# Supplementary material for: Correlational networking guides the discovery of unclustered lanthipeptide protease-encoding genes
Source: Nat Commun. 2022 Mar 28;13:1647. doi: 10.1038/s41467-022-29325-1 (PMC8960859; doi:10.1038/s41467-022-29325-1)
Supplement: Supplementary file 4 — Supplementary Data 1 [file 41467_2022_29325_MOESM4_ESM.xlsx]

## Sheet: description
sheet	description
Sheet1	81,323 genus level correlations with ρ>0, corresponding to Fig. 1B
Sheet2	5,209 genus level correlations with ρ>0.3, pAdj<1E-5, corresponding to blue box of Fig. 1B
Sheet3	784 genus level correlations with ρ>0.5, pAdj<1E-5, I>=10, corresponding to Fig. S3
Sheet4	genus level correlations between FlaA-like precursors and FlaP-like proteases, corresponding to Fig. S5
Sheet5	co-expression analysis of Pre_5 and its genomic correlated proteases, corresponding to Fig. 1C
Sheet6	co-expression analysis of Pre_49 and its genomic correlated proteases, corresponding to Fig. 2C
Sheet7	10,263 protease group representative protein name and Pfam (with score)
Sheet8	29,489 lanthipeptide precursor and their group
Sheet9	80 SRA run accessions used in this study, and their run information
Sheet10	161,954 RefSeq genome accessions used in this study, and their taxonomy information

## Sheet: Sheet1
taxonomy	precursor	protease	spearman (ρ)	spearmanP	spearmanPAdjusted (pAdj)	intersectionContainingGenomes (I)	precursorCount	peptidaseCount	precursorContainingGenomes	peptidaseContainingGenomes	genomeInTaxonmy	classIII precursor?
Hungatella	Pre_220	Prot_2	0.0963739	0.343037	0.823355	1	1	37	1	20	20	FALSE
Hungatella	Pre_220	Prot_3	0.0764719	0.374317	0.823355	1	1	38	1	20	20	FALSE
Hungatella	Pre_220	Prot_9	0.608581	0.00220341	0.0479811	1	1	19	1	18	20	FALSE
Hungatella	Pre_220	Prot_11	0.0526316	0.412791	0.823355	1	1	19	1	19	20	FALSE
Hungatella	Pre_220	Prot_13	0.0526316	0.412791	0.823355	1	1	19	1	19	20	FALSE
Hungatella	Pre_220	Prot_27	0.0526316	0.412791	0.823355	1	1	19	1	19	20	FALSE
Hungatella	Pre_220	Prot_45	0.0526316	0.412791	0.823355	1	1	19	1	19	20	FALSE
Hungatella	Pre_220	Prot_78	0.114708	0.315062	0.823355	1	1	16	1	16	20	FALSE
Hungatella	Pre_220	Prot_93	0.546119	0.00636684	0.127382	1	1	3	1	3	20	FALSE
Hungatella	Pre_220	Prot_94	0.0764719	0.374317	0.823355	1	1	18	1	18	20	FALSE
Hungatella	Pre_220	Prot_113	0.0320306	0.446679	0.823355	1	1	19	1	18	20	FALSE
Hungatella	Pre_220	Prot_124	0.0764719	0.374317	0.823355	1	1	18	1	18	20	FALSE
Hungatella	Pre_220	Prot_131	0.688247	0.000397244	0.00975817	1	1	2	1	2	20	FALSE
Hungatella	Pre_220	Prot_134	1	6.22984e-140	1.13131e-137	1	1	1	1	1	20	FALSE
Hungatella	Pre_220	Prot_137	0.5	0.0123848	0.230958	1	1	17	1	16	20	FALSE
Hungatella	Pre_220	Prot_140	0.688247	0.000397244	0.00975817	1	1	2	1	2	20	FALSE
Hungatella	Pre_220	Prot_168	0.0764719	0.374317	0.823355	1	1	18	1	18	20	FALSE
Hungatella	Pre_220	Prot_274	0.0764719	0.374317	0.823355	1	1	18	1	18	20	FALSE
Hungatella	Pre_220	Prot_337	0.688247	0.000397244	0.00975817	1	1	2	1	2	20	FALSE
Hungatella	Pre_220	Prot_435	0.471405	0.017944	0.320627	1	1	7	1	6	20	FALSE
Hungatella	Pre_220	Prot_455	1	6.22984e-140	1.13131e-137	1	1	3	1	1	20	FALSE
Hungatella	Pre_220	Prot_475	0.0764719	0.374317	0.823355	1	1	18	1	18	20	FALSE
Hungatella	Pre_220	Prot_490	0.132453	0.288876	0.823355	1	1	15	1	15	20	FALSE
Hungatella	Pre_220	Prot_496	0.0526316	0.412791	0.823355	1	1	19	1	19	20	FALSE
Hungatella	Pre_220	Prot_509	0.0764719	0.374317	0.823355	1	1	18	1	18	20	FALSE
Hungatella	Pre_220	Prot_608	0.0764719	0.374317	0.823355	1	1	18	1	18	20	FALSE
Hungatella	Pre_220	Prot_786	1	6.22984e-140	1.13131e-137	1	1	1	1	1	20	FALSE
Hungatella	Pre_220	Prot_802	1	6.22984e-140	1.13131e-137	1	1	1	1	1	20	FALSE
Hungatella	Pre_220	Prot_814	0.0526316	0.412791	0.823355	1	1	19	1	19	20	FALSE
Hungatella	Pre_220	Prot_846	0.688247	0.000397244	0.00975817	1	1	2	1	2	20	FALSE
Hungatella	Pre_220	Prot_909	0.0764719	0.374317	0.823355	1	1	18	1	18	20	FALSE
Hungatella	Pre_220	Prot_970	0.0764719	0.374317	0.823355	1	1	18	1	18	20	FALSE
Hungatella	Pre_220	Prot_996	0.688247	0.000397244	0.00975817	1	1	2	1	2	20	FALSE
Hungatella	Pre_220	Prot_1010	0.0526316	0.412791	0.823355	1	1	19	1	19	20	FALSE
Hungatella	Pre_220	Prot_1021	1	6.22984e-140	1.13131e-137	1	1	1	1	1	20	FALSE
Hungatella	Pre_220	Prot_1092	0.0526316	0.412791	0.823355	1	1	19	1	19	20	FALSE
Hungatella	Pre_220	Prot_1103	0.688247	0.000397244	0.00975817	1	1	2	1	2	20	FALSE
Hungatella	Pre_220	Prot_1258	1	6.22984e-140	1.13131e-137	1	1	1	1	1	20	FALSE
Hungatella	Pre_220	Prot_1275	0.114708	0.315062	0.823355	1	1	16	1	16	20	FALSE
Hungatella	Pre_220	Prot_1294	0.39736	0.0413804	0.662029	1	1	5	1	5	20	FALSE
Hungatella	Pre_220	Prot_1430	0.39736	0.0413804	0.662029	1	1	5	1	5	20	FALSE
Hungatella	Pre_220	Prot_1508	0.0764719	0.374317	0.823355	1	1	18	1	18	20	FALSE
Hungatella	Pre_220	Prot_1547	0.150188	0.263689	0.823355	1	1	14	1	14	20	FALSE
Hungatella	Pre_220	Prot_1607	0.0764719	0.374317	0.823355	1	1	18	1	18	20	FALSE
Hungatella	Pre_220	Prot_1749	0.0963739	0.343037	0.823355	1	1	17	1	17	20	FALSE
Hungatella	Pre_220	Prot_1956	1	6.22984e-140	1.13131e-137	1	1	1	1	1	20	FALSE
Hungatella	Pre_220	Prot_2022	1	6.22984e-140	1.13131e-137	1	1	1	1	1	20	FALSE
Hungatella	Pre_220	Prot_2030	1	6.22984e-140	1.13131e-137	1	1	1	1	1	20	FALSE
Hungatella	Pre_220	Prot_2036	0.458831	0.0209306	0.367211	1	1	4	1	4	20	FALSE
Hungatella	Pre_220	Prot_2073	1	6.22984e-140	1.13131e-137	1	1	1	1	1	20	FALSE
Hungatella	Pre_220	Prot_2119	0.20198	0.196561	0.823355	1	1	13	1	10	20	FALSE
Hungatella	Pre_220	Prot_2129	0.114708	0.315062	0.823355	1	1	16	1	16	20	FALSE
Hungatella	Pre_220	Prot_2253	0.546119	0.00636684	0.127382	1	1	3	1	3	20	FALSE
Hungatella	Pre_220	Prot_2321	0.179537	0.224404	0.823355	1	1	12	1	11	20	FALSE
Hungatella	Pre_220	Prot_2341	0.40298	0.0390577	0.631353	1	1	53	1	20	20	FALSE
Hungatella	Pre_220	Prot_2387	0.0526316	0.412791	0.823355	1	1	19	1	19	20	FALSE
Hungatella	Pre_220	Prot_2428	0.132453	0.288876	0.823355	1	1	15	1	15	20	FALSE
Hungatella	Pre_220	Prot_2500	0.0764719	0.374317	0.823355	1	1	18	1	18	20	FALSE
Hungatella	Pre_220	Prot_2557	0.0526316	0.412791	0.823355	1	1	19	1	19	20	FALSE
Hungatella	Pre_220	Prot_2608	0.0526316	0.412791	0.823355	1	1	19	1	19	20	FALSE
Hungatella	Pre_220	Prot_2644	0.0963739	0.343037	0.823355	1	1	17	1	17	20	FALSE
Hungatella	Pre_220	Prot_2697	0.542326	0.00674806	0.134428	1	1	18	1	17	20	FALSE
Hungatella	Pre_220	Prot_2946	0.0764719	0.374317	0.823355	1	1	18	1	18	20	FALSE
Hungatella	Pre_220	Prot_3105	0.0526316	0.412791	0.823355	1	1	19	1	19	20	FALSE
Hungatella	Pre_220	Prot_3169	0.0963739	0.343037	0.823355	1	1	17	1	17	20	FALSE
Hungatella	Pre_220	Prot_3630	1	6.22984e-140	1.13131e-137	1	1	1	1	1	20	FALSE
Hungatella	Pre_220	Prot_3944	1	6.22984e-140	1.13131e-137	1	1	1	1	1	20	FALSE
Hungatella	Pre_220	Prot_4244	0.0764719	0.374317	0.823355	1	1	18	1	18	20	FALSE
Hungatella	Pre_220	Prot_4302	0.114708	0.315062	0.823355	1	1	16	1	16	20	FALSE
Hungatella	Pre_220	Prot_4334	0.0664114	0.390436	0.823355	1	1	19	1	14	20	FALSE
Hungatella	Pre_220	Prot_4681	0.0963739	0.343037	0.823355	1	1	17	1	17	20	FALSE
Hungatella	Pre_220	Prot_4728	0.0526316	0.412791	0.823355	1	1	19	1	19	20	FALSE
Hungatella	Pre_220	Prot_4831	0.688247	0.000397244	0.00975817	1	1	2	1	2	20	FALSE
Hungatella	Pre_220	Prot_4938	1	6.22984e-140	1.13131e-137	1	1	1	1	1	20	FALSE
Hungatella	Pre_220	Prot_4996	0.0764719	0.374317	0.823355	1	1	18	1	18	20	FALSE
Hungatella	Pre_220	Prot_5059	0.64911	0.000978397	0.0226322	1	1	3	1	2	20	FALSE
Hungatella	Pre_220	Prot_5162	0.114708	0.315062	0.823355	1	1	16	1	16	20	FALSE
Hungatella	Pre_220	Prot_5169	0.0764719	0.374317	0.823355	1	1	18	1	18	20	FALSE
Hungatella	Pre_220	Prot_5675	0.542326	0.00674806	0.134428	1	1	18	1	17	20	FALSE
Hungatella	Pre_220	Prot_5685	0.0764719	0.374317	0.823355	1	1	18	1	18	20	FALSE
Hungatella	Pre_220	Prot_5790	0.114708	0.315062	0.823355	1	1	16	1	16	20	FALSE
Hungatella	Pre_220	Prot_5796	1	6.22984e-140	1.13131e-137	1	1	1	1	1	20	FALSE
Hungatella	Pre_220	Prot_6006	0.458831	0.0209306	0.367211	1	1	4	1	4	20	FALSE
Hungatella	Pre_220	Prot_6114	1	6.22984e-140	1.13131e-137	1	1	1	1	1	20	FALSE
Hungatella	Pre_220	Prot_6255	1	6.22984e-140	1.13131e-137	1	1	1	1	1	20	FALSE
Hungatella	Pre_220	Prot_6283	0.207514	0.190002	0.823355	1	1	11	1	11	20	FALSE
Hungatella	Pre_220	Prot_6454	0.688247	0.000397244	0.00975817	1	1	2	1	2	20	FALSE
Hungatella	Pre_220	Prot_6815	1	6.22984e-140	1.13131e-137	1	1	1	1	1	20	FALSE
Hungatella	Pre_220	Prot_6984	0.0526316	0.412791	0.823355	1	1	19	1	19	20	FALSE
Hungatella	Pre_220	Prot_7269	0.0764719	0.374317	0.823355	1	1	18	1	18	20	FALSE
Hungatella	Pre_220	Prot_7356	0.0526316	0.412791	0.823355	1	1	19	1	19	20	FALSE
Hungatella	Pre_220	Prot_7444	1	6.22984e-140	1.13131e-137	1	1	1	1	1	20	FALSE
Hungatella	Pre_220	Prot_7604	0.0764719	0.374317	0.823355	1	1	18	1	18	20	FALSE
Hungatella	Pre_220	Prot_7625	0.0526316	0.412791	0.823355	1	1	19	1	19	20	FALSE
Hungatella	Pre_220	Prot_7664	0.0764719	0.374317	0.823355	1	1	18	1	18	20	FALSE
Hungatella	Pre_220	Prot_7926	1	6.22984e-140	1.13131e-137	1	1	1	1	1	20	FALSE
Hungatella	Pre_220	Prot_8074	0.0526316	0.412791	0.823355	1	1	19	1	19	20	FALSE
Hungatella	Pre_220	Prot_8075	0.688247	0.000397244	0.00975817	1	1	2	1	2	20	FALSE
Hungatella	Pre_220	Prot_8325	0.0963739	0.343037	0.823355	1	1	17	1	17	20	FALSE
Hungatella	Pre_220	Prot_8342	1	6.22984e-140	1.13131e-137	1	1	1	1	1	20	FALSE
Hungatella	Pre_220	Prot_8473	0.0963739	0.343037	0.823355	1	1	17	1	17	20	FALSE
Hungatella	Pre_220	Prot_9612	1	6.22984e-140	1.13131e-137	1	1	1	1	1	20	FALSE
Chryseobacterium	Pre_259	Prot_1	0.0118947	0.435136	0.823355	5	5	190	5	190	191	FALSE
Chryseobacterium	Pre_259	Prot_2	0.0163311	0.411288	0.823355	5	5	336	5	191	191	FALSE
Chryseobacterium	Pre_259	Prot_5	0.016866	0.408432	0.823355	5	5	189	5	189	191	FALSE
Chryseobacterium	Pre_259	Prot_11	0.0118947	0.435136	0.823355	5	5	190	5	190	191	FALSE
Chryseobacterium	Pre_259	Prot_13	0.016866	0.408432	0.823355	5	5	189	5	189	191	FALSE
Chryseobacterium	Pre_259	Prot_22	0.100282	0.0837458	0.823355	5	5	139	5	139	191	FALSE
Chryseobacterium	Pre_259	Prot_23	0.1631	0.0120851	0.22594	5	5	96	5	96	191	FALSE
Chryseobacterium	Pre_259	Prot_32	0.0424515	0.279912	0.823355	5	5	179	5	179	191	FALSE
Chryseobacterium	Pre_259	Prot_40	0.0268817	0.356011	0.823355	5	5	186	5	186	191	FALSE
Chryseobacterium	Pre_259	Prot_43	0.0301789	0.339277	0.823355	4	5	150	5	106	191	FALSE
Chryseobacterium	Pre_259	Prot_58	0.0703517	0.166748	0.823355	5	5	160	5	159	191	FALSE
Chryseobacterium	Pre_259	Prot_168	0.0196832	0.393477	0.823355	5	5	187	5	186	191	FALSE
Chryseobacterium	Pre_259	Prot_174	0.13063	0.0358341	0.585927	4	5	78	5	78	191	FALSE
Chryseobacterium	Pre_259	Prot_177	0.10388	0.0763438	0.823355	4	5	93	5	87	191	FALSE
Chryseobacterium	Pre_259	Prot_198	0.0403157	0.289878	0.823355	4	5	131	5	131	191	FALSE
Chryseobacterium	Pre_259	Prot_228	0.179067	0.00659535	0.131624	2	5	17	5	17	191	FALSE
Chryseobacterium	Pre_259	Prot_236	0.0424515	0.279912	0.823355	5	5	179	5	179	191	FALSE
Chryseobacterium	Pre_259	Prot_289	0.195081	0.00342137	0.0721425	3	5	33	5	30	191	FALSE
Chryseobacterium	Pre_259	Prot_304	0.0118947	0.435136	0.823355	5	5	190	5	190	191	FALSE
Chryseobacterium	Pre_259	Prot_397	0.0319793	0.330268	0.823355	5	5	184	5	184	191	FALSE
Chryseobacterium	Pre_259	Prot_402	0.0118947	0.435136	0.823355	5	5	190	5	190	191	FALSE
Chryseobacterium	Pre_259	Prot_465	0.333565	1.20585e-06	3.91243e-05	4	5	24	5	24	191	FALSE
Chryseobacterium	Pre_259	Prot_580	0.0239794	0.370975	0.823355	5	5	187	5	187	191	FALSE
Chryseobacterium	Pre_259	Prot_589	0.0268817	0.356011	0.823355	5	5	186	5	186	191	FALSE
Chryseobacterium	Pre_259	Prot_594	0.090749	0.10592	0.823355	4	5	100	5	100	191	FALSE
Chryseobacterium	Pre_259	Prot_638	0.0797064	0.136522	0.823355	1	5	14	5	14	191	FALSE
Chryseobacterium	Pre_259	Prot_652	0.0424515	0.279912	0.823355	5	5	179	5	179	191	FALSE
Chryseobacterium	Pre_259	Prot_846	0.0510255	0.241647	0.823355	1	5	20	5	20	191	FALSE
Chryseobacterium	Pre_259	Prot_1081	0.0207114	0.388056	0.823355	5	5	188	5	188	191	FALSE
Chryseobacterium	Pre_259	Prot_1096	0.0940881	0.0977184	0.823355	5	5	331	5	182	191	FALSE
Chryseobacterium	Pre_259	Prot_1104	0.0207114	0.388056	0.823355	5	5	188	5	188	191	FALSE
Chryseobacterium	Pre_259	Prot_1195	0.0268817	0.356011	0.823355	5	5	186	5	186	191	FALSE
Chryseobacterium	Pre_259	Prot_1212	0.0130547	0.428874	0.823355	5	5	212	5	146	191	FALSE
Chryseobacterium	Pre_259	Prot_1266	0.148838	0.0199427	0.352484	5	5	104	5	102	191	FALSE
Chryseobacterium	Pre_259	Prot_1284	0.0207114	0.388056	0.823355	5	5	188	5	188	191	FALSE
Chryseobacterium	Pre_259	Prot_1340	0.108272	0.067992	0.823355	5	5	133	5	133	191	FALSE
Chryseobacterium	Pre_259	Prot_1346	0.0199768	0.391927	0.823355	3	5	103	5	103	191	FALSE
Chryseobacterium	Pre_259	Prot_1356	0.0239794	0.370975	0.823355	5	5	187	5	187	191	FALSE
Chryseobacterium	Pre_259	Prot_1620	0.0118947	0.435136	0.823355	5	5	190	5	190	191	FALSE
Chryseobacterium	Pre_259	Prot_1664	0.0295269	0.342562	0.823355	5	5	185	5	185	191	FALSE
Chryseobacterium	Pre_259	Prot_1701	0.016866	0.408432	0.823355	5	5	189	5	189	191	FALSE
Chryseobacterium	Pre_259	Prot_1721	0.0118947	0.435136	0.823355	5	5	190	5	190	191	FALSE
Chryseobacterium	Pre_259	Prot_1739	0.047865	0.255416	0.823355	5	5	176	5	176	191	FALSE
Chryseobacterium	Pre_259	Prot_1779	0.0335923	0.322278	0.823355	4	5	213	5	176	191	FALSE
Chryseobacterium	Pre_259	Prot_2018	0.0118947	0.435136	0.823355	5	5	190	5	190	191	FALSE
Chryseobacterium	Pre_259	Prot_2050	0.0922291	0.102226	0.823355	5	5	134	5	103	191	FALSE
Chryseobacterium	Pre_259	Prot_2272	0.115406	0.0559409	0.823355	4	5	160	5	112	191	FALSE
Chryseobacterium	Pre_259	Prot_2285	0.166552	0.0106452	0.201849	5	5	94	5	94	191	FALSE
Chryseobacterium	Pre_259	Prot_2311	0.180873	0.00613996	0.123208	3	5	34	5	34	191	FALSE
Chryseobacterium	Pre_259	Prot_2424	0.0740312	0.154384	0.823355	1	5	15	5	15	191	FALSE
Chryseobacterium	Pre_259	Prot_2485	0.062052	0.196894	0.823355	3	5	79	5	79	191	FALSE
Chryseobacterium	Pre_259	Prot_2743	0.0759596	0.14815	0.823355	4	5	109	5	109	191	FALSE
Chryseobacterium	Pre_259	Prot_2914	0.0196832	0.393477	0.823355	5	5	187	5	186	191	FALSE
Chryseobacterium	Pre_259	Prot_2922	0.0857186	0.119189	0.823355	5	5	150	5	150	191	FALSE
Chryseobacterium	Pre_259	Prot_2924	0.0364598	0.308276	0.823355	5	5	182	5	182	191	FALSE
Chryseobacterium	Pre_259	Prot_2934	0.423873	4.97796e-10	2.04631e-08	4	5	16	5	16	191	FALSE
Chryseobacterium	Pre_259	Prot_2951	0.0730189	0.157723	0.823355	5	5	157	5	155	191	FALSE
Chryseobacterium	Pre_259	Prot_2997	0.0817099	0.130566	0.823355	5	5	153	5	153	191	FALSE
Chryseobacterium	Pre_259	Prot_3004	0.0679538	0.175138	0.823355	5	5	163	5	163	191	FALSE
Chryseobacterium	Pre_259	Prot_3012	0.0319793	0.330268	0.823355	5	5	184	5	184	191	FALSE
Chryseobacterium	Pre_259	Prot_3047	0.144512	0.0230451	0.398637	4	5	77	5	65	191	FALSE
Chryseobacterium	Pre_259	Prot_3151	0.272806	6.72173e-05	0.00182388	5	5	79	5	73	191	FALSE
Chryseobacterium	Pre_259	Prot_3325	0.0639095	0.189878	0.823355	1	5	17	5	17	191	FALSE
Chryseobacterium	Pre_259	Prot_3441	0.090749	0.10592	0.823355	4	5	100	5	100	191	FALSE
Chryseobacterium	Pre_259	Prot_3528	0.171873	0.00871617	0.168798	5	5	91	5	91	191	FALSE
Chryseobacterium	Pre_259	Prot_3607	0.0461111	0.263229	0.823355	5	5	177	5	177	191	FALSE
Chryseobacterium	Pre_259	Prot_3648	0.016866	0.408432	0.823355	5	5	189	5	189	191	FALSE
Chryseobacterium	Pre_259	Prot_3761	0.132648	0.0336783	0.555043	4	5	77	5	77	191	FALSE
Chryseobacterium	Pre_259	Prot_3802	0.0268817	0.356011	0.823355	5	5	186	5	186	191	FALSE
Chryseobacterium	Pre_259	Prot_3966	0.321342	2.91201e-06	9.11937e-05	5	5	40	5	39	191	FALSE
Chryseobacterium	Pre_259	Prot_4165	0.061476	0.199101	0.823355	4	5	118	5	118	191	FALSE
Chryseobacterium	Pre_259	Prot_4183	0.0550395	0.224752	0.823355	4	5	122	5	122	191	FALSE
Chryseobacterium	Pre_259	Prot_4210	0.0576254	0.21423	0.823355	5	5	170	5	170	191	FALSE
Chryseobacterium	Pre_259	Prot_4226	0.134748	0.0315482	0.524327	5	5	114	5	114	191	FALSE
Chryseobacterium	Pre_259	Prot_4235	0.0711158	0.164129	0.823355	4	5	112	5	112	191	FALSE
Chryseobacterium	Pre_259	Prot_4285	0.016866	0.408432	0.823355	5	5	189	5	189	191	FALSE
Chryseobacterium	Pre_259	Prot_4301	0.0268817	0.356011	0.823355	5	5	186	5	186	191	FALSE
Chryseobacterium	Pre_259	Prot_4336	0.115936	0.0551175	0.823355	5	5	410	5	182	191	FALSE
Chryseobacterium	Pre_259	Prot_4357	0.153152	0.0172061	0.309369	5	5	102	5	102	191	FALSE
Chryseobacterium	Pre_259	Prot_4385	0.016866	0.408432	0.823355	5	5	189	5	189	191	FALSE
Chryseobacterium	Pre_259	Prot_4417	0.158195	0.0144178	0.264182	5	5	260	5	145	191	FALSE
Chryseobacterium	Pre_259	Prot_4425	0.0239794	0.370975	0.823355	5	5	187	5	187	191	FALSE
Chryseobacterium	Pre_259	Prot_4448	0.0118947	0.435136	0.823355	5	5	190	5	190	191	FALSE
Chryseobacterium	Pre_259	Prot_4449	0.0118947	0.435136	0.823355	5	5	190	5	190	191	FALSE
Chryseobacterium	Pre_259	Prot_4453	0.0318946	0.33069	0.823355	5	5	327	5	175	191	FALSE
Chryseobacterium	Pre_259	Prot_4479	0.016866	0.408432	0.823355	5	5	189	5	189	191	FALSE
Chryseobacterium	Pre_259	Prot_4492	0.0118947	0.435136	0.823355	5	5	190	5	190	191	FALSE
Chryseobacterium	Pre_259	Prot_4511	0.0268817	0.356011	0.823355	5	5	186	5	186	191	FALSE
Chryseobacterium	Pre_259	Prot_4519	0.0268817	0.356011	0.823355	5	5	186	5	186	191	FALSE
Chryseobacterium	Pre_259	Prot_4797	0.117761	0.0523535	0.810354	5	5	126	5	126	191	FALSE
Chryseobacterium	Pre_259	Prot_4828	0.305511	8.62778e-06	0.000257982	3	5	16	5	16	191	FALSE
Chryseobacterium	Pre_259	Prot_4843	0.0342806	0.318893	0.823355	5	5	183	5	183	191	FALSE
Chryseobacterium	Pre_259	Prot_4868	0.117761	0.0523535	0.810354	5	5	126	5	126	191	FALSE
Chryseobacterium	Pre_259	Prot_4978	0.0364598	0.308276	0.823355	5	5	182	5	182	191	FALSE
Chryseobacterium	Pre_259	Prot_5046	0.138682	0.0278548	0.470725	5	5	134	5	122	191	FALSE
Chryseobacterium	Pre_259	Prot_5047	0.118983	0.0505635	0.787923	4	5	84	5	84	191	FALSE
Chryseobacterium	Pre_259	Prot_5095	0.0694663	0.169815	0.823355	4	5	113	5	112	191	FALSE
Chryseobacterium	Pre_259	Prot_5127	0.0711158	0.164129	0.823355	4	5	112	5	112	191	FALSE
Chryseobacterium	Pre_259	Prot_5129	0.122948	0.0450888	0.713721	5	5	121	5	119	191	FALSE
Chryseobacterium	Pre_259	Prot_5135	0.245393	0.00031126	0.00775799	4	5	52	5	36	191	FALSE
Chryseobacterium	Pre_259	Prot_5139	0.0896642	0.108688	0.823355	5	5	145	5	143	191	FALSE
Chryseobacterium	Pre_259	Prot_5237	0.0405311	0.288865	0.823355	5	5	180	5	180	191	FALSE
Chryseobacterium	Pre_259	Prot_5256	0.187026	0.00478932	0.0983145	5	5	83	5	83	191	FALSE
Chryseobacterium	Pre_259	Prot_5324	0.125859	0.0413803	0.662029	5	5	131	5	99	191	FALSE
Chryseobacterium	Pre_259	Prot_5379	0.0098412	0.446259	0.823355	5	5	189	5	187	191	FALSE
Chryseobacterium	Pre_259	Prot_5397	0.218014	0.00122374	0.0278905	5	5	69	5	69	191	FALSE
Chryseobacterium	Pre_259	Prot_5399	0.153875	0.0167803	0.302625	3	5	41	5	41	191	FALSE
Chryseobacterium	Pre_259	Prot_5472	0.14527	0.0224739	0.389994	5	5	107	5	107	191	FALSE
Chryseobacterium	Pre_259	Prot_5506	0.508294	3.03923e-14	1.51053e-12	5	5	18	5	18	191	FALSE
Chryseobacterium	Pre_259	Prot_5657	0.0849005	0.121453	0.823355	5	5	146	5	141	191	FALSE
Chryseobacterium	Pre_259	Prot_5689	0.34933	3.65225e-07	1.24115e-05	5	5	209	5	188	191	FALSE
Chryseobacterium	Pre_259	Prot_5817	0.210855	0.0017061	0.0379369	4	5	47	5	47	191	FALSE
Chryseobacterium	Pre_259	Prot_5833	0.0528861	0.233732	0.823355	5	5	173	5	173	191	FALSE
Chryseobacterium	Pre_259	Prot_6096	0.0711158	0.164129	0.823355	4	5	112	5	112	191	FALSE
Chryseobacterium	Pre_259	Prot_6133	0.0268817	0.356011	0.823355	5	5	186	5	186	191	FALSE
Chryseobacterium	Pre_259	Prot_6195	0.214406	0.00144872	0.032653	4	5	46	5	46	191	FALSE
Chryseobacterium	Pre_259	Prot_6256	0.123303	0.0446234	0.70704	5	5	122	5	122	191	FALSE
Chryseobacterium	Pre_259	Prot_6273	0.190418	0.00416314	0.0865243	4	5	109	5	81	191	FALSE
Chryseobacterium	Pre_259	Prot_6463	0.153152	0.0172061	0.309369	5	5	102	5	102	191	FALSE
Chryseobacterium	Pre_259	Prot_6504	0.0976347	0.0895239	0.823355	5	5	141	5	141	191	FALSE
Chryseobacterium	Pre_259	Prot_6527	0.0512482	0.240692	0.823355	5	5	174	5	174	191	FALSE
Chryseobacterium	Pre_259	Prot_6531	0.313604	4.99002e-06	0.000152491	5	5	41	5	41	191	FALSE
Chryseobacterium	Pre_259	Prot_6553	0.0342806	0.318893	0.823355	5	5	183	5	183	191	FALSE
Chryseobacterium	Pre_259	Prot_6645	0.0395162	0.29365	0.823355	5	5	179	5	178	191	FALSE
Chryseobacterium	Pre_259	Prot_6646	0.114459	0.057437	0.823355	4	5	87	5	83	191	FALSE
Chryseobacterium	Pre_259	Prot_6653	0.0369433	0.305941	0.823355	4	5	133	5	132	191	FALSE
Chryseobacterium	Pre_259	Prot_6655	0.0403157	0.289878	0.823355	4	5	131	5	131	191	FALSE
Chryseobacterium	Pre_259	Prot_6730	0.0461111	0.263229	0.823355	5	5	177	5	177	191	FALSE
Chryseobacterium	Pre_259	Prot_6733	0.0461111	0.263229	0.823355	5	5	177	5	177	191	FALSE
Chryseobacterium	Pre_259	Prot_6786	0.0501523	0.245411	0.823355	5	5	170	5	166	191	FALSE
Chryseobacterium	Pre_259	Prot_6889	0.171619	0.00880086	0.170245	4	5	60	5	60	191	FALSE
Chryseobacterium	Pre_259	Prot_6924	0.205024	0.00221939	0.048308	1	5	4	5	4	191	FALSE
Chryseobacterium	Pre_259	Prot_7153	0.207396	0.00199578	0.043814	4	5	48	5	48	191	FALSE
Chryseobacterium	Pre_259	Prot_7253	0.0711158	0.164129	0.823355	4	5	112	5	112	191	FALSE
Chryseobacterium	Pre_259	Prot_7265	0.0740312	0.154384	0.823355	1	5	15	5	15	191	FALSE
Chryseobacterium	Pre_259	Prot_7340	0.127494	0.0394066	0.635515	5	5	115	5	105	191	FALSE
Chryseobacterium	Pre_259	Prot_7355	0.103069	0.0779686	0.823355	5	5	136	5	135	191	FALSE
Chryseobacterium	Pre_259	Prot_7372	0.23374	0.000568274	0.0136237	4	5	41	5	41	191	FALSE
Chryseobacterium	Pre_259	Prot_7562	0.176974	0.00715983	0.141651	5	5	88	5	86	191	FALSE
Chryseobacterium	Pre_259	Prot_7642	0.100282	0.0837458	0.823355	5	5	139	5	139	191	FALSE
Chryseobacterium	Pre_259	Prot_7753	0.0684399	0.173416	0.823355	3	5	76	5	75	191	FALSE
Chryseobacterium	Pre_259	Prot_8100	0.139991	0.0267081	0.453604	5	5	110	5	109	191	FALSE
Chryseobacterium	Pre_259	Prot_8171	0.149374	0.0195839	0.346824	5	5	104	5	103	191	FALSE
Chryseobacterium	Pre_259	Prot_8413	0.128958	0.0377044	0.612377	5	5	118	5	118	191	FALSE
Chryseobacterium	Pre_259	Prot_8832	0.171619	0.00880086	0.170245	4	5	60	5	60	191	FALSE
Chryseobacterium	Pre_259	Prot_8874	0.456789	1.5477e-11	6.87709e-10	3	5	8	5	8	191	FALSE
Chryseobacterium	Pre_259	Prot_9203	0.0430083	0.277341	0.823355	1	5	23	5	22	191	FALSE
Chryseobacterium	Pre_259	Prot_9235	0.122784	0.045306	0.716563	4	5	82	5	82	191	FALSE
Chryseobacterium	Pre_259	Prot_9251	0.194393	0.00352281	0.0741592	4	5	52	5	52	191	FALSE
Chryseobacterium	Pre_259	Prot_9320	0.140971	0.025876	0.441328	4	5	73	5	73	191	FALSE
Chryseobacterium	Pre_259	Prot_9323	0.308814	6.91336e-06	0.000208252	5	5	42	5	42	191	FALSE
Chryseobacterium	Pre_259	Prot_9508	0.151548	0.0181837	0.324538	5	5	103	5	103	191	FALSE
Chryseobacterium	Pre_259	Prot_9534	0.0280144	0.350229	0.823355	2	5	63	5	60	191	FALSE
Chryseobacterium	Pre_259	Prot_9767	0.0908764	0.105598	0.823355	4	5	100	5	98	191	FALSE
Chryseobacterium	Pre_259	Prot_9784	0.149959	0.0191986	0.340645	5	5	104	5	104	191	FALSE
Chryseobacterium	Pre_259	Prot_9945	0.23374	0.000568274	0.0136237	4	5	41	5	41	191	FALSE
Chryseobacterium	Pre_259	Prot_10013	0.08257	0.128064	0.823355	2	5	38	5	38	191	FALSE
Chryseobacterium	Pre_259	Prot_10152	0.159719	0.0136549	0.251554	5	5	98	5	98	191	FALSE
Chitinophaga	Pre_259	Prot_2	0.0703118	0.327064	0.823355	3	5	96	3	43	43	FALSE
Chitinophaga	Pre_259	Prot_9	0.432873	0.00187013	0.0412593	3	5	43	3	42	43	FALSE
Chitinophaga	Pre_259	Prot_23	0.064967	0.339473	0.823355	1	5	11	3	10	43	FALSE
Chitinophaga	Pre_259	Prot_26	0.0876549	0.288104	0.823355	3	5	39	3	39	43	FALSE
Chitinophaga	Pre_259	Prot_32	0.0604507	0.350091	0.823355	3	5	41	3	41	43	FALSE
Chitinophaga	Pre_259	Prot_34	0.243619	0.0577129	0.823355	3	5	35	3	32	43	FALSE
Chitinophaga	Pre_259	Prot_43	0.202868	0.0959962	0.823355	2	5	19	3	15	43	FALSE
Chitinophaga	Pre_259	Prot_45	0.0236484	0.440176	0.823355	3	5	41	3	30	43	FALSE
Chitinophaga	Pre_259	Prot_55	0.109356	0.24257	0.823355	2	5	21	3	20	43	FALSE
Chitinophaga	Pre_259	Prot_82	0.194698	0.105446	0.823355	3	5	57	3	43	43	FALSE
Chitinophaga	Pre_259	Prot_113	0.0378421	0.404808	0.823355	1	5	12	3	12	43	FALSE
Chitinophaga	Pre_259	Prot_119	0.308139	0.0222012	0.385881	3	5	29	3	28	43	FALSE
Chitinophaga	Pre_259	Prot_125	0.150668	0.167422	0.823355	3	5	33	3	33	43	FALSE
Chitinophaga	Pre_259	Prot_134	0.0378421	0.404808	0.823355	1	5	12	3	12	43	FALSE
Chitinophaga	Pre_259	Prot_138	0.287113	0.030967	0.516194	3	5	29	3	27	43	FALSE
Chitinophaga	Pre_259	Prot_148	0.202444	0.0964708	0.823355	3	5	62	3	43	43	FALSE
Chitinophaga	Pre_259	Prot_149	0.463317	0.000877473	0.0204871	2	5	5	3	5	43	FALSE
Chitinophaga	Pre_259	Prot_198	0.0545121	0.364226	0.823355	1	5	17	3	12	43	FALSE
Chitinophaga	Pre_259	Prot_246	0.0703118	0.327064	0.823355	1	5	10	3	10	43	FALSE
Chitinophaga	Pre_259	Prot_277	0.0534907	0.366676	0.823355	1	5	11	3	11	43	FALSE
Chitinophaga	Pre_259	Prot_281	0.189246	0.112103	0.823355	2	5	22	3	15	43	FALSE
Chitinophaga	Pre_259	Prot_289	0.159204	0.153928	0.823355	1	5	6	3	6	43	FALSE
Chitinophaga	Pre_259	Prot_308	0.0886636	0.285905	0.823355	1	5	9	3	9	43	FALSE
Chitinophaga	Pre_259	Prot_379	0.291497	0.0289425	0.486498	1	5	3	3	3	43	FALSE
Chitinophaga	Pre_259	Prot_526	0.463317	0.000877473	0.0204871	2	5	5	3	5	43	FALSE
Chitinophaga	Pre_259	Prot_575	0.17029	0.13747	0.823355	3	5	31	3	31	43	FALSE
Chitinophaga	Pre_259	Prot_580	0.352629	0.0101905	0.194023	3	5	45	3	43	43	FALSE
Chitinophaga	Pre_259	Prot_600	0.231783	0.0673833	0.823355	2	5	12	3	12	43	FALSE
Chitinophaga	Pre_259	Prot_626	0.0992822	0.263229	0.823355	3	5	38	3	38	43	FALSE
Chitinophaga	Pre_259	Prot_638	0.162412	0.149042	0.823355	2	5	16	3	16	43	FALSE
Chitinophaga	Pre_259	Prot_652	0.0604507	0.350091	0.823355	3	5	41	3	41	43	FALSE
Chitinophaga	Pre_259	Prot_815	0.281581	0.0336812	0.555078	3	5	35	3	24	43	FALSE
Chitinophaga	Pre_259	Prot_955	0.0303769	0.423335	0.823355	2	5	26	3	26	43	FALSE
Chitinophaga	Pre_259	Prot_1076	0.0862958	0.29108	0.823355	3	5	104	3	43	43	FALSE
Chitinophaga	Pre_259	Prot_1096	0.304876	0.0234111	0.404182	3	5	99	3	36	43	FALSE
Chitinophaga	Pre_259	Prot_1101	0.140834	0.183847	0.823355	1	5	6	3	6	43	FALSE
Chitinophaga	Pre_259	Prot_1108	0.382854	0.00563954	0.113973	1	5	2	3	2	43	FALSE
Chitinophaga	Pre_259	Prot_1121	0.194698	0.105446	0.823355	3	5	57	3	43	43	FALSE
Chitinophaga	Pre_259	Prot_1212	0.126959	0.208602	0.823355	3	5	99	3	39	43	FALSE
Chitinophaga	Pre_259	Prot_1213	0.202868	0.0959962	0.823355	2	5	19	3	15	43	FALSE
Chitinophaga	Pre_259	Prot_1266	0.0604507	0.350091	0.823355	3	5	41	3	41	43	FALSE
Chitinophaga	Pre_259	Prot_1344	0.577187	2.54011e-05	0.000725452	1	5	1	3	1	43	FALSE
Chitinophaga	Pre_259	Prot_1346	0.159204	0.153928	0.823355	1	5	6	3	6	43	FALSE
Chitinophaga	Pre_259	Prot_1356	0.0328665	0.417136	0.823355	3	5	56	3	43	43	FALSE
Chitinophaga	Pre_259	Prot_1361	0.0378421	0.404808	0.823355	1	5	12	3	12	43	FALSE
Chitinophaga	Pre_259	Prot_1514	0.164204	0.146356	0.823355	3	5	66	3	43	43	FALSE
Chitinophaga	Pre_259	Prot_1539	0.291497	0.0289425	0.486498	1	5	3	3	3	43	FALSE
Chitinophaga	Pre_259	Prot_1663	0.159204	0.153928	0.823355	1	5	6	3	6	43	FALSE
Chitinophaga	Pre_259	Prot_1664	0.162412	0.149042	0.823355	2	5	16	3	16	43	FALSE
Chitinophaga	Pre_259	Prot_1739	0.114944	0.231485	0.823355	3	5	50	3	43	43	FALSE
Chitinophaga	Pre_259	Prot_1748	0.0992822	0.263229	0.823355	3	5	38	3	38	43	FALSE
Chitinophaga	Pre_259	Prot_1779	0.130855	0.201467	0.823355	3	5	35	3	35	43	FALSE
Chitinophaga	Pre_259	Prot_1797	0.0992822	0.263229	0.823355	3	5	38	3	38	43	FALSE
Chitinophaga	Pre_259	Prot_1897	0.534953	0.000109592	0.00289466	1	5	1	3	1	43	FALSE
Chitinophaga	Pre_259	Prot_2007	0.533234	0.000115845	0.00305179	2	5	4	3	4	43	FALSE
Chitinophaga	Pre_259	Prot_2016	0.344503	0.0118415	0.222095	3	5	75	3	40	43	FALSE
Chitinophaga	Pre_259	Prot_2050	0.181316	0.122292	0.823355	3	5	135	3	43	43	FALSE
Chitinophaga	Pre_259	Prot_2110	0.17029	0.13747	0.823355	3	5	31	3	31	43	FALSE
Chitinophaga	Pre_259	Prot_2112	0.018743	0.452521	0.823355	2	5	58	3	30	43	FALSE
Chitinophaga	Pre_259	Prot_2218	0.0703118	0.327064	0.823355	1	5	10	3	10	43	FALSE
Chitinophaga	Pre_259	Prot_2241	0.120691	0.220374	0.823355	3	5	36	3	36	43	FALSE
Chitinophaga	Pre_259	Prot_2283	0.221318	0.0768954	0.823355	3	5	26	3	26	43	FALSE
Chitinophaga	Pre_259	Prot_2308	0.109046	0.243193	0.823355	1	5	8	3	8	43	FALSE
Chitinophaga	Pre_259	Prot_2373	0.291497	0.0289425	0.486498	1	5	3	3	3	43	FALSE
Chitinophaga	Pre_259	Prot_2415	0.382854	0.00563954	0.113973	1	5	2	3	2	43	FALSE
Chitinophaga	Pre_259	Prot_2429	0.16216	0.149421	0.823355	3	5	31	3	30	43	FALSE
Chitinophaga	Pre_259	Prot_2462	0.191946	0.108772	0.823355	1	5	5	3	5	43	FALSE
Chitinophaga	Pre_259	Prot_2467	0.410256	0.00314382	0.0667145	2	5	6	3	6	43	FALSE
Chitinophaga	Pre_259	Prot_2743	0.0926887	0.277205	0.823355	1	5	8	3	8	43	FALSE
Chitinophaga	Pre_259	Prot_2746	0.0243963	0.438298	0.823355	3	5	73	3	37	43	FALSE
Chitinophaga	Pre_259	Prot_2760	0.0422332	0.394003	0.823355	3	5	42	3	42	43	FALSE
Chitinophaga	Pre_259	Prot_2780	0.132186	0.199063	0.823355	1	5	7	3	7	43	FALSE
Chitinophaga	Pre_259	Prot_2873	0.191426	0.109408	0.823355	2	5	15	3	15	43	FALSE
Chitinophaga	Pre_259	Prot_2913	0.169407	0.138737	0.823355	3	5	55	3	39	43	FALSE
Chitinophaga	Pre_259	Prot_2951	0.178071	0.126636	0.823355	2	5	15	3	15	43	FALSE
Chitinophaga	Pre_259	Prot_2953	0.00443697	0.488736	0.823355	3	5	73	3	43	43	FALSE
Chitinophaga	Pre_259	Prot_2958	0.147538	0.172548	0.823355	1	5	8	3	7	43	FALSE
Chitinophaga	Pre_259	Prot_3002	0.577187	2.54011e-05	0.000725452	1	5	1	3	1	43	FALSE
Chitinophaga	Pre_259	Prot_3088	0.332589	0.0146613	0.268238	2	5	8	3	8	43	FALSE
Chitinophaga	Pre_259	Prot_3089	0.300805	0.0249952	0.428301	3	5	56	3	32	43	FALSE
Chitinophaga	Pre_259	Prot_3182	0.133325	0.197017	0.823355	2	5	18	3	18	43	FALSE
Chitinophaga	Pre_259	Prot_3203	0.291497	0.0289425	0.486498	1	5	3	3	3	43	FALSE
Chitinophaga	Pre_259	Prot_3242	0.0555415	0.361763	0.823355	3	5	67	3	43	43	FALSE
Chitinophaga	Pre_259	Prot_3350	0.193898	0.106406	0.823355	3	5	28	3	27	43	FALSE
Chitinophaga	Pre_259	Prot_3360	0.00445177	0.488699	0.823355	2	5	28	3	28	43	FALSE
Chitinophaga	Pre_259	Prot_3408	0.072539	0.321946	0.823355	3	5	49	3	32	43	FALSE
Chitinophaga	Pre_259	Prot_3439	0.382854	0.00563954	0.113973	1	5	2	3	2	43	FALSE
Chitinophaga	Pre_259	Prot_3441	0.110218	0.240841	0.823355	3	5	37	3	37	43	FALSE
Chitinophaga	Pre_259	Prot_3483	0.198163	0.101362	0.823355	3	5	32	3	18	43	FALSE
Chitinophaga	Pre_259	Prot_3503	0.291497	0.0289425	0.486498	1	5	3	3	3	43	FALSE
Chitinophaga	Pre_259	Prot_3527	0.410256	0.00314382	0.0667145	2	5	6	3	6	43	FALSE
Chitinophaga	Pre_259	Prot_3531	0.0378421	0.404808	0.823355	1	5	12	3	12	43	FALSE
Chitinophaga	Pre_259	Prot_3564	0.150272	0.168065	0.823355	3	5	40	3	25	43	FALSE
Chitinophaga	Pre_259	Prot_3594	0.308362	0.0221203	0.384599	1	5	4	3	3	43	FALSE
Chitinophaga	Pre_259	Prot_3669	0.0164038	0.458424	0.823355	2	5	41	3	33	43	FALSE
Chitinophaga	Pre_259	Prot_3761	0.199514	0.0998004	0.823355	3	5	70	3	34	43	FALSE
Chitinophaga	Pre_259	Prot_3791	0.147545	0.172536	0.823355	2	5	17	3	17	43	FALSE
Chitinophaga	Pre_259	Prot_3831	0.180173	0.12381	0.823355	3	5	30	3	30	43	FALSE
Chitinophaga	Pre_259	Prot_3877	0.214375	0.0837264	0.823355	3	5	47	3	33	43	FALSE
Chitinophaga	Pre_259	Prot_3901	0.232244	0.0669854	0.823355	3	5	25	3	25	43	FALSE
Chitinophaga	Pre_259	Prot_3926	0.050297	0.374369	0.823355	1	5	11	3	10	43	FALSE
Chitinophaga	Pre_259	Prot_3950	0.150668	0.167422	0.823355	3	5	33	3	33	43	FALSE
Chitinophaga	Pre_259	Prot_3957	0.534953	0.000109592	0.00289466	1	5	1	3	1	43	FALSE
Chitinophaga	Pre_259	Prot_4010	0.0998795	0.261981	0.823355	3	5	62	3	41	43	FALSE
Chitinophaga	Pre_259	Prot_4121	0.795934	8.88316e-11	3.80614e-09	2	5	2	3	2	43	FALSE
Chitinophaga	Pre_259	Prot_4126	0.252865	0.0509201	0.792883	2	5	11	3	11	43	FALSE
Chitinophaga	Pre_259	Prot_4165	0.0703118	0.327064	0.823355	1	5	10	3	10	43	FALSE
Chitinophaga	Pre_259	Prot_4191	0.106345	0.248654	0.823355	2	5	20	3	20	43	FALSE
Chitinophaga	Pre_259	Prot_4210	0.307239	0.0225298	0.390772	3	5	20	3	18	43	FALSE
Chitinophaga	Pre_259	Prot_4235	0.0749564	0.316428	0.823355	3	5	40	3	40	43	FALSE
Chitinophaga	Pre_259	Prot_4301	0.191426	0.109408	0.823355	2	5	15	3	15	43	FALSE
Chitinophaga	Pre_259	Prot_4337	0.0808224	0.303201	0.823355	2	5	23	3	23	43	FALSE
Chitinophaga	Pre_259	Prot_4351	0.212619	0.0855207	0.823355	3	5	34	3	26	43	FALSE
Chitinophaga	Pre_259	Prot_4439	0.0708524	0.325819	0.823355	1	5	17	3	12	43	FALSE
Chitinophaga	Pre_259	Prot_4450	0.0806473	0.303593	0.823355	2	5	22	3	22	43	FALSE
Chitinophaga	Pre_259	Prot_4640	0.0921723	0.278314	0.823355	2	5	22	3	19	43	FALSE
Chitinophaga	Pre_259	Prot_4672	0.0378421	0.404808	0.823355	1	5	12	3	12	43	FALSE
Chitinophaga	Pre_259	Prot_4693	0.394057	0.00446664	0.0922482	2	5	8	3	7	43	FALSE
Chitinophaga	Pre_259	Prot_4852	0.191426	0.109408	0.823355	2	5	15	3	15	43	FALSE
Chitinophaga	Pre_259	Prot_4862	0.0886636	0.285905	0.823355	1	5	9	3	9	43	FALSE
Chitinophaga	Pre_259	Prot_4915	0.307615	0.0223921	0.388729	3	5	19	3	19	43	FALSE
Chitinophaga	Pre_259	Prot_4957	0.577187	2.54011e-05	0.000725452	3	5	44	3	43	43	FALSE
Chitinophaga	Pre_259	Prot_5038	0.11445	0.232454	0.823355	3	5	46	3	37	43	FALSE
Chitinophaga	Pre_259	Prot_5042	0.534953	0.000109592	0.00289466	1	5	1	3	1	43	FALSE
Chitinophaga	Pre_259	Prot_5047	0.367821	0.00761975	0.149818	2	5	7	3	7	43	FALSE
Chitinophaga	Pre_259	Prot_5062	0.0589036	0.353755	0.823355	2	5	24	3	23	43	FALSE
Chitinophaga	Pre_259	Prot_5091	0.233746	0.0657009	0.823355	1	5	4	3	4	43	FALSE
Chitinophaga	Pre_259	Prot_5095	0.132186	0.199063	0.823355	1	5	7	3	7	43	FALSE
Chitinophaga	Pre_259	Prot_5103	0.222099	0.0761529	0.823355	2	5	14	3	11	43	FALSE
Chitinophaga	Pre_259	Prot_5129	0.132186	0.199063	0.823355	1	5	7	3	7	43	FALSE
Chitinophaga	Pre_259	Prot_5135	0.055245	0.362472	0.823355	1	5	10	3	10	43	FALSE
Chitinophaga	Pre_259	Prot_5194	0.132186	0.199063	0.823355	1	5	7	3	7	43	FALSE
Chitinophaga	Pre_259	Prot_5239	0.291497	0.0289425	0.486498	1	5	3	3	3	43	FALSE
Chitinophaga	Pre_259	Prot_5256	0.233746	0.0657009	0.823355	1	5	4	3	4	43	FALSE
Chitinophaga	Pre_259	Prot_5350	0.0703118	0.327064	0.823355	1	5	10	3	10	43	FALSE
Chitinophaga	Pre_259	Prot_5365	0.265457	0.0426763	0.679898	2	5	11	3	10	43	FALSE
Chitinophaga	Pre_259	Prot_5399	0.332589	0.0146613	0.268238	2	5	8	3	8	43	FALSE
Chitinophaga	Pre_259	Prot_5437	0.577187	2.54011e-05	0.000725452	1	5	1	3	1	43	FALSE
Chitinophaga	Pre_259	Prot_5451	0.101457	0.258697	0.823355	3	5	36	3	34	43	FALSE
Chitinophaga	Pre_259	Prot_5525	0.103024	0.255456	0.823355	2	5	32	3	21	43	FALSE
Chitinophaga	Pre_259	Prot_5662	0.0572082	0.357786	0.823355	1	5	15	3	13	43	FALSE
Chitinophaga	Pre_259	Prot_5743	0.132186	0.199063	0.823355	1	5	7	3	7	43	FALSE
Chitinophaga	Pre_259	Prot_5772	0.0230991	0.441555	0.823355	1	5	13	3	13	43	FALSE
Chitinophaga	Pre_259	Prot_5783	0.191946	0.108772	0.823355	1	5	5	3	5	43	FALSE
Chitinophaga	Pre_259	Prot_5845	0.0860415	0.291638	0.823355	3	5	38	3	37	43	FALSE
Chitinophaga	Pre_259	Prot_5897	0.157965	0.155843	0.823355	2	5	25	3	22	43	FALSE
Chitinophaga	Pre_259	Prot_5939	0.130855	0.201467	0.823355	3	5	35	3	35	43	FALSE
Chitinophaga	Pre_259	Prot_5945	0.0328665	0.417136	0.823355	1	5	13	3	12	43	FALSE
Chitinophaga	Pre_259	Prot_5960	0.577187	2.54011e-05	0.000725452	1	5	1	3	1	43	FALSE
Chitinophaga	Pre_259	Prot_6079	0.577187	2.54011e-05	0.000725452	1	5	1	3	1	43	FALSE
Chitinophaga	Pre_259	Prot_6088	0.293513	0.028048	0.473659	3	5	20	3	20	43	FALSE
Chitinophaga	Pre_259	Prot_6139	0.17029	0.13747	0.823355	3	5	31	3	31	43	FALSE
Chitinophaga	Pre_259	Prot_6195	0.0886636	0.285905	0.823355	1	5	9	3	9	43	FALSE
Chitinophaga	Pre_259	Prot_6304	0.0236513	0.440168	0.823355	1	5	12	3	12	43	FALSE
Chitinophaga	Pre_259	Prot_6350	0.159204	0.153928	0.823355	1	5	6	3	6	43	FALSE
Chitinophaga	Pre_259	Prot_6401	0.106345	0.248654	0.823355	2	5	20	3	20	43	FALSE
Chitinophaga	Pre_259	Prot_6425	0.1345	0.194921	0.823355	3	5	32	3	27	43	FALSE
Chitinophaga	Pre_259	Prot_6426	0.577187	2.54011e-05	0.000725452	1	5	1	3	1	43	FALSE
Chitinophaga	Pre_259	Prot_6460	0.140834	0.183847	0.823355	1	5	6	3	6	43	FALSE
Chitinophaga	Pre_259	Prot_6492	0.0378421	0.404808	0.823355	1	5	12	3	12	43	FALSE
Chitinophaga	Pre_259	Prot_6497	0.212512	0.0856319	0.823355	2	5	13	3	13	43	FALSE
Chitinophaga	Pre_259	Prot_6503	0.209751	0.0885127	0.823355	3	5	26	3	23	43	FALSE
Chitinophaga	Pre_259	Prot_6538	0.172395	0.13448	0.823355	3	5	46	3	41	43	FALSE
Chitinophaga	Pre_259	Prot_6554	0.318353	0.0187379	0.33327	3	5	27	3	26	43	FALSE
Chitinophaga	Pre_259	Prot_6578	0.109046	0.243193	0.823355	1	5	8	3	8	43	FALSE
Chitinophaga	Pre_259	Prot_6607	0.00905574	0.47702	0.823355	1	5	14	3	14	43	FALSE
Chitinophaga	Pre_259	Prot_6706	0.114944	0.231485	0.823355	1	5	7	3	7	43	FALSE
Chitinophaga	Pre_259	Prot_6812	0.0926887	0.277205	0.823355	1	5	8	3	8	43	FALSE
Chitinophaga	Pre_259	Prot_6880	0.191426	0.109408	0.823355	2	5	15	3	15	43	FALSE
Chitinophaga	Pre_259	Prot_6882	0.0749564	0.316428	0.823355	3	5	40	3	40	43	FALSE
Chitinophaga	Pre_259	Prot_6901	0.291497	0.0289425	0.486498	1	5	3	3	3	43	FALSE
Chitinophaga	Pre_259	Prot_6911	0.0886636	0.285905	0.823355	1	5	9	3	9	43	FALSE
Chitinophaga	Pre_259	Prot_7130	0.382854	0.00563954	0.113973	1	5	2	3	2	43	FALSE
Chitinophaga	Pre_259	Prot_7153	0.546165	7.57603e-05	0.00204275	2	5	5	3	4	43	FALSE
Chitinophaga	Pre_259	Prot_7164	0.577187	2.54011e-05	0.000725452	1	5	1	3	1	43	FALSE
Chitinophaga	Pre_259	Prot_7221	0.291497	0.0289425	0.486498	1	5	3	3	3	43	FALSE
Chitinophaga	Pre_259	Prot_7241	0.0196643	0.450198	0.823355	2	5	29	3	25	43	FALSE
Chitinophaga	Pre_259	Prot_7265	0.577187	2.54011e-05	0.000725452	1	5	1	3	1	43	FALSE
Chitinophaga	Pre_259	Prot_7340	0.632965	2.62413e-06	8.25684e-05	2	5	3	3	3	43	FALSE
Chitinophaga	Pre_259	Prot_7365	0.233746	0.0657009	0.823355	1	5	4	3	4	43	FALSE
Chitinophaga	Pre_259	Prot_7425	0.0378421	0.404808	0.823355	1	5	12	3	12	43	FALSE
Chitinophaga	Pre_259	Prot_7449	0.0876549	0.288104	0.823355	3	5	39	3	39	43	FALSE
Chitinophaga	Pre_259	Prot_7515	0.00905574	0.47702	0.823355	1	5	14	3	14	43	FALSE
Chitinophaga	Pre_259	Prot_7518	0.415783	0.00277791	0.0595139	3	5	13	3	13	43	FALSE
Chitinophaga	Pre_259	Prot_7580	0.147545	0.172536	0.823355	2	5	17	3	17	43	FALSE
Chitinophaga	Pre_259	Prot_7616	0.0907116	0.281462	0.823355	1	5	13	3	12	43	FALSE
Chitinophaga	Pre_259	Prot_7627	0.218769	0.0793539	0.823355	1	5	6	3	5	43	FALSE
Chitinophaga	Pre_259	Prot_7678	0.291497	0.0289425	0.486498	1	5	3	3	3	43	FALSE
Chitinophaga	Pre_259	Prot_7729	0.161071	0.151073	0.823355	1	5	9	3	7	43	FALSE
Chitinophaga	Pre_259	Prot_7753	0.140834	0.183847	0.823355	1	5	6	3	6	43	FALSE
Chitinophaga	Pre_259	Prot_7797	0.255941	0.048802	0.764492	1	5	5	3	4	43	FALSE
Chitinophaga	Pre_259	Prot_7831	0.533234	0.000115845	0.00305179	2	5	4	3	4	43	FALSE
Chitinophaga	Pre_259	Prot_7868	0.190171	0.110954	0.823355	3	5	29	3	29	43	FALSE
Chitinophaga	Pre_259	Prot_8003	0.132186	0.199063	0.823355	1	5	7	3	7	43	FALSE
Chitinophaga	Pre_259	Prot_8025	0.534953	0.000109592	0.00289466	1	5	1	3	1	43	FALSE
Chitinophaga	Pre_259	Prot_8214	0.140834	0.183847	0.823355	1	5	6	3	6	43	FALSE
Chitinophaga	Pre_259	Prot_8259	0.130855	0.201467	0.823355	3	5	35	3	35	43	FALSE
Chitinophaga	Pre_259	Prot_8513	0.231783	0.0673833	0.823355	3	5	55	3	43	43	FALSE
Chitinophaga	Pre_259	Prot_8524	0.233746	0.0657009	0.823355	1	5	4	3	4	43	FALSE
Chitinophaga	Pre_259	Prot_8530	0.0886636	0.285905	0.823355	1	5	9	3	9	43	FALSE
Chitinophaga	Pre_259	Prot_8737	0.170137	0.137688	0.823355	2	5	38	3	21	43	FALSE
Chitinophaga	Pre_259	Prot_9048	0.302499	0.0243258	0.418227	2	5	9	3	9	43	FALSE
Chitinophaga	Pre_259	Prot_9132	0.0806473	0.303593	0.823355	2	5	22	3	22	43	FALSE
Chitinophaga	Pre_259	Prot_9256	0.262234	0.0446799	0.707791	3	5	48	3	38	43	FALSE
Chitinophaga	Pre_259	Prot_9349	0.534953	0.000109592	0.00289466	1	5	1	3	1	43	FALSE
Chitinophaga	Pre_259	Prot_9461	0.0841061	0.295903	0.823355	2	5	22	3	21	43	FALSE
Chitinophaga	Pre_259	Prot_9553	0.352629	0.0101905	0.194023	1	5	2	3	2	43	FALSE
Chitinophaga	Pre_259	Prot_9694	0.201395	0.097654	0.823355	3	5	35	3	26	43	FALSE
Chitinophaga	Pre_259	Prot_9727	0.221318	0.0768954	0.823355	3	5	26	3	26	43	FALSE
Chitinophaga	Pre_259	Prot_9770	0.0926887	0.277205	0.823355	1	5	8	3	8	43	FALSE
Chitinophaga	Pre_259	Prot_9791	0.00923963	0.476554	0.823355	1	5	13	3	13	43	FALSE
Chitinophaga	Pre_259	Prot_9826	0.0534907	0.366676	0.823355	1	5	11	3	11	43	FALSE
Chitinophaga	Pre_259	Prot_9926	0.00905574	0.47702	0.823355	1	5	14	3	14	43	FALSE
Chitinophaga	Pre_259	Prot_10002	0.147545	0.172536	0.823355	2	5	17	3	17	43	FALSE
Chitinophaga	Pre_259	Prot_10013	0.795934	8.88316e-11	3.80614e-09	2	5	2	3	2	43	FALSE
Chitinophaga	Pre_259	Prot_10219	0.172089	0.134912	0.823355	1	5	5	3	5	43	FALSE
Nostoc	Pre_209	Prot_3	0.0746536	0.317117	0.823355	12	12	173	12	43	43	FALSE
Nostoc	Pre_209	Prot_4	0.0960031	0.270136	0.823355	12	12	84	12	42	43	FALSE
Nostoc	Pre_209	Prot_5	0.681581	2.43261e-07	8.37203e-06	12	12	99	12	42	43	FALSE
Nostoc	Pre_209	Prot_10	0.170389	0.137328	0.823355	12	12	40	12	40	43	FALSE
Nostoc	Pre_209	Prot_12	0.667204	5.14292e-07	1.72701e-05	12	12	106	12	43	43	FALSE
Nostoc	Pre_209	Prot_14	0.0960031	0.270136	0.823355	12	12	42	12	42	43	FALSE
Nostoc	Pre_209	Prot_21	0.0960031	0.270136	0.823355	12	12	42	12	42	43	FALSE
Nostoc	Pre_209	Prot_32	0.137415	0.189778	0.823355	12	12	41	12	41	43	FALSE
Nostoc	Pre_209	Prot_34	0.0960031	0.270136	0.823355	12	12	42	12	42	43	FALSE
Nostoc	Pre_209	Prot_35	0.137415	0.189778	0.823355	12	12	41	12	41	43	FALSE
Nostoc	Pre_209	Prot_37	0.137415	0.189778	0.823355	12	12	41	12	41	43	FALSE
Nostoc	Pre_209	Prot_42	0.636812	2.20679e-06	6.98526e-05	12	12	21	12	21	43	FALSE
Nostoc	Pre_209	Prot_45	0.733236	1.12337e-08	4.25522e-07	12	12	18	12	18	43	FALSE
Nostoc	Pre_209	Prot_55	0.034707	0.412566	0.823355	2	12	13	12	6	43	FALSE
Nostoc	Pre_209	Prot_71	0.0960031	0.270136	0.823355	12	12	42	12	42	43	FALSE
Nostoc	Pre_209	Prot_79	0.137415	0.189778	0.823355	12	12	41	12	41	43	FALSE
Nostoc	Pre_209	Prot_118	0.0960031	0.270136	0.823355	12	12	42	12	42	43	FALSE
Nostoc	Pre_209	Prot_122	0.222574	0.0757043	0.823355	12	12	37	12	36	43	FALSE
Nostoc	Pre_209	Prot_124	0.553581	5.8917e-05	0.00161136	12	12	24	12	24	43	FALSE
Nostoc	Pre_209	Prot_148	0.248008	0.0544078	0.823355	1	12	1	12	1	43	FALSE
Nostoc	Pre_209	Prot_158	0.137415	0.189778	0.823355	12	12	41	12	41	43	FALSE
Nostoc	Pre_209	Prot_170	0.850047	2.77288e-13	1.32529e-11	12	12	15	12	15	43	FALSE
Nostoc	Pre_209	Prot_208	0.69926	9.13009e-08	3.246e-06	12	12	19	12	19	43	FALSE
Nostoc	Pre_209	Prot_236	0.108787	0.243714	0.823355	1	12	2	12	2	43	FALSE
Nostoc	Pre_209	Prot_247	0.476799	0.000613575	0.0146404	12	12	26	12	23	43	FALSE
Nostoc	Pre_209	Prot_316	0.0283816	0.428316	0.823355	1	12	6	12	3	43	FALSE
Nostoc	Pre_209	Prot_476	0.137415	0.189778	0.823355	12	12	41	12	41	43	FALSE
Nostoc	Pre_209	Prot_506	0.0960031	0.270136	0.823355	12	12	42	12	42	43	FALSE
Nostoc	Pre_209	Prot_521	0.43229	0.0018962	0.0417885	12	12	29	12	29	43	FALSE
Nostoc	Pre_209	Prot_709	0.108787	0.243714	0.823355	1	12	2	12	2	43	FALSE
Nostoc	Pre_209	Prot_845	0.108787	0.243714	0.823355	1	12	2	12	2	43	FALSE
Nostoc	Pre_209	Prot_919	0.248008	0.0544078	0.823355	1	12	1	12	1	43	FALSE
Nostoc	Pre_209	Prot_1056	0.945146	7.8077e-22	4.76511e-20	12	12	13	12	13	43	FALSE
Nostoc	Pre_209	Prot_1111	0.0960031	0.270136	0.823355	12	12	84	12	42	43	FALSE
Nostoc	Pre_209	Prot_1261	0.248008	0.0544078	0.823355	1	12	1	12	1	43	FALSE
Nostoc	Pre_209	Prot_1357	0.248008	0.0544078	0.823355	1	12	1	12	1	43	FALSE
Nostoc	Pre_209	Prot_1549	0.607866	7.68667e-06	0.000230666	12	12	22	12	22	43	FALSE
Nostoc	Pre_209	Prot_1620	0.108787	0.243714	0.823355	1	12	2	12	2	43	FALSE
Nostoc	Pre_209	Prot_1701	0.108787	0.243714	0.823355	1	12	2	12	2	43	FALSE
Nostoc	Pre_209	Prot_1867	0.0960031	0.270136	0.823355	12	12	42	12	42	43	FALSE
Nostoc	Pre_209	Prot_2007	0.248008	0.0544078	0.823355	1	12	1	12	1	43	FALSE
Nostoc	Pre_209	Prot_2050	0.108787	0.243714	0.823355	1	12	2	12	2	43	FALSE
Nostoc	Pre_209	Prot_2072	0.248008	0.0544078	0.823355	1	12	1	12	1	43	FALSE
Nostoc	Pre_209	Prot_2217	0.248008	0.0544078	0.823355	1	12	1	12	1	43	FALSE
Nostoc	Pre_209	Prot_2337	0.248008	0.0544078	0.823355	1	12	1	12	1	43	FALSE
Nostoc	Pre_209	Prot_2355	0.193729	0.106609	0.823355	12	12	196	12	42	43	FALSE
Nostoc	Pre_209	Prot_2361	0.108787	0.243714	0.823355	1	12	2	12	2	43	FALSE
Nostoc	Pre_209	Prot_2452	0.24595	0.055939	0.823355	11	12	32	12	32	43	FALSE
Nostoc	Pre_209	Prot_2629	0.137376	0.189846	0.823355	12	12	83	12	42	43	FALSE
Nostoc	Pre_209	Prot_2802	0.108787	0.243714	0.823355	1	12	2	12	2	43	FALSE
Nostoc	Pre_209	Prot_2924	0.248008	0.0544078	0.823355	1	12	1	12	1	43	FALSE
Nostoc	Pre_209	Prot_2951	0.248008	0.0544078	0.823355	1	12	1	12	1	43	FALSE
Nostoc	Pre_209	Prot_3069	0.248008	0.0544078	0.823355	1	12	1	12	1	43	FALSE
Nostoc	Pre_209	Prot_3070	0.17029	0.13747	0.823355	12	12	82	12	42	43	FALSE
Nostoc	Pre_209	Prot_3204	0.248008	0.0544078	0.823355	1	12	1	12	1	43	FALSE
Nostoc	Pre_209	Prot_3308	0.248008	0.0544078	0.823355	1	12	1	12	1	43	FALSE
Nostoc	Pre_209	Prot_3375	0.503092	0.000292453	0.00731468	12	12	26	12	26	43	FALSE
Nostoc	Pre_209	Prot_3599	0.248008	0.0544078	0.823355	1	12	1	12	1	43	FALSE
Nostoc	Pre_209	Prot_3685	0.0960031	0.270136	0.823355	12	12	42	12	42	43	FALSE
Nostoc	Pre_209	Prot_3688	0.0960031	0.270136	0.823355	12	12	42	12	42	43	FALSE
Nostoc	Pre_209	Prot_3751	0.0960031	0.270136	0.823355	12	12	42	12	42	43	FALSE
Nostoc	Pre_209	Prot_3752	0.0960031	0.270136	0.823355	12	12	42	12	42	43	FALSE
Nostoc	Pre_209	Prot_3795	0.749933	3.55963e-09	1.38885e-07	12	12	95	12	41	43	FALSE
Nostoc	Pre_209	Prot_3871	0.0960031	0.270136	0.823355	12	12	42	12	42	43	FALSE
Nostoc	Pre_209	Prot_3880	0.137415	0.189778	0.823355	12	12	41	12	41	43	FALSE
Nostoc	Pre_209	Prot_3976	0.108787	0.243714	0.823355	1	12	2	12	2	43	FALSE
Nostoc	Pre_209	Prot_3980	0.225685	0.0728129	0.823355	12	12	38	12	38	43	FALSE
Nostoc	Pre_209	Prot_3999	0.0960031	0.270136	0.823355	12	12	42	12	42	43	FALSE
Nostoc	Pre_209	Prot_4013	0.0960031	0.270136	0.823355	12	12	42	12	42	43	FALSE
Nostoc	Pre_209	Prot_4038	0.137415	0.189778	0.823355	12	12	41	12	41	43	FALSE
Nostoc	Pre_209	Prot_4061	0.0960031	0.270136	0.823355	12	12	42	12	42	43	FALSE
Nostoc	Pre_209	Prot_4187	0.342494	0.0122824	0.229292	12	12	33	12	33	43	FALSE
Nostoc	Pre_209	Prot_4305	0.0960031	0.270136	0.823355	12	12	42	12	42	43	FALSE
Nostoc	Pre_209	Prot_4324	0.0960031	0.270136	0.823355	12	12	42	12	42	43	FALSE
Nostoc	Pre_209	Prot_4338	0.0960031	0.270136	0.823355	12	12	42	12	42	43	FALSE
Nostoc	Pre_209	Prot_4349	0.0960031	0.270136	0.823355	12	12	42	12	42	43	FALSE
Nostoc	Pre_209	Prot_4359	0.0960031	0.270136	0.823355	12	12	42	12	42	43	FALSE
Nostoc	Pre_209	Prot_4381	0.0960031	0.270136	0.823355	12	12	42	12	42	43	FALSE
Nostoc	Pre_209	Prot_4409	0.137415	0.189778	0.823355	12	12	41	12	41	43	FALSE
Nostoc	Pre_209	Prot_4442	0.137415	0.189778	0.823355	12	12	41	12	41	43	FALSE
Nostoc	Pre_209	Prot_4443	0.0960031	0.270136	0.823355	12	12	42	12	42	43	FALSE
Nostoc	Pre_209	Prot_4469	0.0960031	0.270136	0.823355	12	12	42	12	42	43	FALSE
Nostoc	Pre_209	Prot_4502	0.137415	0.189778	0.823355	12	12	41	12	41	43	FALSE
Nostoc	Pre_209	Prot_4517	0.248008	0.0544078	0.823355	1	12	1	12	1	43	FALSE
Nostoc	Pre_209	Prot_4527	0.137415	0.189778	0.823355	12	12	41	12	41	43	FALSE
Nostoc	Pre_209	Prot_4529	0.0960031	0.270136	0.823355	12	12	42	12	42	43	FALSE
Nostoc	Pre_209	Prot_4533	0.137415	0.189778	0.823355	12	12	41	12	41	43	FALSE
Nostoc	Pre_209	Prot_4537	0.170389	0.137328	0.823355	12	12	40	12	40	43	FALSE
Nostoc	Pre_209	Prot_4558	0.0960031	0.270136	0.823355	12	12	42	12	42	43	FALSE
Nostoc	Pre_209	Prot_4565	0.0960031	0.270136	0.823355	12	12	42	12	42	43	FALSE
Nostoc	Pre_209	Prot_4577	0.137415	0.189778	0.823355	12	12	41	12	41	43	FALSE
Nostoc	Pre_209	Prot_4607	0.170389	0.137328	0.823355	12	12	40	12	40	43	FALSE
Nostoc	Pre_209	Prot_4610	0.0960031	0.270136	0.823355	12	12	42	12	42	43	FALSE
Nostoc	Pre_209	Prot_4619	0.137415	0.189778	0.823355	12	12	82	12	41	43	FALSE
Nostoc	Pre_209	Prot_4652	0.137415	0.189778	0.823355	12	12	41	12	41	43	FALSE
Nostoc	Pre_209	Prot_4689	0.0960031	0.270136	0.823355	12	12	42	12	42	43	FALSE
Nostoc	Pre_209	Prot_4694	0.297455	0.0263627	0.448453	12	12	35	12	35	43	FALSE
Nostoc	Pre_209	Prot_4747	0.199254	0.100099	0.823355	12	12	39	12	39	43	FALSE
Nostoc	Pre_209	Prot_4755	0.137415	0.189778	0.823355	12	12	41	12	41	43	FALSE
Nostoc	Pre_209	Prot_4762	0.248292	0.0541992	0.823355	12	12	36	12	35	43	FALSE
Nostoc	Pre_209	Prot_4770	0.0960031	0.270136	0.823355	12	12	42	12	42	43	FALSE
Nostoc	Pre_209	Prot_4816	0.0960031	0.270136	0.823355	12	12	42	12	42	43	FALSE
Nostoc	Pre_209	Prot_4820	0.137415	0.189778	0.823355	12	12	41	12	41	43	FALSE
Nostoc	Pre_209	Prot_4840	0.553581	5.8917e-05	0.00161136	12	12	24	12	24	43	FALSE
Nostoc	Pre_209	Prot_4863	0.354988	0.00974918	0.186413	2	12	2	12	2	43	FALSE
Nostoc	Pre_209	Prot_4901	0.320104	0.0181913	0.324624	12	12	34	12	34	43	FALSE
Nostoc	Pre_209	Prot_4902	0.0960031	0.270136	0.823355	12	12	42	12	42	43	FALSE
Nostoc	Pre_209	Prot_4990	0.137415	0.189778	0.823355	12	12	41	12	41	43	FALSE
Nostoc	Pre_209	Prot_4997	0.0960031	0.270136	0.823355	12	12	42	12	42	43	FALSE
Nostoc	Pre_209	Prot_5003	0.137415	0.189778	0.823355	12	12	41	12	41	43	FALSE
Nostoc	Pre_209	Prot_5010	0.0960031	0.270136	0.823355	12	12	42	12	42	43	FALSE
Nostoc	Pre_209	Prot_5036	0.0960031	0.270136	0.823355	12	12	42	12	42	43	FALSE
Nostoc	Pre_209	Prot_5070	0.0960031	0.270136	0.823355	12	12	42	12	42	43	FALSE
Nostoc	Pre_209	Prot_5116	0.225685	0.0728129	0.823355	12	12	38	12	38	43	FALSE
Nostoc	Pre_209	Prot_5170	0.43229	0.0018962	0.0417885	12	12	29	12	29	43	FALSE
Nostoc	Pre_209	Prot_5199	0.247768	0.0545848	0.823355	12	12	78	12	42	43	FALSE
Nostoc	Pre_209	Prot_5219	0.0960031	0.270136	0.823355	12	12	42	12	42	43	FALSE
Nostoc	Pre_209	Prot_5280	0.0960031	0.270136	0.823355	12	12	42	12	42	43	FALSE
Nostoc	Pre_209	Prot_5364	0.675427	3.36847e-07	1.14788e-05	12	12	41	12	23	43	FALSE
Nostoc	Pre_209	Prot_5390	0.0960031	0.270136	0.823355	12	12	42	12	42	43	FALSE
Nostoc	Pre_209	Prot_5474	0.0960031	0.270136	0.823355	12	12	42	12	42	43	FALSE
Nostoc	Pre_209	Prot_5560	0.225685	0.0728129	0.823355	12	12	38	12	38	43	FALSE
Nostoc	Pre_209	Prot_5925	0.416398	0.00273962	0.0587617	12	12	29	12	28	43	FALSE
Nostoc	Pre_209	Prot_5965	0.297455	0.0263627	0.448453	12	12	35	12	35	43	FALSE
Nostoc	Pre_209	Prot_6019	0.137415	0.189778	0.823355	12	12	41	12	41	43	FALSE
Nostoc	Pre_209	Prot_6171	0.36478	0.00808491	0.157934	12	12	32	12	32	43	FALSE
Nostoc	Pre_209	Prot_6298	0.409563	0.00319254	0.0676809	12	12	30	12	30	43	FALSE
Nostoc	Pre_209	Prot_6374	0.170389	0.137328	0.823355	12	12	40	12	40	43	FALSE
Nostoc	Pre_209	Prot_6429	0.170389	0.137328	0.823355	12	12	40	12	40	43	FALSE
Nostoc	Pre_209	Prot_6486	0.137415	0.189778	0.823355	12	12	41	12	41	43	FALSE
Nostoc	Pre_209	Prot_6571	0.137415	0.189778	0.823355	12	12	41	12	41	43	FALSE
Nostoc	Pre_209	Prot_6753	0.553581	5.8917e-05	0.00161136	12	12	24	12	24	43	FALSE
Nostoc	Pre_209	Prot_6827	0.248008	0.0544078	0.823355	1	12	1	12	1	43	FALSE
Nostoc	Pre_209	Prot_7036	0.895457	2.66711e-16	1.41483e-14	12	12	14	12	14	43	FALSE
Nostoc	Pre_209	Prot_7293	0.0960031	0.270136	0.823355	12	12	42	12	42	43	FALSE
Nostoc	Pre_209	Prot_7342	0.664755	5.81894e-07	1.94446e-05	12	12	20	12	18	43	FALSE
Nostoc	Pre_209	Prot_7741	0.170389	0.137328	0.823355	12	12	40	12	40	43	FALSE
Nostoc	Pre_209	Prot_7795	0.362417	0.00846268	0.164336	12	12	66	12	34	43	FALSE
Nostoc	Pre_209	Prot_7860	0.0960031	0.270136	0.823355	12	12	42	12	42	43	FALSE
Nostoc	Pre_209	Prot_8115	0.225685	0.0728129	0.823355	12	12	38	12	38	43	FALSE
Nostoc	Pre_209	Prot_8272	0.632152	2.72123e-06	8.55009e-05	12	12	21	12	20	43	FALSE
Nostoc	Pre_209	Prot_8415	0.0960031	0.270136	0.823355	12	12	42	12	42	43	FALSE
Nostoc	Pre_209	Prot_8420	0.199254	0.100099	0.823355	12	12	39	12	39	43	FALSE
Nostoc	Pre_209	Prot_8574	0.248008	0.0544078	0.823355	1	12	1	12	1	43	FALSE
Nostoc	Pre_209	Prot_8876	0.137415	0.189778	0.823355	12	12	41	12	41	43	FALSE
Nostoc	Pre_209	Prot_9061	0.945146	7.8077e-22	4.76511e-20	12	12	13	12	13	43	FALSE
Nostoc	Pre_209	Prot_9069	0.601541	9.93495e-06	0.000295347	12	12	22	12	21	43	FALSE
Nostoc	Pre_209	Prot_9299	0.0960031	0.270136	0.823355	12	12	42	12	42	43	FALSE
Nostoc	Pre_209	Prot_9423	0.0960031	0.270136	0.823355	12	12	42	12	42	43	FALSE
Nostoc	Pre_209	Prot_9505	0.274352	0.0375079	0.609664	12	12	36	12	36	43	FALSE
Nostoc	Pre_209	Prot_9775	0.368618	0.00750177	0.147796	12	12	31	12	30	43	FALSE
Nostoc	Pre_209	Prot_9843	0.0652064	0.338914	0.823355	10	12	34	12	34	43	FALSE
Nostoc	Pre_209	Prot_9947	0.387097	0.00516763	0.105406	12	12	31	12	31	43	FALSE
Nostoc	Pre_214	Prot_3	0.0746536	0.317117	0.823355	12	12	173	12	43	43	FALSE
Nostoc	Pre_214	Prot_4	0.0960031	0.270136	0.823355	12	12	84	12	42	43	FALSE
Nostoc	Pre_214	Prot_5	0.681581	2.43261e-07	8.37203e-06	12	12	99	12	42	43	FALSE
Nostoc	Pre_214	Prot_10	0.170389	0.137328	0.823355	12	12	40	12	40	43	FALSE
Nostoc	Pre_214	Prot_12	0.667204	5.14292e-07	1.72701e-05	12	12	106	12	43	43	FALSE
Nostoc	Pre_214	Prot_14	0.0960031	0.270136	0.823355	12	12	42	12	42	43	FALSE
Nostoc	Pre_214	Prot_21	0.0960031	0.270136	0.823355	12	12	42	12	42	43	FALSE
Nostoc	Pre_214	Prot_32	0.137415	0.189778	0.823355	12	12	41	12	41	43	FALSE
Nostoc	Pre_214	Prot_34	0.0960031	0.270136	0.823355	12	12	42	12	42	43	FALSE
Nostoc	Pre_214	Prot_35	0.137415	0.189778	0.823355	12	12	41	12	41	43	FALSE
Nostoc	Pre_214	Prot_37	0.137415	0.189778	0.823355	12	12	41	12	41	43	FALSE
Nostoc	Pre_214	Prot_42	0.636812	2.20679e-06	6.98526e-05	12	12	21	12	21	43	FALSE
Nostoc	Pre_214	Prot_45	0.733236	1.12337e-08	4.25522e-07	12	12	18	12	18	43	FALSE
Nostoc	Pre_214	Prot_55	0.034707	0.412566	0.823355	2	12	13	12	6	43	FALSE
Nostoc	Pre_214	Prot_71	0.0960031	0.270136	0.823355	12	12	42	12	42	43	FALSE
Nostoc	Pre_214	Prot_79	0.137415	0.189778	0.823355	12	12	41	12	41	43	FALSE
Nostoc	Pre_214	Prot_118	0.0960031	0.270136	0.823355	12	12	42	12	42	43	FALSE
Nostoc	Pre_214	Prot_122	0.222574	0.0757043	0.823355	12	12	37	12	36	43	FALSE
Nostoc	Pre_214	Prot_124	0.553581	5.8917e-05	0.00161136	12	12	24	12	24	43	FALSE
Nostoc	Pre_214	Prot_148	0.248008	0.0544078	0.823355	1	12	1	12	1	43	FALSE
Nostoc	Pre_214	Prot_158	0.137415	0.189778	0.823355	12	12	41	12	41	43	FALSE
Nostoc	Pre_214	Prot_170	0.850047	2.77288e-13	1.32529e-11	12	12	15	12	15	43	FALSE
Nostoc	Pre_214	Prot_208	0.69926	9.13009e-08	3.246e-06	12	12	19	12	19	43	FALSE
Nostoc	Pre_214	Prot_236	0.108787	0.243714	0.823355	1	12	2	12	2	43	FALSE
Nostoc	Pre_214	Prot_247	0.476799	0.000613575	0.0146404	12	12	26	12	23	43	FALSE
Nostoc	Pre_214	Prot_316	0.0283816	0.428316	0.823355	1	12	6	12	3	43	FALSE
Nostoc	Pre_214	Prot_476	0.137415	0.189778	0.823355	12	12	41	12	41	43	FALSE
Nostoc	Pre_214	Prot_506	0.0960031	0.270136	0.823355	12	12	42	12	42	43	FALSE
Nostoc	Pre_214	Prot_521	0.43229	0.0018962	0.0417885	12	12	29	12	29	43	FALSE
Nostoc	Pre_214	Prot_709	0.108787	0.243714	0.823355	1	12	2	12	2	43	FALSE
Nostoc	Pre_214	Prot_845	0.108787	0.243714	0.823355	1	12	2	12	2	43	FALSE
Nostoc	Pre_214	Prot_919	0.248008	0.0544078	0.823355	1	12	1	12	1	43	FALSE
Nostoc	Pre_214	Prot_1056	0.945146	7.8077e-22	4.76511e-20	12	12	13	12	13	43	FALSE
Nostoc	Pre_214	Prot_1111	0.0960031	0.270136	0.823355	12	12	84	12	42	43	FALSE
Nostoc	Pre_214	Prot_1261	0.248008	0.0544078	0.823355	1	12	1	12	1	43	FALSE
Nostoc	Pre_214	Prot_1357	0.248008	0.0544078	0.823355	1	12	1	12	1	43	FALSE
Nostoc	Pre_214	Prot_1549	0.607866	7.68667e-06	0.000230666	12	12	22	12	22	43	FALSE
Nostoc	Pre_214	Prot_1620	0.108787	0.243714	0.823355	1	12	2	12	2	43	FALSE
Nostoc	Pre_214	Prot_1701	0.108787	0.243714	0.823355	1	12	2	12	2	43	FALSE
Nostoc	Pre_214	Prot_1867	0.0960031	0.270136	0.823355	12	12	42	12	42	43	FALSE
Nostoc	Pre_214	Prot_2007	0.248008	0.0544078	0.823355	1	12	1	12	1	43	FALSE
Nostoc	Pre_214	Prot_2050	0.108787	0.243714	0.823355	1	12	2	12	2	43	FALSE
Nostoc	Pre_214	Prot_2072	0.248008	0.0544078	0.823355	1	12	1	12	1	43	FALSE
Nostoc	Pre_214	Prot_2217	0.248008	0.0544078	0.823355	1	12	1	12	1	43	FALSE
Nostoc	Pre_214	Prot_2337	0.248008	0.0544078	0.823355	1	12	1	12	1	43	FALSE
Nostoc	Pre_214	Prot_2355	0.193729	0.106609	0.823355	12	12	196	12	42	43	FALSE
Nostoc	Pre_214	Prot_2361	0.108787	0.243714	0.823355	1	12	2	12	2	43	FALSE
Nostoc	Pre_214	Prot_2452	0.24595	0.055939	0.823355	11	12	32	12	32	43	FALSE
Nostoc	Pre_214	Prot_2629	0.137376	0.189846	0.823355	12	12	83	12	42	43	FALSE
Nostoc	Pre_214	Prot_2802	0.108787	0.243714	0.823355	1	12	2	12	2	43	FALSE
Nostoc	Pre_214	Prot_2924	0.248008	0.0544078	0.823355	1	12	1	12	1	43	FALSE
Nostoc	Pre_214	Prot_2951	0.248008	0.0544078	0.823355	1	12	1	12	1	43	FALSE
Nostoc	Pre_214	Prot_3069	0.248008	0.0544078	0.823355	1	12	1	12	1	43	FALSE
Nostoc	Pre_214	Prot_3070	0.17029	0.13747	0.823355	12	12	82	12	42	43	FALSE
Nostoc	Pre_214	Prot_3204	0.248008	0.0544078	0.823355	1	12	1	12	1	43	FALSE
Nostoc	Pre_214	Prot_3308	0.248008	0.0544078	0.823355	1	12	1	12	1	43	FALSE
Nostoc	Pre_214	Prot_3375	0.503092	0.000292453	0.00731468	12	12	26	12	26	43	FALSE
Nostoc	Pre_214	Prot_3599	0.248008	0.0544078	0.823355	1	12	1	12	1	43	FALSE
Nostoc	Pre_214	Prot_3685	0.0960031	0.270136	0.823355	12	12	42	12	42	43	FALSE
Nostoc	Pre_214	Prot_3688	0.0960031	0.270136	0.823355	12	12	42	12	42	43	FALSE
Nostoc	Pre_214	Prot_3751	0.0960031	0.270136	0.823355	12	12	42	12	42	43	FALSE
Nostoc	Pre_214	Prot_3752	0.0960031	0.270136	0.823355	12	12	42	12	42	43	FALSE
Nostoc	Pre_214	Prot_3795	0.749933	3.55963e-09	1.38885e-07	12	12	95	12	41	43	FALSE
Nostoc	Pre_214	Prot_3871	0.0960031	0.270136	0.823355	12	12	42	12	42	43	FALSE
Nostoc	Pre_214	Prot_3880	0.137415	0.189778	0.823355	12	12	41	12	41	43	FALSE
Nostoc	Pre_214	Prot_3976	0.108787	0.243714	0.823355	1	12	2	12	2	43	FALSE
Nostoc	Pre_214	Prot_3980	0.225685	0.0728129	0.823355	12	12	38	12	38	43	FALSE
Nostoc	Pre_214	Prot_3999	0.0960031	0.270136	0.823355	12	12	42	12	42	43	FALSE
Nostoc	Pre_214	Prot_4013	0.0960031	0.270136	0.823355	12	12	42	12	42	43	FALSE
Nostoc	Pre_214	Prot_4038	0.137415	0.189778	0.823355	12	12	41	12	41	43	FALSE
Nostoc	Pre_214	Prot_4061	0.0960031	0.270136	0.823355	12	12	42	12	42	43	FALSE
Nostoc	Pre_214	Prot_4187	0.342494	0.0122824	0.229292	12	12	33	12	33	43	FALSE
Nostoc	Pre_214	Prot_4305	0.0960031	0.270136	0.823355	12	12	42	12	42	43	FALSE
Nostoc	Pre_214	Prot_4324	0.0960031	0.270136	0.823355	12	12	42	12	42	43	FALSE
Nostoc	Pre_214	Prot_4338	0.0960031	0.270136	0.823355	12	12	42	12	42	43	FALSE
Nostoc	Pre_214	Prot_4349	0.0960031	0.270136	0.823355	12	12	42	12	42	43	FALSE
Nostoc	Pre_214	Prot_4359	0.0960031	0.270136	0.823355	12	12	42	12	42	43	FALSE
Nostoc	Pre_214	Prot_4381	0.0960031	0.270136	0.823355	12	12	42	12	42	43	FALSE
Nostoc	Pre_214	Prot_4409	0.137415	0.189778	0.823355	12	12	41	12	41	43	FALSE
Nostoc	Pre_214	Prot_4442	0.137415	0.189778	0.823355	12	12	41	12	41	43	FALSE
Nostoc	Pre_214	Prot_4443	0.0960031	0.270136	0.823355	12	12	42	12	42	43	FALSE
Nostoc	Pre_214	Prot_4469	0.0960031	0.270136	0.823355	12	12	42	12	42	43	FALSE
Nostoc	Pre_214	Prot_4502	0.137415	0.189778	0.823355	12	12	41	12	41	43	FALSE
Nostoc	Pre_214	Prot_4517	0.248008	0.0544078	0.823355	1	12	1	12	1	43	FALSE
Nostoc	Pre_214	Prot_4527	0.137415	0.189778	0.823355	12	12	41	12	41	43	FALSE
Nostoc	Pre_214	Prot_4529	0.0960031	0.270136	0.823355	12	12	42	12	42	43	FALSE
Nostoc	Pre_214	Prot_4533	0.137415	0.189778	0.823355	12	12	41	12	41	43	FALSE
Nostoc	Pre_214	Prot_4537	0.170389	0.137328	0.823355	12	12	40	12	40	43	FALSE
Nostoc	Pre_214	Prot_4558	0.0960031	0.270136	0.823355	12	12	42	12	42	43	FALSE
Nostoc	Pre_214	Prot_4565	0.0960031	0.270136	0.823355	12	12	42	12	42	43	FALSE
Nostoc	Pre_214	Prot_4577	0.137415	0.189778	0.823355	12	12	41	12	41	43	FALSE
Nostoc	Pre_214	Prot_4607	0.170389	0.137328	0.823355	12	12	40	12	40	43	FALSE
Nostoc	Pre_214	Prot_4610	0.0960031	0.270136	0.823355	12	12	42	12	42	43	FALSE
Nostoc	Pre_214	Prot_4619	0.137415	0.189778	0.823355	12	12	82	12	41	43	FALSE
Nostoc	Pre_214	Prot_4652	0.137415	0.189778	0.823355	12	12	41	12	41	43	FALSE
Nostoc	Pre_214	Prot_4689	0.0960031	0.270136	0.823355	12	12	42	12	42	43	FALSE
Nostoc	Pre_214	Prot_4694	0.297455	0.0263627	0.448453	12	12	35	12	35	43	FALSE
Nostoc	Pre_214	Prot_4747	0.199254	0.100099	0.823355	12	12	39	12	39	43	FALSE
Nostoc	Pre_214	Prot_4755	0.137415	0.189778	0.823355	12	12	41	12	41	43	FALSE
Nostoc	Pre_214	Prot_4762	0.248292	0.0541992	0.823355	12	12	36	12	35	43	FALSE
Nostoc	Pre_214	Prot_4770	0.0960031	0.270136	0.823355	12	12	42	12	42	43	FALSE
Nostoc	Pre_214	Prot_4816	0.0960031	0.270136	0.823355	12	12	42	12	42	43	FALSE
Nostoc	Pre_214	Prot_4820	0.137415	0.189778	0.823355	12	12	41	12	41	43	FALSE
Nostoc	Pre_214	Prot_4840	0.553581	5.8917e-05	0.00161136	12	12	24	12	24	43	FALSE
Nostoc	Pre_214	Prot_4863	0.354988	0.00974918	0.186413	2	12	2	12	2	43	FALSE
Nostoc	Pre_214	Prot_4901	0.320104	0.0181913	0.324624	12	12	34	12	34	43	FALSE
Nostoc	Pre_214	Prot_4902	0.0960031	0.270136	0.823355	12	12	42	12	42	43	FALSE
Nostoc	Pre_214	Prot_4990	0.137415	0.189778	0.823355	12	12	41	12	41	43	FALSE
Nostoc	Pre_214	Prot_4997	0.0960031	0.270136	0.823355	12	12	42	12	42	43	FALSE
Nostoc	Pre_214	Prot_5003	0.137415	0.189778	0.823355	12	12	41	12	41	43	FALSE
Nostoc	Pre_214	Prot_5010	0.0960031	0.270136	0.823355	12	12	42	12	42	43	FALSE
Nostoc	Pre_214	Prot_5036	0.0960031	0.270136	0.823355	12	12	42	12	42	43	FALSE
Nostoc	Pre_214	Prot_5070	0.0960031	0.270136	0.823355	12	12	42	12	42	43	FALSE
Nostoc	Pre_214	Prot_5116	0.225685	0.0728129	0.823355	12	12	38	12	38	43	FALSE
Nostoc	Pre_214	Prot_5170	0.43229	0.0018962	0.0417885	12	12	29	12	29	43	FALSE
Nostoc	Pre_214	Prot_5199	0.247768	0.0545848	0.823355	12	12	78	12	42	43	FALSE
Nostoc	Pre_214	Prot_5219	0.0960031	0.270136	0.823355	12	12	42	12	42	43	FALSE
Nostoc	Pre_214	Prot_5280	0.0960031	0.270136	0.823355	12	12	42	12	42	43	FALSE
Nostoc	Pre_214	Prot_5364	0.675427	3.36847e-07	1.14788e-05	12	12	41	12	23	43	FALSE
Nostoc	Pre_214	Prot_5390	0.0960031	0.270136	0.823355	12	12	42	12	42	43	FALSE
Nostoc	Pre_214	Prot_5474	0.0960031	0.270136	0.823355	12	12	42	12	42	43	FALSE
Nostoc	Pre_214	Prot_5560	0.225685	0.0728129	0.823355	12	12	38	12	38	43	FALSE
Nostoc	Pre_214	Prot_5925	0.416398	0.00273962	0.0587617	12	12	29	12	28	43	FALSE
Nostoc	Pre_214	Prot_5965	0.297455	0.0263627	0.448453	12	12	35	12	35	43	FALSE
Nostoc	Pre_214	Prot_6019	0.137415	0.189778	0.823355	12	12	41	12	41	43	FALSE
Nostoc	Pre_214	Prot_6171	0.36478	0.00808491	0.157934	12	12	32	12	32	43	FALSE
Nostoc	Pre_214	Prot_6298	0.409563	0.00319254	0.0676809	12	12	30	12	30	43	FALSE
Nostoc	Pre_214	Prot_6374	0.170389	0.137328	0.823355	12	12	40	12	40	43	FALSE
Nostoc	Pre_214	Prot_6429	0.170389	0.137328	0.823355	12	12	40	12	40	43	FALSE
Nostoc	Pre_214	Prot_6486	0.137415	0.189778	0.823355	12	12	41	12	41	43	FALSE
Nostoc	Pre_214	Prot_6571	0.137415	0.189778	0.823355	12	12	41	12	41	43	FALSE
Nostoc	Pre_214	Prot_6753	0.553581	5.8917e-05	0.00161136	12	12	24	12	24	43	FALSE
Nostoc	Pre_214	Prot_6827	0.248008	0.0544078	0.823355	1	12	1	12	1	43	FALSE
Nostoc	Pre_214	Prot_7036	0.895457	2.66711e-16	1.41483e-14	12	12	14	12	14	43	FALSE
Nostoc	Pre_214	Prot_7293	0.0960031	0.270136	0.823355	12	12	42	12	42	43	FALSE
Nostoc	Pre_214	Prot_7342	0.664755	5.81894e-07	1.94446e-05	12	12	20	12	18	43	FALSE
Nostoc	Pre_214	Prot_7741	0.170389	0.137328	0.823355	12	12	40	12	40	43	FALSE
Nostoc	Pre_214	Prot_7795	0.362417	0.00846268	0.164336	12	12	66	12	34	43	FALSE
Nostoc	Pre_214	Prot_7860	0.0960031	0.270136	0.823355	12	12	42	12	42	43	FALSE
Nostoc	Pre_214	Prot_8115	0.225685	0.0728129	0.823355	12	12	38	12	38	43	FALSE
Nostoc	Pre_214	Prot_8272	0.632152	2.72123e-06	8.55009e-05	12	12	21	12	20	43	FALSE
Nostoc	Pre_214	Prot_8415	0.0960031	0.270136	0.823355	12	12	42	12	42	43	FALSE
Nostoc	Pre_214	Prot_8420	0.199254	0.100099	0.823355	12	12	39	12	39	43	FALSE
Nostoc	Pre_214	Prot_8574	0.248008	0.0544078	0.823355	1	12	1	12	1	43	FALSE
Nostoc	Pre_214	Prot_8876	0.137415	0.189778	0.823355	12	12	41	12	41	43	FALSE
Nostoc	Pre_214	Prot_9061	0.945146	7.8077e-22	4.76511e-20	12	12	13	12	13	43	FALSE
Nostoc	Pre_214	Prot_9069	0.601541	9.93495e-06	0.000295347	12	12	22	12	21	43	FALSE
Nostoc	Pre_214	Prot_9299	0.0960031	0.270136	0.823355	12	12	42	12	42	43	FALSE
Nostoc	Pre_214	Prot_9423	0.0960031	0.270136	0.823355	12	12	42	12	42	43	FALSE
Nostoc	Pre_214	Prot_9505	0.274352	0.0375079	0.609664	12	12	36	12	36	43	FALSE
Nostoc	Pre_214	Prot_9775	0.368618	0.00750177	0.147796	12	12	31	12	30	43	FALSE
Nostoc	Pre_214	Prot_9843	0.0652064	0.338914	0.823355	10	12	34	12	34	43	FALSE
Nostoc	Pre_214	Prot_9947	0.387097	0.00516763	0.105406	12	12	31	12	31	43	FALSE
Nostoc	Pre_216	Prot_3	0.0746536	0.317117	0.823355	12	12	173	12	43	43	FALSE
Nostoc	Pre_216	Prot_4	0.0960031	0.270136	0.823355	12	12	84	12	42	43	FALSE
Nostoc	Pre_216	Prot_5	0.681581	2.43261e-07	8.37203e-06	12	12	99	12	42	43	FALSE
Nostoc	Pre_216	Prot_10	0.170389	0.137328	0.823355	12	12	40	12	40	43	FALSE
Nostoc	Pre_216	Prot_12	0.667204	5.14292e-07	1.72701e-05	12	12	106	12	43	43	FALSE
Nostoc	Pre_216	Prot_14	0.0960031	0.270136	0.823355	12	12	42	12	42	43	FALSE
Nostoc	Pre_216	Prot_21	0.0960031	0.270136	0.823355	12	12	42	12	42	43	FALSE
Nostoc	Pre_216	Prot_32	0.137415	0.189778	0.823355	12	12	41	12	41	43	FALSE
Nostoc	Pre_216	Prot_34	0.0960031	0.270136	0.823355	12	12	42	12	42	43	FALSE
Nostoc	Pre_216	Prot_35	0.137415	0.189778	0.823355	12	12	41	12	41	43	FALSE
Nostoc	Pre_216	Prot_37	0.137415	0.189778	0.823355	12	12	41	12	41	43	FALSE
Nostoc	Pre_216	Prot_42	0.636812	2.20679e-06	6.98526e-05	12	12	21	12	21	43	FALSE
Nostoc	Pre_216	Prot_45	0.733236	1.12337e-08	4.25522e-07	12	12	18	12	18	43	FALSE
Nostoc	Pre_216	Prot_55	0.034707	0.412566	0.823355	2	12	13	12	6	43	FALSE
Nostoc	Pre_216	Prot_71	0.0960031	0.270136	0.823355	12	12	42	12	42	43	FALSE
Nostoc	Pre_216	Prot_79	0.137415	0.189778	0.823355	12	12	41	12	41	43	FALSE
Nostoc	Pre_216	Prot_118	0.0960031	0.270136	0.823355	12	12	42	12	42	43	FALSE
Nostoc	Pre_216	Prot_122	0.222574	0.0757043	0.823355	12	12	37	12	36	43	FALSE
Nostoc	Pre_216	Prot_124	0.553581	5.8917e-05	0.00161136	12	12	24	12	24	43	FALSE
Nostoc	Pre_216	Prot_148	0.248008	0.0544078	0.823355	1	12	1	12	1	43	FALSE
Nostoc	Pre_216	Prot_158	0.137415	0.189778	0.823355	12	12	41	12	41	43	FALSE
Nostoc	Pre_216	Prot_170	0.850047	2.77288e-13	1.32529e-11	12	12	15	12	15	43	FALSE
Nostoc	Pre_216	Prot_208	0.69926	9.13009e-08	3.246e-06	12	12	19	12	19	43	FALSE
Nostoc	Pre_216	Prot_236	0.108787	0.243714	0.823355	1	12	2	12	2	43	FALSE
Nostoc	Pre_216	Prot_247	0.476799	0.000613575	0.0146404	12	12	26	12	23	43	FALSE
Nostoc	Pre_216	Prot_316	0.0283816	0.428316	0.823355	1	12	6	12	3	43	FALSE
Nostoc	Pre_216	Prot_476	0.137415	0.189778	0.823355	12	12	41	12	41	43	FALSE
Nostoc	Pre_216	Prot_506	0.0960031	0.270136	0.823355	12	12	42	12	42	43	FALSE
Nostoc	Pre_216	Prot_521	0.43229	0.0018962	0.0417885	12	12	29	12	29	43	FALSE
Nostoc	Pre_216	Prot_709	0.108787	0.243714	0.823355	1	12	2	12	2	43	FALSE
Nostoc	Pre_216	Prot_845	0.108787	0.243714	0.823355	1	12	2	12	2	43	FALSE
Nostoc	Pre_216	Prot_919	0.248008	0.0544078	0.823355	1	12	1	12	1	43	FALSE
Nostoc	Pre_216	Prot_1056	0.945146	7.8077e-22	4.76511e-20	12	12	13	12	13	43	FALSE
Nostoc	Pre_216	Prot_1111	0.0960031	0.270136	0.823355	12	12	84	12	42	43	FALSE
Nostoc	Pre_216	Prot_1261	0.248008	0.0544078	0.823355	1	12	1	12	1	43	FALSE
Nostoc	Pre_216	Prot_1357	0.248008	0.0544078	0.823355	1	12	1	12	1	43	FALSE
Nostoc	Pre_216	Prot_1549	0.607866	7.68667e-06	0.000230666	12	12	22	12	22	43	FALSE
Nostoc	Pre_216	Prot_1620	0.108787	0.243714	0.823355	1	12	2	12	2	43	FALSE
Nostoc	Pre_216	Prot_1701	0.108787	0.243714	0.823355	1	12	2	12	2	43	FALSE
Nostoc	Pre_216	Prot_1867	0.0960031	0.270136	0.823355	12	12	42	12	42	43	FALSE
Nostoc	Pre_216	Prot_2007	0.248008	0.0544078	0.823355	1	12	1	12	1	43	FALSE
Nostoc	Pre_216	Prot_2050	0.108787	0.243714	0.823355	1	12	2	12	2	43	FALSE
Nostoc	Pre_216	Prot_2072	0.248008	0.0544078	0.823355	1	12	1	12	1	43	FALSE
Nostoc	Pre_216	Prot_2217	0.248008	0.0544078	0.823355	1	12	1	12	1	43	FALSE
Nostoc	Pre_216	Prot_2337	0.248008	0.0544078	0.823355	1	12	1	12	1	43	FALSE
Nostoc	Pre_216	Prot_2355	0.193729	0.106609	0.823355	12	12	196	12	42	43	FALSE
Nostoc	Pre_216	Prot_2361	0.108787	0.243714	0.823355	1	12	2	12	2	43	FALSE
Nostoc	Pre_216	Prot_2452	0.24595	0.055939	0.823355	11	12	32	12	32	43	FALSE
Nostoc	Pre_216	Prot_2629	0.137376	0.189846	0.823355	12	12	83	12	42	43	FALSE
Nostoc	Pre_216	Prot_2802	0.108787	0.243714	0.823355	1	12	2	12	2	43	FALSE
Nostoc	Pre_216	Prot_2924	0.248008	0.0544078	0.823355	1	12	1	12	1	43	FALSE
Nostoc	Pre_216	Prot_2951	0.248008	0.0544078	0.823355	1	12	1	12	1	43	FALSE
Nostoc	Pre_216	Prot_3069	0.248008	0.0544078	0.823355	1	12	1	12	1	43	FALSE
Nostoc	Pre_216	Prot_3070	0.17029	0.13747	0.823355	12	12	82	12	42	43	FALSE
Nostoc	Pre_216	Prot_3204	0.248008	0.0544078	0.823355	1	12	1	12	1	43	FALSE
Nostoc	Pre_216	Prot_3308	0.248008	0.0544078	0.823355	1	12	1	12	1	43	FALSE
Nostoc	Pre_216	Prot_3375	0.503092	0.000292453	0.00731468	12	12	26	12	26	43	FALSE
Nostoc	Pre_216	Prot_3599	0.248008	0.0544078	0.823355	1	12	1	12	1	43	FALSE
Nostoc	Pre_216	Prot_3685	0.0960031	0.270136	0.823355	12	12	42	12	42	43	FALSE
Nostoc	Pre_216	Prot_3688	0.0960031	0.270136	0.823355	12	12	42	12	42	43	FALSE
Nostoc	Pre_216	Prot_3751	0.0960031	0.270136	0.823355	12	12	42	12	42	43	FALSE
Nostoc	Pre_216	Prot_3752	0.0960031	0.270136	0.823355	12	12	42	12	42	43	FALSE
Nostoc	Pre_216	Prot_3795	0.749933	3.55963e-09	1.38885e-07	12	12	95	12	41	43	FALSE
Nostoc	Pre_216	Prot_3871	0.0960031	0.270136	0.823355	12	12	42	12	42	43	FALSE
Nostoc	Pre_216	Prot_3880	0.137415	0.189778	0.823355	12	12	41	12	41	43	FALSE
Nostoc	Pre_216	Prot_3976	0.108787	0.243714	0.823355	1	12	2	12	2	43	FALSE
Nostoc	Pre_216	Prot_3980	0.225685	0.0728129	0.823355	12	12	38	12	38	43	FALSE
Nostoc	Pre_216	Prot_3999	0.0960031	0.270136	0.823355	12	12	42	12	42	43	FALSE
Nostoc	Pre_216	Prot_4013	0.0960031	0.270136	0.823355	12	12	42	12	42	43	FALSE
Nostoc	Pre_216	Prot_4038	0.137415	0.189778	0.823355	12	12	41	12	41	43	FALSE
Nostoc	Pre_216	Prot_4061	0.0960031	0.270136	0.823355	12	12	42	12	42	43	FALSE
Nostoc	Pre_216	Prot_4187	0.342494	0.0122824	0.229292	12	12	33	12	33	43	FALSE
Nostoc	Pre_216	Prot_4305	0.0960031	0.270136	0.823355	12	12	42	12	42	43	FALSE
Nostoc	Pre_216	Prot_4324	0.0960031	0.270136	0.823355	12	12	42	12	42	43	FALSE
Nostoc	Pre_216	Prot_4338	0.0960031	0.270136	0.823355	12	12	42	12	42	43	FALSE
Nostoc	Pre_216	Prot_4349	0.0960031	0.270136	0.823355	12	12	42	12	42	43	FALSE
Nostoc	Pre_216	Prot_4359	0.0960031	0.270136	0.823355	12	12	42	12	42	43	FALSE
Nostoc	Pre_216	Prot_4381	0.0960031	0.270136	0.823355	12	12	42	12	42	43	FALSE
Nostoc	Pre_216	Prot_4409	0.137415	0.189778	0.823355	12	12	41	12	41	43	FALSE
Nostoc	Pre_216	Prot_4442	0.137415	0.189778	0.823355	12	12	41	12	41	43	FALSE
Nostoc	Pre_216	Prot_4443	0.0960031	0.270136	0.823355	12	12	42	12	42	43	FALSE
Nostoc	Pre_216	Prot_4469	0.0960031	0.270136	0.823355	12	12	42	12	42	43	FALSE
Nostoc	Pre_216	Prot_4502	0.137415	0.189778	0.823355	12	12	41	12	41	43	FALSE
Nostoc	Pre_216	Prot_4517	0.248008	0.0544078	0.823355	1	12	1	12	1	43	FALSE
Nostoc	Pre_216	Prot_4527	0.137415	0.189778	0.823355	12	12	41	12	41	43	FALSE
Nostoc	Pre_216	Prot_4529	0.0960031	0.270136	0.823355	12	12	42	12	42	43	FALSE
Nostoc	Pre_216	Prot_4533	0.137415	0.189778	0.823355	12	12	41	12	41	43	FALSE
Nostoc	Pre_216	Prot_4537	0.170389	0.137328	0.823355	12	12	40	12	40	43	FALSE
Nostoc	Pre_216	Prot_4558	0.0960031	0.270136	0.823355	12	12	42	12	42	43	FALSE
Nostoc	Pre_216	Prot_4565	0.0960031	0.270136	0.823355	12	12	42	12	42	43	FALSE
Nostoc	Pre_216	Prot_4577	0.137415	0.189778	0.823355	12	12	41	12	41	43	FALSE
Nostoc	Pre_216	Prot_4607	0.170389	0.137328	0.823355	12	12	40	12	40	43	FALSE
Nostoc	Pre_216	Prot_4610	0.0960031	0.270136	0.823355	12	12	42	12	42	43	FALSE
Nostoc	Pre_216	Prot_4619	0.137415	0.189778	0.823355	12	12	82	12	41	43	FALSE
Nostoc	Pre_216	Prot_4652	0.137415	0.189778	0.823355	12	12	41	12	41	43	FALSE
Nostoc	Pre_216	Prot_4689	0.0960031	0.270136	0.823355	12	12	42	12	42	43	FALSE
Nostoc	Pre_216	Prot_4694	0.297455	0.0263627	0.448453	12	12	35	12	35	43	FALSE
Nostoc	Pre_216	Prot_4747	0.199254	0.100099	0.823355	12	12	39	12	39	43	FALSE
Nostoc	Pre_216	Prot_4755	0.137415	0.189778	0.823355	12	12	41	12	41	43	FALSE
Nostoc	Pre_216	Prot_4762	0.248292	0.0541992	0.823355	12	12	36	12	35	43	FALSE
Nostoc	Pre_216	Prot_4770	0.0960031	0.270136	0.823355	12	12	42	12	42	43	FALSE
Nostoc	Pre_216	Prot_4816	0.0960031	0.270136	0.823355	12	12	42	12	42	43	FALSE
Nostoc	Pre_216	Prot_4820	0.137415	0.189778	0.823355	12	12	41	12	41	43	FALSE
Nostoc	Pre_216	Prot_4840	0.553581	5.8917e-05	0.00161136	12	12	24	12	24	43	FALSE
Nostoc	Pre_216	Prot_4863	0.354988	0.00974918	0.186413	2	12	2	12	2	43	FALSE
Nostoc	Pre_216	Prot_4901	0.320104	0.0181913	0.324624	12	12	34	12	34	43	FALSE
Nostoc	Pre_216	Prot_4902	0.0960031	0.270136	0.823355	12	12	42	12	42	43	FALSE
Nostoc	Pre_216	Prot_4990	0.137415	0.189778	0.823355	12	12	41	12	41	43	FALSE
Nostoc	Pre_216	Prot_4997	0.0960031	0.270136	0.823355	12	12	42	12	42	43	FALSE
Nostoc	Pre_216	Prot_5003	0.137415	0.189778	0.823355	12	12	41	12	41	43	FALSE
Nostoc	Pre_216	Prot_5010	0.0960031	0.270136	0.823355	12	12	42	12	42	43	FALSE
Nostoc	Pre_216	Prot_5036	0.0960031	0.270136	0.823355	12	12	42	12	42	43	FALSE
Nostoc	Pre_216	Prot_5070	0.0960031	0.270136	0.823355	12	12	42	12	42	43	FALSE
Nostoc	Pre_216	Prot_5116	0.225685	0.0728129	0.823355	12	12	38	12	38	43	FALSE
Nostoc	Pre_216	Prot_5170	0.43229	0.0018962	0.0417885	12	12	29	12	29	43	FALSE
Nostoc	Pre_216	Prot_5199	0.247768	0.0545848	0.823355	12	12	78	12	42	43	FALSE
Nostoc	Pre_216	Prot_5219	0.0960031	0.270136	0.823355	12	12	42	12	42	43	FALSE
Nostoc	Pre_216	Prot_5280	0.0960031	0.270136	0.823355	12	12	42	12	42	43	FALSE
Nostoc	Pre_216	Prot_5364	0.675427	3.36847e-07	1.14788e-05	12	12	41	12	23	43	FALSE
Nostoc	Pre_216	Prot_5390	0.0960031	0.270136	0.823355	12	12	42	12	42	43	FALSE
Nostoc	Pre_216	Prot_5474	0.0960031	0.270136	0.823355	12	12	42	12	42	43	FALSE
Nostoc	Pre_216	Prot_5560	0.225685	0.0728129	0.823355	12	12	38	12	38	43	FALSE
Nostoc	Pre_216	Prot_5925	0.416398	0.00273962	0.0587617	12	12	29	12	28	43	FALSE
Nostoc	Pre_216	Prot_5965	0.297455	0.0263627	0.448453	12	12	35	12	35	43	FALSE
Nostoc	Pre_216	Prot_6019	0.137415	0.189778	0.823355	12	12	41	12	41	43	FALSE
Nostoc	Pre_216	Prot_6171	0.36478	0.00808491	0.157934	12	12	32	12	32	43	FALSE
Nostoc	Pre_216	Prot_6298	0.409563	0.00319254	0.0676809	12	12	30	12	30	43	FALSE
Nostoc	Pre_216	Prot_6374	0.170389	0.137328	0.823355	12	12	40	12	40	43	FALSE
Nostoc	Pre_216	Prot_6429	0.170389	0.137328	0.823355	12	12	40	12	40	43	FALSE
Nostoc	Pre_216	Prot_6486	0.137415	0.189778	0.823355	12	12	41	12	41	43	FALSE
Nostoc	Pre_216	Prot_6571	0.137415	0.189778	0.823355	12	12	41	12	41	43	FALSE
Nostoc	Pre_216	Prot_6753	0.553581	5.8917e-05	0.00161136	12	12	24	12	24	43	FALSE
Nostoc	Pre_216	Prot_6827	0.248008	0.0544078	0.823355	1	12	1	12	1	43	FALSE
Nostoc	Pre_216	Prot_7036	0.895457	2.66711e-16	1.41483e-14	12	12	14	12	14	43	FALSE
Nostoc	Pre_216	Prot_7293	0.0960031	0.270136	0.823355	12	12	42	12	42	43	FALSE
Nostoc	Pre_216	Prot_7342	0.664755	5.81894e-07	1.94446e-05	12	12	20	12	18	43	FALSE
Nostoc	Pre_216	Prot_7741	0.170389	0.137328	0.823355	12	12	40	12	40	43	FALSE
Nostoc	Pre_216	Prot_7795	0.362417	0.00846268	0.164336	12	12	66	12	34	43	FALSE
Nostoc	Pre_216	Prot_7860	0.0960031	0.270136	0.823355	12	12	42	12	42	43	FALSE
Nostoc	Pre_216	Prot_8115	0.225685	0.0728129	0.823355	12	12	38	12	38	43	FALSE
Nostoc	Pre_216	Prot_8272	0.632152	2.72123e-06	8.55009e-05	12	12	21	12	20	43	FALSE
Nostoc	Pre_216	Prot_8415	0.0960031	0.270136	0.823355	12	12	42	12	42	43	FALSE
Nostoc	Pre_216	Prot_8420	0.199254	0.100099	0.823355	12	12	39	12	39	43	FALSE
Nostoc	Pre_216	Prot_8574	0.248008	0.0544078	0.823355	1	12	1	12	1	43	FALSE
Nostoc	Pre_216	Prot_8876	0.137415	0.189778	0.823355	12	12	41	12	41	43	FALSE
Nostoc	Pre_216	Prot_9061	0.945146	7.8077e-22	4.76511e-20	12	12	13	12	13	43	FALSE
Nostoc	Pre_216	Prot_9069	0.601541	9.93495e-06	0.000295347	12	12	22	12	21	43	FALSE
Nostoc	Pre_216	Prot_9299	0.0960031	0.270136	0.823355	12	12	42	12	42	43	FALSE
Nostoc	Pre_216	Prot_9423	0.0960031	0.270136	0.823355	12	12	42	12	42	43	FALSE
Nostoc	Pre_216	Prot_9505	0.274352	0.0375079	0.609664	12	12	36	12	36	43	FALSE
Nostoc	Pre_216	Prot_9775	0.368618	0.00750177	0.147796	12	12	31	12	30	43	FALSE
Nostoc	Pre_216	Prot_9843	0.0652064	0.338914	0.823355	10	12	34	12	34	43	FALSE
Nostoc	Pre_216	Prot_9947	0.387097	0.00516763	0.105406	12	12	31	12	31	43	FALSE
Scytonema	Pre_150	Prot_2	0.868243	0.0056298	0.113799	4	18	16	4	7	7	FALSE
Scytonema	Pre_150	Prot_4	0.423659	0.171771	0.823355	4	18	13	4	7	7	FALSE
Scytonema	Pre_150	Prot_5	0.796154	0.0160889	0.291496	4	18	14	4	6	7	FALSE
Scytonema	Pre_150	Prot_10	0.423659	0.171771	0.823355	4	18	6	4	6	7	FALSE
Scytonema	Pre_150	Prot_12	0.349531	0.221095	0.823355	4	18	17	4	6	7	FALSE
Scytonema	Pre_150	Prot_23	0.21183	0.3242	0.823355	1	18	1	4	1	7	FALSE
Scytonema	Pre_150	Prot_26	0.164083	0.36259	0.823355	3	18	5	4	5	7	FALSE
Scytonema	Pre_150	Prot_32	0.449359	0.155886	0.823355	3	18	4	4	4	7	FALSE
Scytonema	Pre_150	Prot_34	0.423659	0.171771	0.823355	4	18	6	4	6	7	FALSE
Scytonema	Pre_150	Prot_37	0.423659	0.171771	0.823355	4	18	6	4	6	7	FALSE
Scytonema	Pre_150	Prot_43	0.748931	0.026354	0.448371	3	18	3	4	3	7	FALSE
Scytonema	Pre_150	Prot_45	0.449359	0.155886	0.823355	3	18	4	4	4	7	FALSE
Scytonema	Pre_150	Prot_74	0.449359	0.155886	0.823355	2	18	3	4	3	7	FALSE
Scytonema	Pre_150	Prot_79	0.449359	0.155886	0.823355	3	18	4	4	4	7	FALSE
Scytonema	Pre_150	Prot_121	0.820413	0.011885	0.222791	2	18	2	4	2	7	FALSE
Scytonema	Pre_150	Prot_122	0.423659	0.171771	0.823355	4	18	6	4	6	7	FALSE
Scytonema	Pre_150	Prot_135	0.492248	0.130892	0.823355	2	18	2	4	2	7	FALSE
Scytonema	Pre_150	Prot_173	0.820413	0.011885	0.222791	2	18	8	4	2	7	FALSE
Scytonema	Pre_150	Prot_249	0.21183	0.3242	0.823355	1	18	1	4	1	7	FALSE
Scytonema	Pre_150	Prot_358	0.980581	4.99432e-05	0.00137961	4	18	6	4	4	7	FALSE
Scytonema	Pre_150	Prot_367	0.449359	0.155886	0.823355	3	18	4	4	4	7	FALSE
Scytonema	Pre_150	Prot_372	0.27735	0.273527	0.823355	4	18	7	4	6	7	FALSE
Scytonema	Pre_150	Prot_465	0.449359	0.155886	0.823355	3	18	4	4	4	7	FALSE
Scytonema	Pre_150	Prot_476	0.423659	0.171771	0.823355	4	18	6	4	6	7	FALSE
Scytonema	Pre_150	Prot_506	0.423659	0.171771	0.823355	4	18	6	4	6	7	FALSE
Scytonema	Pre_150	Prot_518	0.27735	0.273527	0.823355	4	18	7	4	6	7	FALSE
Scytonema	Pre_150	Prot_580	0.416025	0.176616	0.823355	4	18	7	4	6	7	FALSE
Scytonema	Pre_150	Prot_694	0.748931	0.026354	0.448371	3	18	3	4	3	7	FALSE
Scytonema	Pre_150	Prot_701	0.164083	0.36259	0.823355	3	18	5	4	5	7	FALSE
Scytonema	Pre_150	Prot_789	0.73598	0.0296588	0.497229	4	18	27	4	7	7	FALSE
Scytonema	Pre_150	Prot_809	0.449359	0.155886	0.823355	4	18	10	4	7	7	FALSE
Scytonema	Pre_150	Prot_955	0.65633	0.0546704	0.823355	4	18	5	4	5	7	FALSE
Scytonema	Pre_150	Prot_985	0.423659	0.171771	0.823355	4	18	6	4	6	7	FALSE
Scytonema	Pre_150	Prot_1111	0.64715	0.05807	0.823355	4	18	11	4	6	7	FALSE
Scytonema	Pre_150	Prot_1182	0.21183	0.3242	0.823355	1	18	1	4	1	7	FALSE
Scytonema	Pre_150	Prot_1549	0.826898	0.010881	0.205737	4	18	8	4	6	7	FALSE
Scytonema	Pre_150	Prot_1607	0.423659	0.171771	0.823355	4	18	6	4	6	7	FALSE
Scytonema	Pre_150	Prot_1724	0.423659	0.171771	0.823355	4	18	6	4	6	7	FALSE
Scytonema	Pre_150	Prot_1786	0.310694	0.248817	0.823355	4	18	16	4	5	7	FALSE
Scytonema	Pre_150	Prot_1806	0.60197	0.0763348	0.823355	4	18	42	4	7	7	FALSE
Scytonema	Pre_150	Prot_2309	0.492248	0.130892	0.823355	2	18	2	4	2	7	FALSE
Scytonema	Pre_150	Prot_2355	0.804076	0.0146375	0.267893	4	18	32	4	7	7	FALSE
Scytonema	Pre_150	Prot_2452	0.423659	0.171771	0.823355	4	18	6	4	6	7	FALSE
Scytonema	Pre_150	Prot_2629	0.423659	0.171771	0.823355	4	18	13	4	7	7	FALSE
Scytonema	Pre_150	Prot_2675	0.898717	0.00296677	0.0632996	4	18	4	4	4	7	FALSE
Scytonema	Pre_150	Prot_2763	0.748931	0.026354	0.448371	3	18	3	4	3	7	FALSE
Scytonema	Pre_150	Prot_2785	0.248069	0.295851	0.823355	2	18	4	4	3	7	FALSE
Scytonema	Pre_150	Prot_2931	0.21183	0.3242	0.823355	1	18	1	4	1	7	FALSE
Scytonema	Pre_150	Prot_3070	0.423659	0.171771	0.823355	4	18	13	4	7	7	FALSE
Scytonema	Pre_150	Prot_3560	0.339683	0.228011	0.823355	4	18	21	4	7	7	FALSE
Scytonema	Pre_150	Prot_3597	0.113228	0.404504	0.823355	4	18	22	4	6	7	FALSE
Scytonema	Pre_150	Prot_3795	0.449359	0.155886	0.823355	4	18	17	4	7	7	FALSE
Scytonema	Pre_150	Prot_3830	0.349531	0.221095	0.823355	4	18	28	4	7	7	FALSE
Scytonema	Pre_150	Prot_3834	0.320256	0.241881	0.823355	4	18	12	4	7	7	FALSE
Scytonema	Pre_150	Prot_3980	0.423659	0.171771	0.823355	4	18	6	4	6	7	FALSE
Scytonema	Pre_150	Prot_3999	0.423659	0.171771	0.823355	4	18	6	4	6	7	FALSE
Scytonema	Pre_150	Prot_4038	0.423659	0.171771	0.823355	4	18	6	4	6	7	FALSE
Scytonema	Pre_150	Prot_4167	0.423659	0.171771	0.823355	4	18	6	4	6	7	FALSE
Scytonema	Pre_150	Prot_4170	0.164083	0.36259	0.823355	3	18	5	4	5	7	FALSE
Scytonema	Pre_150	Prot_4288	0.423659	0.171771	0.823355	4	18	20	4	7	7	FALSE
Scytonema	Pre_150	Prot_4305	0.423659	0.171771	0.823355	4	18	6	4	6	7	FALSE
Scytonema	Pre_150	Prot_4313	0.423659	0.171771	0.823355	4	18	6	4	6	7	FALSE
Scytonema	Pre_150	Prot_4333	0.449359	0.155886	0.823355	4	18	11	4	7	7	FALSE
Scytonema	Pre_150	Prot_4338	0.423659	0.171771	0.823355	4	18	6	4	6	7	FALSE
Scytonema	Pre_150	Prot_4383	0.423659	0.171771	0.823355	4	18	6	4	6	7	FALSE
Scytonema	Pre_150	Prot_4442	0.423659	0.171771	0.823355	4	18	6	4	6	7	FALSE
Scytonema	Pre_150	Prot_4469	0.423659	0.171771	0.823355	4	18	6	4	6	7	FALSE
Scytonema	Pre_150	Prot_4485	0.423659	0.171771	0.823355	4	18	6	4	6	7	FALSE
Scytonema	Pre_150	Prot_4502	0.423659	0.171771	0.823355	4	18	6	4	6	7	FALSE
Scytonema	Pre_150	Prot_4527	0.423659	0.171771	0.823355	4	18	6	4	6	7	FALSE
Scytonema	Pre_150	Prot_4529	0.423659	0.171771	0.823355	4	18	6	4	6	7	FALSE
Scytonema	Pre_150	Prot_4533	0.423659	0.171771	0.823355	4	18	6	4	6	7	FALSE
Scytonema	Pre_150	Prot_4565	0.423659	0.171771	0.823355	4	18	6	4	6	7	FALSE
Scytonema	Pre_150	Prot_4577	0.423659	0.171771	0.823355	4	18	6	4	6	7	FALSE
Scytonema	Pre_150	Prot_4607	0.65633	0.0546704	0.823355	4	18	5	4	5	7	FALSE
Scytonema	Pre_150	Prot_4619	0.423659	0.171771	0.823355	4	18	6	4	6	7	FALSE
Scytonema	Pre_150	Prot_4684	0.423659	0.171771	0.823355	4	18	6	4	6	7	FALSE
Scytonema	Pre_150	Prot_4694	0.65633	0.0546704	0.823355	4	18	5	4	5	7	FALSE
Scytonema	Pre_150	Prot_4747	0.65633	0.0546704	0.823355	4	18	5	4	5	7	FALSE
Scytonema	Pre_150	Prot_4777	0.748931	0.026354	0.448371	3	18	3	4	3	7	FALSE
Scytonema	Pre_150	Prot_4820	0.423659	0.171771	0.823355	4	18	6	4	6	7	FALSE
Scytonema	Pre_150	Prot_4840	0.449359	0.155886	0.823355	3	18	4	4	4	7	FALSE
Scytonema	Pre_150	Prot_4901	0.449359	0.155886	0.823355	2	18	3	4	3	7	FALSE
Scytonema	Pre_150	Prot_4975	0.423659	0.171771	0.823355	4	18	6	4	6	7	FALSE
Scytonema	Pre_150	Prot_4990	0.65633	0.0546704	0.823355	4	18	5	4	5	7	FALSE
Scytonema	Pre_150	Prot_4997	0.65633	0.0546704	0.823355	4	18	5	4	5	7	FALSE
Scytonema	Pre_150	Prot_5010	0.423659	0.171771	0.823355	4	18	6	4	6	7	FALSE
Scytonema	Pre_150	Prot_5036	0.65633	0.0546704	0.823355	4	18	5	4	5	7	FALSE
Scytonema	Pre_150	Prot_5070	0.65633	0.0546704	0.823355	4	18	5	4	5	7	FALSE
Scytonema	Pre_150	Prot_5116	0.21183	0.3242	0.823355	4	18	8	4	7	7	FALSE
Scytonema	Pre_150	Prot_5199	0.423659	0.171771	0.823355	4	18	13	4	7	7	FALSE
Scytonema	Pre_150	Prot_5280	0.65633	0.0546704	0.823355	4	18	5	4	5	7	FALSE
Scytonema	Pre_150	Prot_5285	0.21183	0.3242	0.823355	1	18	1	4	1	7	FALSE
Scytonema	Pre_150	Prot_5287	0.635489	0.0625411	0.823355	1	18	1	4	1	7	FALSE
Scytonema	Pre_150	Prot_5364	0.21183	0.3242	0.823355	1	18	1	4	1	7	FALSE
Scytonema	Pre_150	Prot_5390	0.423659	0.171771	0.823355	4	18	6	4	6	7	FALSE
Scytonema	Pre_150	Prot_5458	0.423659	0.171771	0.823355	4	18	6	4	6	7	FALSE
Scytonema	Pre_150	Prot_5560	0.423659	0.171771	0.823355	4	18	6	4	6	7	FALSE
Scytonema	Pre_150	Prot_6019	0.423659	0.171771	0.823355	4	18	6	4	6	7	FALSE
Scytonema	Pre_150	Prot_6171	0.423659	0.171771	0.823355	4	18	6	4	6	7	FALSE
Scytonema	Pre_150	Prot_6471	0.820413	0.011885	0.222791	2	18	2	4	2	7	FALSE
Scytonema	Pre_150	Prot_6753	0.748931	0.026354	0.448371	3	18	3	4	3	7	FALSE
Scytonema	Pre_150	Prot_6788	0.599145	0.0775608	0.823355	3	18	4	4	4	7	FALSE
Scytonema	Pre_150	Prot_6801	0.21183	0.3242	0.823355	1	18	1	4	1	7	FALSE
Scytonema	Pre_150	Prot_7096	0.423659	0.171771	0.823355	4	18	6	4	6	7	FALSE
Scytonema	Pre_150	Prot_7147	0.21183	0.3242	0.823355	1	18	1	4	1	7	FALSE
Scytonema	Pre_150	Prot_7293	0.65633	0.0546704	0.823355	4	18	5	4	5	7	FALSE
Scytonema	Pre_150	Prot_7486	0.826898	0.010881	0.205737	3	18	5	4	3	7	FALSE
Scytonema	Pre_150	Prot_7489	0.423659	0.171771	0.823355	4	18	6	4	6	7	FALSE
Scytonema	Pre_150	Prot_7750	0.635489	0.0625411	0.823355	1	18	1	4	1	7	FALSE
Scytonema	Pre_150	Prot_7795	0.65633	0.0546704	0.823355	4	18	10	4	5	7	FALSE
Scytonema	Pre_150	Prot_7860	0.423659	0.171771	0.823355	4	18	6	4	6	7	FALSE
Scytonema	Pre_150	Prot_8011	0.65633	0.0546704	0.823355	4	18	5	4	5	7	FALSE
Scytonema	Pre_150	Prot_8115	0.65633	0.0546704	0.823355	4	18	5	4	5	7	FALSE
Scytonema	Pre_150	Prot_8221	0.748931	0.026354	0.448371	3	18	3	4	3	7	FALSE
Scytonema	Pre_150	Prot_8270	0.423659	0.171771	0.823355	4	18	6	4	6	7	FALSE
Scytonema	Pre_150	Prot_8272	0.248069	0.295851	0.823355	2	18	4	4	3	7	FALSE
Scytonema	Pre_150	Prot_8415	0.423659	0.171771	0.823355	4	18	6	4	6	7	FALSE
Scytonema	Pre_150	Prot_8420	0.423659	0.171771	0.823355	4	18	6	4	6	7	FALSE
Scytonema	Pre_150	Prot_8670	0.898717	0.00296677	0.0632996	3	18	3	4	3	7	FALSE
Scytonema	Pre_150	Prot_8876	0.21183	0.3242	0.823355	1	18	1	4	1	7	FALSE
Scytonema	Pre_150	Prot_9061	0.748931	0.026354	0.448371	3	18	3	4	3	7	FALSE
Scytonema	Pre_150	Prot_9299	0.65633	0.0546704	0.823355	4	18	5	4	5	7	FALSE
Scytonema	Pre_150	Prot_9736	0.620174	0.0686711	0.823355	3	18	4	4	3	7	FALSE
Thermus	Pre_149	Prot_9	0.206277	0.03594	0.587457	19	19	150	19	76	77	FALSE
Thermus	Pre_149	Prot_10	0.166383	0.0740567	0.823355	19	19	71	19	71	77	FALSE
Thermus	Pre_149	Prot_27	0.200415	0.0402624	0.647045	19	19	78	19	77	77	FALSE
Thermus	Pre_149	Prot_71	0.0656532	0.285257	0.823355	19	19	76	19	76	77	FALSE
Thermus	Pre_149	Prot_74	0.0554205	0.316066	0.823355	19	19	75	19	73	77	FALSE
Thermus	Pre_149	Prot_75	0.115241	0.159133	0.823355	19	19	74	19	74	77	FALSE
Thermus	Pre_149	Prot_130	0.0934646	0.2094	0.823355	19	19	75	19	75	77	FALSE
Thermus	Pre_149	Prot_184	0.0656532	0.285257	0.823355	19	19	76	19	76	77	FALSE
Thermus	Pre_149	Prot_186	0.544545	1.5315e-07	5.35577e-06	15	19	51	19	32	77	FALSE
Thermus	Pre_149	Prot_289	0.0934646	0.2094	0.823355	19	19	75	19	75	77	FALSE
Thermus	Pre_149	Prot_290	0.0656532	0.285257	0.823355	19	19	76	19	76	77	FALSE
Thermus	Pre_149	Prot_304	0.115241	0.159133	0.823355	19	19	74	19	74	77	FALSE
Thermus	Pre_149	Prot_403	0.19066	0.0483619	0.75824	19	19	73	19	66	77	FALSE
Thermus	Pre_149	Prot_1108	0.133364	0.123781	0.823355	3	19	7	19	7	77	FALSE
Thermus	Pre_149	Prot_1737	0.0656532	0.285257	0.823355	19	19	76	19	76	77	FALSE
Thermus	Pre_149	Prot_2222	0.0959242	0.203303	0.823355	1	19	2	19	2	77	FALSE
Thermus	Pre_149	Prot_4338	0.678725	5.86768e-12	2.65869e-10	19	19	32	19	32	77	FALSE
Thermus	Pre_149	Prot_6111	0.34148	0.00118528	0.0270774	19	19	86	19	74	77	FALSE
Thermus	Pre_149	Prot_6787	0.0934646	0.2094	0.823355	19	19	75	19	75	77	FALSE
Thermus	Pre_149	Prot_6820	0.0934646	0.2094	0.823355	19	19	75	19	75	77	FALSE
Thermus	Pre_149	Prot_6894	0.133977	0.122686	0.823355	19	19	73	19	73	77	FALSE
Thermus	Pre_149	Prot_7108	0.133364	0.123781	0.823355	3	19	7	19	7	77	FALSE
Thermus	Pre_149	Prot_7762	0.190013	0.0489413	0.766333	19	19	76	19	75	77	FALSE
Thermus	Pre_149	Prot_8193	0.0934646	0.2094	0.823355	19	19	75	19	75	77	FALSE
Thermus	Pre_149	Prot_8235	0.0934646	0.2094	0.823355	19	19	75	19	75	77	FALSE
Thermus	Pre_149	Prot_8815	0.0934646	0.2094	0.823355	19	19	75	19	75	77	FALSE
Thermus	Pre_149	Prot_9154	0.345762	0.00103495	0.0238502	13	19	30	19	30	77	FALSE
Tolypothrix	Pre_150	Prot_3	0.141421	0.394641	0.823355	1	1	29	1	6	6	FALSE
Tolypothrix	Pre_150	Prot_12	1	0	0	1	1	13	1	6	6	FALSE
Tolypothrix	Pre_150	Prot_45	0.447214	0.18695	0.823355	1	1	3	1	3	6	FALSE
Tolypothrix	Pre_150	Prot_51	1	0	0	1	1	1	1	1	6	FALSE
Tolypothrix	Pre_150	Prot_55	0.282843	0.293525	0.823355	1	1	5	1	3	6	FALSE
Tolypothrix	Pre_150	Prot_79	0.2	0.352	0.823355	1	1	5	1	5	6	FALSE
Tolypothrix	Pre_150	Prot_208	0.632456	0.0889039	0.823355	1	1	2	1	2	6	FALSE
Tolypothrix	Pre_150	Prot_247	0.282843	0.293525	0.823355	1	1	4	1	3	6	FALSE
Tolypothrix	Pre_150	Prot_358	0.695608	0.0624399	0.823355	1	1	6	1	3	6	FALSE
Tolypothrix	Pre_150	Prot_367	0.447214	0.18695	0.823355	1	1	3	1	3	6	FALSE
Tolypothrix	Pre_150	Prot_521	0.316228	0.270735	0.823355	1	1	4	1	4	6	FALSE
Tolypothrix	Pre_150	Prot_694	1	0	0	1	1	1	1	1	6	FALSE
Tolypothrix	Pre_150	Prot_1646	1	0	0	1	1	1	1	1	6	FALSE
Tolypothrix	Pre_150	Prot_1779	1	0	0	1	1	1	1	1	6	FALSE
Tolypothrix	Pre_150	Prot_1786	0.40452	0.213159	0.823355	1	1	13	1	6	6	FALSE
Tolypothrix	Pre_150	Prot_1806	0.632456	0.0889039	0.823355	1	1	30	1	6	6	FALSE
Tolypothrix	Pre_150	Prot_2309	1	0	0	1	1	1	1	1	6	FALSE
Tolypothrix	Pre_150	Prot_2355	0.707107	0.0580583	0.823355	1	1	22	1	6	6	FALSE
Tolypothrix	Pre_150	Prot_3070	0.2	0.352	0.823355	1	1	11	1	6	6	FALSE
Tolypothrix	Pre_150	Prot_3208	0.632456	0.0889039	0.823355	1	1	2	1	2	6	FALSE
Tolypothrix	Pre_150	Prot_3371	1	0	0	1	1	1	1	1	6	FALSE
Tolypothrix	Pre_150	Prot_3375	0.316228	0.270735	0.823355	1	1	4	1	4	6	FALSE
Tolypothrix	Pre_150	Prot_3439	1	0	0	1	1	1	1	1	6	FALSE
Tolypothrix	Pre_150	Prot_3560	0.424264	0.200894	0.823355	1	1	14	1	6	6	FALSE
Tolypothrix	Pre_150	Prot_3597	0.565685	0.120991	0.823355	1	1	17	1	6	6	FALSE
Tolypothrix	Pre_150	Prot_3656	1	0	0	1	1	1	1	1	6	FALSE
Tolypothrix	Pre_150	Prot_3830	0.695608	0.0624399	0.823355	1	1	16	1	6	6	FALSE
Tolypothrix	Pre_150	Prot_3834	0.707107	0.0580583	0.823355	1	1	11	1	6	6	FALSE
Tolypothrix	Pre_150	Prot_3880	0.2	0.352	0.823355	1	1	5	1	5	6	FALSE
Tolypothrix	Pre_150	Prot_4038	0.316228	0.270735	0.823355	1	1	4	1	4	6	FALSE
Tolypothrix	Pre_150	Prot_4179	1	0	0	1	1	7	1	6	6	FALSE
Tolypothrix	Pre_150	Prot_4288	0.632456	0.0889039	0.823355	1	1	16	1	6	6	FALSE
Tolypothrix	Pre_150	Prot_4333	0.632456	0.0889039	0.823355	1	1	8	1	6	6	FALSE
Tolypothrix	Pre_150	Prot_4607	0.316228	0.270735	0.823355	1	1	4	1	4	6	FALSE
Tolypothrix	Pre_150	Prot_4642	0.632456	0.0889039	0.823355	1	1	2	1	2	6	FALSE
Tolypothrix	Pre_150	Prot_4777	0.632456	0.0889039	0.823355	1	1	2	1	2	6	FALSE
Tolypothrix	Pre_150	Prot_4840	0.316228	0.270735	0.823355	1	1	4	1	4	6	FALSE
Tolypothrix	Pre_150	Prot_4901	0.316228	0.270735	0.823355	1	1	4	1	4	6	FALSE
Tolypothrix	Pre_150	Prot_4997	0.316228	0.270735	0.823355	1	1	4	1	4	6	FALSE
Tolypothrix	Pre_150	Prot_5042	1	0	0	1	1	1	1	1	6	FALSE
Tolypothrix	Pre_150	Prot_5170	0.316228	0.270735	0.823355	1	1	4	1	4	6	FALSE
Tolypothrix	Pre_150	Prot_5199	0.2	0.352	0.823355	1	1	11	1	6	6	FALSE
Tolypothrix	Pre_150	Prot_5285	1	0	0	1	1	1	1	1	6	FALSE
Tolypothrix	Pre_150	Prot_5560	0.2	0.352	0.823355	1	1	5	1	5	6	FALSE
Tolypothrix	Pre_150	Prot_5702	0.141421	0.394641	0.823355	1	1	5	1	4	6	FALSE
Tolypothrix	Pre_150	Prot_6080	1	0	0	1	1	1	1	1	6	FALSE
Tolypothrix	Pre_150	Prot_6571	0.316228	0.270735	0.823355	1	1	4	1	4	6	FALSE
Tolypothrix	Pre_150	Prot_6824	0.447214	0.18695	0.823355	1	1	3	1	3	6	FALSE
Tolypothrix	Pre_150	Prot_7486	0.316228	0.270735	0.823355	1	1	4	1	4	6	FALSE
Tolypothrix	Pre_150	Prot_7489	0.632456	0.0889039	0.823355	1	1	2	1	2	6	FALSE
Tolypothrix	Pre_150	Prot_7698	1	0	0	1	1	1	1	1	6	FALSE
Tolypothrix	Pre_150	Prot_7741	0.2	0.352	0.823355	1	1	5	1	5	6	FALSE
Tolypothrix	Pre_150	Prot_7795	0.565685	0.120991	0.823355	1	1	7	1	5	6	FALSE
Tolypothrix	Pre_150	Prot_8011	0.632456	0.0889039	0.823355	1	1	2	1	2	6	FALSE
Tolypothrix	Pre_150	Prot_8051	0.316228	0.270735	0.823355	1	1	4	1	4	6	FALSE
Tolypothrix	Pre_150	Prot_8272	1	0	0	1	1	1	1	1	6	FALSE
Tolypothrix	Pre_150	Prot_8668	1	0	0	1	1	1	1	1	6	FALSE
Tolypothrix	Pre_150	Prot_8670	1	0	0	1	1	1	1	1	6	FALSE
Tolypothrix	Pre_150	Prot_8762	1	0	0	1	1	1	1	1	6	FALSE
Tolypothrix	Pre_150	Prot_8943	0.632456	0.0889039	0.823355	1	1	2	1	2	6	FALSE
Tolypothrix	Pre_150	Prot_9069	1	0	0	1	1	1	1	1	6	FALSE
Tolypothrix	Pre_150	Prot_9154	0.447214	0.18695	0.823355	1	1	3	1	3	6	FALSE
Tolypothrix	Pre_150	Prot_9505	0.447214	0.18695	0.823355	1	1	3	1	3	6	FALSE
Tolypothrix	Pre_150	Prot_9775	0.316228	0.270735	0.823355	1	1	4	1	4	6	FALSE
Actinoalloteichus	Pre_5	Prot_4	0.790569	0.00560072	0.113259	3	3	4	3	4	9	TRUE
Actinoalloteichus	Pre_5	Prot_5	0.25	0.258245	0.823355	3	3	8	3	8	9	TRUE
Actinoalloteichus	Pre_5	Prot_10	0.25	0.258245	0.823355	3	3	17	3	9	9	TRUE
Actinoalloteichus	Pre_5	Prot_23	0.353553	0.175308	0.823355	3	3	9	3	7	9	TRUE
Actinoalloteichus	Pre_5	Prot_27	0.5	0.0852353	0.823355	3	3	15	3	9	9	TRUE
Actinoalloteichus	Pre_5	Prot_68	0.632456	0.0337916	0.556428	3	3	5	3	5	9	TRUE
Actinoalloteichus	Pre_5	Prot_146	0.632456	0.0337916	0.556428	3	3	10	3	5	9	TRUE
Actinoalloteichus	Pre_5	Prot_159	0.25	0.258245	0.823355	3	3	17	3	9	9	TRUE
Actinoalloteichus	Pre_5	Prot_170	0.790569	0.00560072	0.113259	3	3	4	3	4	9	TRUE
Actinoalloteichus	Pre_5	Prot_186	0.5	0.0852353	0.823355	3	3	15	3	9	9	TRUE
Actinoalloteichus	Pre_5	Prot_235	0.632456	0.0337916	0.556428	3	3	5	3	5	9	TRUE
Actinoalloteichus	Pre_5	Prot_261	0.632456	0.0337916	0.556428	3	3	5	3	5	9	TRUE
Actinoalloteichus	Pre_5	Prot_269	0.790569	0.00560072	0.113259	3	3	13	3	9	9	TRUE
Actinoalloteichus	Pre_5	Prot_279	0.377964	0.157945	0.823355	3	3	7	3	7	9	TRUE
Actinoalloteichus	Pre_5	Prot_292	0.5	0.0852353	0.823355	3	3	6	3	6	9	TRUE
Actinoalloteichus	Pre_5	Prot_298	0.25	0.258245	0.823355	3	3	8	3	8	9	TRUE
Actinoalloteichus	Pre_5	Prot_331	0.306186	0.21147	0.823355	3	3	18	3	9	9	TRUE
Actinoalloteichus	Pre_5	Prot_358	0.377964	0.157945	0.823355	3	3	7	3	7	9	TRUE
Actinoalloteichus	Pre_5	Prot_380	0.790569	0.00560072	0.113259	3	3	13	3	9	9	TRUE
Actinoalloteichus	Pre_5	Prot_404	0.7	0.0178848	0.319698	3	3	6	3	5	9	TRUE
Actinoalloteichus	Pre_5	Prot_408	0.632456	0.0337916	0.556428	3	3	5	3	5	9	TRUE
Actinoalloteichus	Pre_5	Prot_553	0.632456	0.0337916	0.556428	3	3	5	3	5	9	TRUE
Actinoalloteichus	Pre_5	Prot_621	0.632456	0.0337916	0.556428	3	3	5	3	5	9	TRUE
Actinoalloteichus	Pre_5	Prot_735	0.632456	0.0337916	0.556428	3	3	5	3	5	9	TRUE
Actinoalloteichus	Pre_5	Prot_771	0.25	0.258245	0.823355	3	3	8	3	8	9	TRUE
Actinoalloteichus	Pre_5	Prot_1054	0.25	0.258245	0.823355	3	3	8	3	8	9	TRUE
Actinoalloteichus	Pre_5	Prot_1094	0.25	0.258245	0.823355	3	3	8	3	8	9	TRUE
Actinoalloteichus	Pre_5	Prot_1107	0.632456	0.0337916	0.556428	3	3	5	3	5	9	TRUE
Actinoalloteichus	Pre_5	Prot_1123	0.5	0.0852353	0.823355	3	3	6	3	6	9	TRUE
Actinoalloteichus	Pre_5	Prot_1182	0.5	0.0852353	0.823355	3	3	12	3	9	9	TRUE
Actinoalloteichus	Pre_5	Prot_1380	0.25	0.258245	0.823355	3	3	8	3	8	9	TRUE
Actinoalloteichus	Pre_5	Prot_1416	0.632456	0.0337916	0.556428	3	3	5	3	5	9	TRUE
Actinoalloteichus	Pre_5	Prot_1475	0.790569	0.00560072	0.113259	3	3	4	3	4	9	TRUE
Actinoalloteichus	Pre_5	Prot_1489	0.25	0.258245	0.823355	3	3	8	3	8	9	TRUE
Actinoalloteichus	Pre_5	Prot_1523	0.25	0.258245	0.823355	3	3	8	3	8	9	TRUE
Actinoalloteichus	Pre_5	Prot_1647	0.632456	0.0337916	0.556428	3	3	5	3	5	9	TRUE
Actinoalloteichus	Pre_5	Prot_1663	0.377964	0.157945	0.823355	3	3	7	3	7	9	TRUE
Actinoalloteichus	Pre_5	Prot_1748	0.5	0.0852353	0.823355	3	3	6	3	6	9	TRUE
Actinoalloteichus	Pre_5	Prot_2049	0.25	0.258245	0.823355	3	3	8	3	8	9	TRUE
Actinoalloteichus	Pre_5	Prot_2060	0.790569	0.00560072	0.113259	3	3	4	3	4	9	TRUE
Actinoalloteichus	Pre_5	Prot_2172	0.25	0.258245	0.823355	3	3	8	3	8	9	TRUE
Actinoalloteichus	Pre_5	Prot_2375	0.25	0.258245	0.823355	3	3	8	3	8	9	TRUE
Actinoalloteichus	Pre_5	Prot_2449	0.632456	0.0337916	0.556428	3	3	5	3	5	9	TRUE
Actinoalloteichus	Pre_5	Prot_2582	0.377964	0.157945	0.823355	3	3	7	3	7	9	TRUE
Actinoalloteichus	Pre_5	Prot_2734	0.632456	0.0337916	0.556428	3	3	23	3	9	9	TRUE
Actinoalloteichus	Pre_5	Prot_2977	0.188982	0.313142	0.823355	1	3	2	3	2	9	TRUE
Actinoalloteichus	Pre_5	Prot_3041	0.377964	0.157945	0.823355	3	3	7	3	7	9	TRUE
Actinoalloteichus	Pre_5	Prot_3094	0.25	0.258245	0.823355	3	3	8	3	8	9	TRUE
Actinoalloteichus	Pre_5	Prot_3129	0.25	0.258245	0.823355	3	3	8	3	8	9	TRUE
Actinoalloteichus	Pre_5	Prot_3211	0.5	0.0852353	0.823355	2	3	3	3	3	9	TRUE
Actinoalloteichus	Pre_5	Prot_3495	0.612372	0.039801	0.641081	3	3	13	3	8	9	TRUE
Actinoalloteichus	Pre_5	Prot_3502	0.25	0.258245	0.823355	3	3	17	3	9	9	TRUE
Actinoalloteichus	Pre_5	Prot_3728	0.790569	0.00560072	0.113259	3	3	4	3	4	9	TRUE
Actinoalloteichus	Pre_5	Prot_4037	0.632456	0.0337916	0.556428	3	3	5	3	5	9	TRUE
Actinoalloteichus	Pre_5	Prot_4231	0.790569	0.00560072	0.113259	3	3	4	3	4	9	TRUE
Actinoalloteichus	Pre_5	Prot_4315	0.377964	0.157945	0.823355	3	3	7	3	7	9	TRUE
Actinoalloteichus	Pre_5	Prot_4413	0.632456	0.0337916	0.556428	3	3	5	3	5	9	TRUE
Actinoalloteichus	Pre_5	Prot_4468	0.731925	0.0124866	0.23274	3	3	10	3	6	9	TRUE
Actinoalloteichus	Pre_5	Prot_4601	0.632456	0.0337916	0.556428	3	3	14	3	9	9	TRUE
Actinoalloteichus	Pre_5	Prot_4618	0.377964	0.157945	0.823355	3	3	7	3	7	9	TRUE
Actinoalloteichus	Pre_5	Prot_4824	0.632456	0.0337916	0.556428	3	3	5	3	5	9	TRUE
Actinoalloteichus	Pre_5	Prot_5061	0.596559	0.0449693	0.711942	2	3	6	3	3	9	TRUE
Actinoalloteichus	Pre_5	Prot_5196	0.632456	0.0337916	0.556428	3	3	5	3	5	9	TRUE
Actinoalloteichus	Pre_5	Prot_5268	0.632456	0.0337916	0.556428	3	3	5	3	5	9	TRUE
Actinoalloteichus	Pre_5	Prot_5354	0.25	0.258245	0.823355	3	3	8	3	8	9	TRUE
Actinoalloteichus	Pre_5	Prot_5512	0.25	0.258245	0.823355	3	3	8	3	8	9	TRUE
Actinoalloteichus	Pre_5	Prot_5666	0.377964	0.157945	0.823355	3	3	7	3	7	9	TRUE
Actinoalloteichus	Pre_5	Prot_5787	0.377964	0.157945	0.823355	3	3	7	3	7	9	TRUE
Actinoalloteichus	Pre_5	Prot_5850	0.790569	0.00560072	0.113259	3	3	4	3	4	9	TRUE
Actinoalloteichus	Pre_5	Prot_6207	0.25	0.258245	0.823355	3	3	8	3	8	9	TRUE
Actinoalloteichus	Pre_5	Prot_6442	0.790569	0.00560072	0.113259	3	3	4	3	4	9	TRUE
Actinoalloteichus	Pre_5	Prot_6477	0.25	0.258245	0.823355	3	3	8	3	8	9	TRUE
Actinoalloteichus	Pre_5	Prot_7378	0.632456	0.0337916	0.556428	3	3	5	3	5	9	TRUE
Actinoalloteichus	Pre_5	Prot_8222	0.188982	0.313142	0.823355	1	3	2	3	2	9	TRUE
Actinoalloteichus	Pre_5	Prot_8257	0.632456	0.0337916	0.556428	3	3	5	3	5	9	TRUE
Actinoalloteichus	Pre_5	Prot_8353	0.25	0.258245	0.823355	3	3	8	3	8	9	TRUE
Actinoalloteichus	Pre_5	Prot_8465	0.632456	0.0337916	0.556428	3	3	5	3	5	9	TRUE
Actinoalloteichus	Pre_5	Prot_9229	0.632456	0.0337916	0.556428	3	3	5	3	5	9	TRUE
Actinoalloteichus	Pre_5	Prot_9666	0.5	0.0852353	0.823355	3	3	6	3	6	9	TRUE
Actinoalloteichus	Pre_5	Prot_10179	0.5	0.0852353	0.823355	3	3	6	3	6	9	TRUE
Actinoalloteichus	Pre_5	Prot_10198	0.632456	0.0337916	0.556428	3	3	5	3	5	9	TRUE
Actinokineospora	Pre_77	Prot_3	0.426401	0.0834448	0.823355	1	1	32	1	12	12	TRUE
Actinokineospora	Pre_77	Prot_4	1	0	0	1	1	13	1	12	12	TRUE
Actinokineospora	Pre_77	Prot_7	0.254824	0.212057	0.823355	1	1	7	1	7	12	TRUE
Actinokineospora	Pre_77	Prot_9	0.0909091	0.389363	0.823355	1	1	11	1	11	12	TRUE
Actinokineospora	Pre_77	Prot_34	0.426401	0.0834448	0.823355	1	1	4	1	4	12	TRUE
Actinokineospora	Pre_77	Prot_38	0.738549	0.00304042	0.0646962	1	1	12	1	11	12	TRUE
Actinokineospora	Pre_77	Prot_55	0.31334	0.160662	0.823355	1	1	6	1	4	12	TRUE
Actinokineospora	Pre_77	Prot_75	0.13484	0.338041	0.823355	1	1	10	1	10	12	TRUE
Actinokineospora	Pre_77	Prot_79	1	0	0	1	1	13	1	12	12	TRUE
Actinokineospora	Pre_77	Prot_82	0.0909091	0.389363	0.823355	1	1	11	1	11	12	TRUE
Actinokineospora	Pre_77	Prot_84	0.213201	0.252926	0.823355	1	1	8	1	8	12	TRUE
Actinokineospora	Pre_77	Prot_113	0.254824	0.212057	0.823355	1	1	7	1	7	12	TRUE
Actinokineospora	Pre_77	Prot_134	0.254824	0.212057	0.823355	1	1	7	1	7	12	TRUE
Actinokineospora	Pre_77	Prot_173	0.426401	0.0834448	0.823355	1	1	4	1	4	12	TRUE
Actinokineospora	Pre_77	Prot_188	0.426401	0.0834448	0.823355	1	1	4	1	4	12	TRUE
Actinokineospora	Pre_77	Prot_199	0.522233	0.0407767	0.653934	1	1	3	1	3	12	TRUE
Actinokineospora	Pre_77	Prot_212	0.0930484	0.386818	0.823355	1	1	10	1	7	12	TRUE
Actinokineospora	Pre_77	Prot_231	0.13484	0.338041	0.823355	1	1	10	1	10	12	TRUE
Actinokineospora	Pre_77	Prot_241	0.0930484	0.386818	0.823355	1	1	10	1	7	12	TRUE
Actinokineospora	Pre_77	Prot_250	0.426401	0.0834448	0.823355	1	1	4	1	4	12	TRUE
Actinokineospora	Pre_77	Prot_276	0.142134	0.329735	0.823355	1	1	9	1	6	12	TRUE
Actinokineospora	Pre_77	Prot_283	0.254824	0.212057	0.823355	1	1	7	1	7	12	TRUE
Actinokineospora	Pre_77	Prot_285	0.0909091	0.389363	0.823355	1	1	11	1	11	12	TRUE
Actinokineospora	Pre_77	Prot_328	0.426401	0.0834448	0.823355	1	1	4	1	4	12	TRUE
Actinokineospora	Pre_77	Prot_331	0.174078	0.294225	0.823355	1	1	21	1	12	12	TRUE
Actinokineospora	Pre_77	Prot_380	0.213201	0.252926	0.823355	1	1	8	1	8	12	TRUE
Actinokineospora	Pre_77	Prot_404	0.242965	0.223355	0.823355	1	1	7	1	6	12	TRUE
Actinokineospora	Pre_77	Prot_480	0.0930484	0.386818	0.823355	1	1	13	1	7	12	TRUE
Actinokineospora	Pre_77	Prot_568	0.426401	0.0834448	0.823355	1	1	4	1	4	12	TRUE
Actinokineospora	Pre_77	Prot_590	0.174078	0.294225	0.823355	1	1	9	1	9	12	TRUE
Actinokineospora	Pre_77	Prot_663	0.522233	0.0407767	0.653934	1	1	3	1	3	12	TRUE
Actinokineospora	Pre_77	Prot_689	1	0	0	1	1	1	1	1	12	TRUE
Actinokineospora	Pre_77	Prot_855	0.13484	0.338041	0.823355	1	1	10	1	10	12	TRUE
Actinokineospora	Pre_77	Prot_1105	0.632456	0.0136615	0.251622	1	1	4	1	3	12	TRUE
Actinokineospora	Pre_77	Prot_1182	0.426401	0.0834448	0.823355	1	1	4	1	4	12	TRUE
Actinokineospora	Pre_77	Prot_1187	0.104973	0.372713	0.823355	1	1	10	1	9	12	TRUE
Actinokineospora	Pre_77	Prot_1206	0.284268	0.185268	0.823355	1	1	39	1	12	12	TRUE
Actinokineospora	Pre_77	Prot_1323	0.301511	0.170447	0.823355	1	1	6	1	6	12	TRUE
Actinokineospora	Pre_77	Prot_1351	0.0909091	0.389363	0.823355	1	1	11	1	11	12	TRUE
Actinokineospora	Pre_77	Prot_1361	0.254824	0.212057	0.823355	1	1	7	1	7	12	TRUE
Actinokineospora	Pre_77	Prot_1489	0.0492366	0.439611	0.823355	1	1	23	1	12	12	TRUE
Actinokineospora	Pre_77	Prot_1567	0.398344	0.0998265	0.823355	1	1	15	1	11	12	TRUE
Actinokineospora	Pre_77	Prot_1568	0.104973	0.372713	0.823355	1	1	10	1	9	12	TRUE
Actinokineospora	Pre_77	Prot_1647	0.426401	0.0834448	0.823355	1	1	4	1	4	12	TRUE
Actinokineospora	Pre_77	Prot_1737	0.301511	0.170447	0.823355	1	1	18	1	12	12	TRUE
Actinokineospora	Pre_77	Prot_1768	0.356753	0.127491	0.823355	1	1	5	1	5	12	TRUE
Actinokineospora	Pre_77	Prot_1979	0.174078	0.294225	0.823355	1	1	9	1	9	12	TRUE
Actinokineospora	Pre_77	Prot_1990	0.0909091	0.389363	0.823355	1	1	11	1	11	12	TRUE
Actinokineospora	Pre_77	Prot_1999	0.0909091	0.389363	0.823355	1	1	11	1	11	12	TRUE
Actinokineospora	Pre_77	Prot_2049	0.426401	0.0834448	0.823355	1	1	4	1	4	12	TRUE
Actinokineospora	Pre_77	Prot_2095	0.0465242	0.442918	0.823355	1	1	11	1	7	12	TRUE
Actinokineospora	Pre_77	Prot_2103	0.356753	0.127491	0.823355	1	1	5	1	5	12	TRUE
Actinokineospora	Pre_77	Prot_2118	0.426401	0.0834448	0.823355	1	1	16	1	12	12	TRUE
Actinokineospora	Pre_77	Prot_2156	0.426401	0.0834448	0.823355	1	1	8	1	4	12	TRUE
Actinokineospora	Pre_77	Prot_2172	0.31334	0.160662	0.823355	1	1	6	1	4	12	TRUE
Actinokineospora	Pre_77	Prot_2257	0.522233	0.0407767	0.653934	1	1	3	1	3	12	TRUE
Actinokineospora	Pre_77	Prot_2333	0.738549	0.00304042	0.0646962	1	1	3	1	2	12	TRUE
Actinokineospora	Pre_77	Prot_2379	0.142134	0.329735	0.823355	1	1	9	1	6	12	TRUE
Actinokineospora	Pre_77	Prot_2549	1	0	0	1	1	1	1	1	12	TRUE
Actinokineospora	Pre_77	Prot_2552	1	0	0	1	1	1	1	1	12	TRUE
Actinokineospora	Pre_77	Prot_2582	0.213201	0.252926	0.823355	1	1	8	1	8	12	TRUE
Actinokineospora	Pre_77	Prot_2700	0.32186	0.15381	0.823355	1	1	12	1	7	12	TRUE
Actinokineospora	Pre_77	Prot_2712	0.254824	0.212057	0.823355	1	1	7	1	7	12	TRUE
Actinokineospora	Pre_77	Prot_2734	0.426401	0.0834448	0.823355	1	1	16	1	12	12	TRUE
Actinokineospora	Pre_77	Prot_2764	0.522233	0.0407767	0.653934	1	1	3	1	3	12	TRUE
Actinokineospora	Pre_77	Prot_2821	0.57735	0.0246661	0.423291	1	1	5	1	4	12	TRUE
Actinokineospora	Pre_77	Prot_2919	1	0	0	1	1	1	1	1	12	TRUE
Actinokineospora	Pre_77	Prot_3017	0.0909091	0.389363	0.823355	1	1	11	1	11	12	TRUE
Actinokineospora	Pre_77	Prot_3144	0.298758	0.172769	0.823355	1	1	6	1	5	12	TRUE
Actinokineospora	Pre_77	Prot_3210	0.174078	0.294225	0.823355	1	1	9	1	9	12	TRUE
Actinokineospora	Pre_77	Prot_3322	0.0909091	0.389363	0.823355	1	1	11	1	11	12	TRUE
Actinokineospora	Pre_77	Prot_3371	1	0	0	1	1	1	1	1	12	TRUE
Actinokineospora	Pre_77	Prot_3433	0.301511	0.170447	0.823355	1	1	6	1	6	12	TRUE
Actinokineospora	Pre_77	Prot_3557	0.174078	0.294225	0.823355	1	1	9	1	9	12	TRUE
Actinokineospora	Pre_77	Prot_3656	1	0	0	1	1	1	1	1	12	TRUE
Actinokineospora	Pre_77	Prot_3796	0.0909091	0.389363	0.823355	1	1	11	1	11	12	TRUE
Actinokineospora	Pre_77	Prot_3818	0.522233	0.0407767	0.653934	1	1	3	1	3	12	TRUE
Actinokineospora	Pre_77	Prot_4215	0.426401	0.0834448	0.823355	1	1	4	1	4	12	TRUE
Actinokineospora	Pre_77	Prot_4251	0.213201	0.252926	0.823355	1	1	8	1	8	12	TRUE
Actinokineospora	Pre_77	Prot_4438	0.0909091	0.389363	0.823355	1	1	11	1	11	12	TRUE
Actinokineospora	Pre_77	Prot_4613	0.534522	0.036694	0.598359	1	1	7	1	6	12	TRUE
Actinokineospora	Pre_77	Prot_4666	0.6742	0.00809854	0.158064	1	1	2	1	2	12	TRUE
Actinokineospora	Pre_77	Prot_5407	1	0	0	1	1	1	1	1	12	TRUE
Actinokineospora	Pre_77	Prot_5787	1	0	0	1	1	1	1	1	12	TRUE
Actinokineospora	Pre_77	Prot_5847	0.174078	0.294225	0.823355	1	1	9	1	9	12	TRUE
Actinokineospora	Pre_77	Prot_5970	0.426401	0.0834448	0.823355	1	1	4	1	4	12	TRUE
Actinokineospora	Pre_77	Prot_6301	0.254824	0.212057	0.823355	1	1	7	1	7	12	TRUE
Actinokineospora	Pre_77	Prot_6414	0.426401	0.0834448	0.823355	1	1	4	1	4	12	TRUE
Actinokineospora	Pre_77	Prot_6477	0.213201	0.252926	0.823355	1	1	8	1	8	12	TRUE
Actinokineospora	Pre_77	Prot_6528	0.522233	0.0407767	0.653934	1	1	3	1	3	12	TRUE
Actinokineospora	Pre_77	Prot_6716	1	0	0	1	1	1	1	1	12	TRUE
Actinokineospora	Pre_77	Prot_6790	0.522233	0.0407767	0.653934	1	1	3	1	3	12	TRUE
Actinokineospora	Pre_77	Prot_6818	0.0909091	0.389363	0.823355	1	1	11	1	11	12	TRUE
Actinokineospora	Pre_77	Prot_7014	1	0	0	1	1	1	1	1	12	TRUE
Actinokineospora	Pre_77	Prot_7127	0.356753	0.127491	0.823355	1	1	5	1	5	12	TRUE
Actinokineospora	Pre_77	Prot_7499	1	0	0	1	1	1	1	1	12	TRUE
Actinokineospora	Pre_77	Prot_7538	0.522233	0.0407767	0.653934	1	1	3	1	3	12	TRUE
Actinokineospora	Pre_77	Prot_7593	0.213201	0.252926	0.823355	1	1	8	1	8	12	TRUE
Actinokineospora	Pre_77	Prot_7969	1	0	0	1	1	1	1	1	12	TRUE
Actinokineospora	Pre_77	Prot_8126	1	0	0	1	1	1	1	1	12	TRUE
Actinokineospora	Pre_77	Prot_8257	0.174078	0.294225	0.823355	1	1	9	1	9	12	TRUE
Actinokineospora	Pre_77	Prot_8562	0.340151	0.139663	0.823355	1	1	16	1	11	12	TRUE
Actinokineospora	Pre_77	Prot_9860	0.301511	0.170447	0.823355	1	1	6	1	6	12	TRUE
Actinokineospora	Pre_77	Prot_10016	0.522233	0.0407767	0.653934	1	1	3	1	3	12	TRUE
Actinokineospora	Pre_122	Prot_3	0.632456	0.0136615	0.251622	2	2	32	2	12	12	FALSE
Actinokineospora	Pre_122	Prot_4	0.6742	0.00809854	0.158064	2	2	13	2	12	12	FALSE
Actinokineospora	Pre_122	Prot_9	0.13484	0.338041	0.823355	2	2	11	2	11	12	FALSE
Actinokineospora	Pre_122	Prot_34	0.158114	0.311787	0.823355	1	2	4	2	4	12	FALSE
Actinokineospora	Pre_122	Prot_38	0.547723	0.0326311	0.539746	2	2	12	2	11	12	FALSE
Actinokineospora	Pre_122	Prot_55	0.0774597	0.405447	0.823355	1	2	6	2	4	12	FALSE
Actinokineospora	Pre_122	Prot_75	0.2	0.266568	0.823355	2	2	10	2	10	12	FALSE
Actinokineospora	Pre_122	Prot_79	0.6742	0.00809854	0.158064	2	2	13	2	12	12	FALSE
Actinokineospora	Pre_122	Prot_82	0.13484	0.338041	0.823355	2	2	11	2	11	12	FALSE
Actinokineospora	Pre_122	Prot_84	0.316228	0.158321	0.823355	2	2	8	2	8	12	FALSE
Actinokineospora	Pre_122	Prot_139	0.258199	0.208894	0.823355	1	2	3	2	3	12	FALSE
Actinokineospora	Pre_122	Prot_170	0.0755929	0.40769	0.823355	1	2	5	2	5	12	FALSE
Actinokineospora	Pre_122	Prot_173	0.158114	0.311787	0.823355	1	2	4	2	4	12	FALSE
Actinokineospora	Pre_122	Prot_188	0.632456	0.0136615	0.251622	2	2	4	2	4	12	FALSE
Actinokineospora	Pre_122	Prot_191	0.0755929	0.40769	0.823355	1	2	5	2	5	12	FALSE
Actinokineospora	Pre_122	Prot_199	0.258199	0.208894	0.823355	1	2	3	2	3	12	FALSE
Actinokineospora	Pre_122	Prot_250	0.158114	0.311787	0.823355	1	2	4	2	4	12	FALSE
Actinokineospora	Pre_122	Prot_276	0.210819	0.255365	0.823355	2	2	9	2	6	12	FALSE
Actinokineospora	Pre_122	Prot_285	0.13484	0.338041	0.823355	2	2	11	2	11	12	FALSE
Actinokineospora	Pre_122	Prot_328	0.158114	0.311787	0.823355	1	2	4	2	4	12	FALSE
Actinokineospora	Pre_122	Prot_331	0.258199	0.208894	0.823355	2	2	21	2	12	12	FALSE
Actinokineospora	Pre_122	Prot_380	0.316228	0.158321	0.823355	2	2	8	2	8	12	FALSE
Actinokineospora	Pre_122	Prot_384	0.0369274	0.454644	0.823355	1	2	6	2	5	12	FALSE
Actinokineospora	Pre_122	Prot_404	0.360375	0.12492	0.823355	2	2	7	2	6	12	FALSE
Actinokineospora	Pre_122	Prot_568	0.158114	0.311787	0.823355	1	2	4	2	4	12	FALSE
Actinokineospora	Pre_122	Prot_603	0.110782	0.365892	0.823355	1	2	9	2	5	12	FALSE
Actinokineospora	Pre_122	Prot_663	0.258199	0.208894	0.823355	1	2	3	2	3	12	FALSE
Actinokineospora	Pre_122	Prot_689	0.6742	0.00809854	0.158064	1	2	1	2	1	12	FALSE
Actinokineospora	Pre_122	Prot_855	0.2	0.266568	0.823355	2	2	10	2	10	12	FALSE
Actinokineospora	Pre_122	Prot_869	0.158114	0.311787	0.823355	1	2	4	2	4	12	FALSE
Actinokineospora	Pre_122	Prot_1105	0.341121	0.138933	0.823355	1	2	4	2	3	12	FALSE
Actinokineospora	Pre_122	Prot_1142	0.158114	0.311787	0.823355	1	2	4	2	4	12	FALSE
Actinokineospora	Pre_122	Prot_1182	0.158114	0.311787	0.823355	1	2	4	2	4	12	FALSE
Actinokineospora	Pre_122	Prot_1187	0.1557	0.314475	0.823355	2	2	10	2	9	12	FALSE
Actinokineospora	Pre_122	Prot_1206	0.105409	0.3722	0.823355	2	2	39	2	12	12	FALSE
Actinokineospora	Pre_122	Prot_1351	0.13484	0.338041	0.823355	2	2	11	2	11	12	FALSE
Actinokineospora	Pre_122	Prot_1475	0.0755929	0.40769	0.823355	1	2	5	2	5	12	FALSE
Actinokineospora	Pre_122	Prot_1489	0.0730297	0.410775	0.823355	2	2	23	2	12	12	FALSE
Actinokineospora	Pre_122	Prot_1549	0.258199	0.208894	0.823355	1	2	3	2	3	12	FALSE
Actinokineospora	Pre_122	Prot_1567	0.184637	0.282825	0.823355	2	2	15	2	11	12	FALSE
Actinokineospora	Pre_122	Prot_1568	0.1557	0.314475	0.823355	2	2	10	2	9	12	FALSE
Actinokineospora	Pre_122	Prot_1647	0.158114	0.311787	0.823355	1	2	4	2	4	12	FALSE
Actinokineospora	Pre_122	Prot_1737	0.447214	0.0724638	0.823355	2	2	18	2	12	12	FALSE
Actinokineospora	Pre_122	Prot_1768	0.0755929	0.40769	0.823355	1	2	5	2	5	12	FALSE
Actinokineospora	Pre_122	Prot_1772	0.258199	0.208894	0.823355	1	2	3	2	3	12	FALSE
Actinokineospora	Pre_122	Prot_1854	0.0755929	0.40769	0.823355	1	2	5	2	5	12	FALSE
Actinokineospora	Pre_122	Prot_1967	0.0755929	0.40769	0.823355	1	2	5	2	5	12	FALSE
Actinokineospora	Pre_122	Prot_1979	0.258199	0.208894	0.823355	2	2	9	2	9	12	FALSE
Actinokineospora	Pre_122	Prot_1990	0.13484	0.338041	0.823355	2	2	11	2	11	12	FALSE
Actinokineospora	Pre_122	Prot_1999	0.13484	0.338041	0.823355	2	2	11	2	11	12	FALSE
Actinokineospora	Pre_122	Prot_2022	0.258199	0.208894	0.823355	1	2	3	2	3	12	FALSE
Actinokineospora	Pre_122	Prot_2049	0.158114	0.311787	0.823355	1	2	4	2	4	12	FALSE
Actinokineospora	Pre_122	Prot_2095	0.31053	0.162958	0.823355	2	2	11	2	7	12	FALSE
Actinokineospora	Pre_122	Prot_2103	0.0755929	0.40769	0.823355	1	2	5	2	5	12	FALSE
Actinokineospora	Pre_122	Prot_2118	0.158114	0.311787	0.823355	2	2	16	2	12	12	FALSE
Actinokineospora	Pre_122	Prot_2156	0.158114	0.311787	0.823355	1	2	8	2	4	12	FALSE
Actinokineospora	Pre_122	Prot_2172	0.619677	0.0158112	0.287004	2	2	6	2	4	12	FALSE
Actinokineospora	Pre_122	Prot_2203	0.145736	0.325659	0.823355	2	2	16	2	11	12	FALSE
Actinokineospora	Pre_122	Prot_2250	0.6742	0.00809854	0.158064	1	2	1	2	1	12	FALSE
Actinokineospora	Pre_122	Prot_2257	0.258199	0.208894	0.823355	1	2	3	2	3	12	FALSE
Actinokineospora	Pre_122	Prot_2333	0.448137	0.0719995	0.823355	1	2	3	2	2	12	FALSE
Actinokineospora	Pre_122	Prot_2549	0.6742	0.00809854	0.158064	1	2	1	2	1	12	FALSE
Actinokineospora	Pre_122	Prot_2552	0.6742	0.00809854	0.158064	1	2	1	2	1	12	FALSE
Actinokineospora	Pre_122	Prot_2582	0.316228	0.158321	0.823355	2	2	8	2	8	12	FALSE
Actinokineospora	Pre_122	Prot_2641	0.0755929	0.40769	0.823355	1	2	5	2	5	12	FALSE
Actinokineospora	Pre_122	Prot_2734	0.158114	0.311787	0.823355	2	2	16	2	12	12	FALSE
Actinokineospora	Pre_122	Prot_2764	0.258199	0.208894	0.823355	1	2	3	2	3	12	FALSE
Actinokineospora	Pre_122	Prot_2821	0.272475	0.195777	0.823355	1	2	5	2	4	12	FALSE
Actinokineospora	Pre_122	Prot_2919	0.6742	0.00809854	0.158064	1	2	1	2	1	12	FALSE
Actinokineospora	Pre_122	Prot_2977	0.141421	0.330543	0.823355	1	2	8	2	6	12	FALSE
Actinokineospora	Pre_122	Prot_3017	0.13484	0.338041	0.823355	2	2	11	2	11	12	FALSE
Actinokineospora	Pre_122	Prot_3033	0.258199	0.208894	0.823355	1	2	3	2	3	12	FALSE
Actinokineospora	Pre_122	Prot_3129	0.4	0.0988087	0.823355	1	2	2	2	2	12	FALSE
Actinokineospora	Pre_122	Prot_3144	0.443129	0.0745411	0.823355	2	2	6	2	5	12	FALSE
Actinokineospora	Pre_122	Prot_3190	0.0389249	0.452201	0.823355	1	2	7	2	4	12	FALSE
Actinokineospora	Pre_122	Prot_3210	0.258199	0.208894	0.823355	2	2	9	2	9	12	FALSE
Actinokineospora	Pre_122	Prot_3322	0.13484	0.338041	0.823355	2	2	11	2	11	12	FALSE
Actinokineospora	Pre_122	Prot_3325	0.0755929	0.40769	0.823355	1	2	5	2	5	12	FALSE
Actinokineospora	Pre_122	Prot_3371	0.6742	0.00809854	0.158064	1	2	1	2	1	12	FALSE
Actinokineospora	Pre_122	Prot_3557	0.258199	0.208894	0.823355	2	2	9	2	9	12	FALSE
Actinokineospora	Pre_122	Prot_3637	0.116775	0.358893	0.823355	1	2	5	2	4	12	FALSE
Actinokineospora	Pre_122	Prot_3656	0.6742	0.00809854	0.158064	1	2	1	2	1	12	FALSE
Actinokineospora	Pre_122	Prot_3789	0.4	0.0988087	0.823355	1	2	2	2	2	12	FALSE
Actinokineospora	Pre_122	Prot_3796	0.13484	0.338041	0.823355	2	2	11	2	11	12	FALSE
Actinokineospora	Pre_122	Prot_3818	0.258199	0.208894	0.823355	1	2	3	2	3	12	FALSE
Actinokineospora	Pre_122	Prot_4123	0.0369274	0.454644	0.823355	1	2	6	2	5	12	FALSE
Actinokineospora	Pre_122	Prot_4215	0.158114	0.311787	0.823355	1	2	4	2	4	12	FALSE
Actinokineospora	Pre_122	Prot_4251	0.316228	0.158321	0.823355	2	2	8	2	8	12	FALSE
Actinokineospora	Pre_122	Prot_4613	0.180187	0.287607	0.823355	1	2	7	2	6	12	FALSE
Actinokineospora	Pre_122	Prot_4666	0.4	0.0988087	0.823355	1	2	2	2	2	12	FALSE
Actinokineospora	Pre_122	Prot_5389	0.0755929	0.40769	0.823355	1	2	5	2	5	12	FALSE
Actinokineospora	Pre_122	Prot_5407	0.6742	0.00809854	0.158064	1	2	1	2	1	12	FALSE
Actinokineospora	Pre_122	Prot_5787	0.6742	0.00809854	0.158064	1	2	1	2	1	12	FALSE
Actinokineospora	Pre_122	Prot_5847	0.258199	0.208894	0.823355	2	2	9	2	9	12	FALSE
Actinokineospora	Pre_122	Prot_5970	0.158114	0.311787	0.823355	1	2	4	2	4	12	FALSE
Actinokineospora	Pre_122	Prot_6009	0.4	0.0988087	0.823355	1	2	2	2	2	12	FALSE
Actinokineospora	Pre_122	Prot_6017	0.158114	0.311787	0.823355	1	2	4	2	4	12	FALSE
Actinokineospora	Pre_122	Prot_6037	0.0755929	0.40769	0.823355	1	2	5	2	5	12	FALSE
Actinokineospora	Pre_122	Prot_6213	0.4	0.0988087	0.823355	1	2	2	2	2	12	FALSE
Actinokineospora	Pre_122	Prot_6414	0.158114	0.311787	0.823355	1	2	4	2	4	12	FALSE
Actinokineospora	Pre_122	Prot_6477	0.316228	0.158321	0.823355	2	2	8	2	8	12	FALSE
Actinokineospora	Pre_122	Prot_6528	0.258199	0.208894	0.823355	1	2	3	2	3	12	FALSE
Actinokineospora	Pre_122	Prot_6716	0.6742	0.00809854	0.158064	1	2	1	2	1	12	FALSE
Actinokineospora	Pre_122	Prot_6790	0.258199	0.208894	0.823355	1	2	3	2	3	12	FALSE
Actinokineospora	Pre_122	Prot_6851	0.0755929	0.40769	0.823355	1	2	5	2	5	12	FALSE
Actinokineospora	Pre_122	Prot_6881	0.0755929	0.40769	0.823355	1	2	5	2	5	12	FALSE
Actinokineospora	Pre_122	Prot_7007	0.4	0.0988087	0.823355	1	2	2	2	2	12	FALSE
Actinokineospora	Pre_122	Prot_7014	0.6742	0.00809854	0.158064	1	2	1	2	1	12	FALSE
Actinokineospora	Pre_122	Prot_7127	0.0755929	0.40769	0.823355	1	2	5	2	5	12	FALSE
Actinokineospora	Pre_122	Prot_7363	0.6742	0.00809854	0.158064	1	2	1	2	1	12	FALSE
Actinokineospora	Pre_122	Prot_7499	0.6742	0.00809854	0.158064	1	2	1	2	1	12	FALSE
Actinokineospora	Pre_122	Prot_7538	0.258199	0.208894	0.823355	1	2	3	2	3	12	FALSE
Actinokineospora	Pre_122	Prot_7969	0.6742	0.00809854	0.158064	1	2	1	2	1	12	FALSE
Actinokineospora	Pre_122	Prot_8126	0.6742	0.00809854	0.158064	1	2	1	2	1	12	FALSE
Actinokineospora	Pre_122	Prot_8187	0.0755929	0.40769	0.823355	1	2	5	2	5	12	FALSE
Actinokineospora	Pre_122	Prot_8312	0.158114	0.311787	0.823355	1	2	4	2	4	12	FALSE
Actinokineospora	Pre_122	Prot_8831	0.258199	0.208894	0.823355	1	2	3	2	3	12	FALSE
Actinokineospora	Pre_122	Prot_8892	0.6742	0.00809854	0.158064	1	2	1	2	1	12	FALSE
Actinokineospora	Pre_122	Prot_10016	0.258199	0.208894	0.823355	1	2	3	2	3	12	FALSE
Actinomadura	Pre_5	Prot_3	0.0838733	0.301057	0.823355	18	18	189	18	41	41	TRUE
Actinomadura	Pre_5	Prot_4	0.055631	0.364873	0.823355	5	18	11	18	10	41	TRUE
Actinomadura	Pre_5	Prot_5	0.146904	0.179691	0.823355	18	18	63	18	41	41	TRUE
Actinomadura	Pre_5	Prot_9	0.139876	0.191538	0.823355	18	18	40	18	40	41	TRUE
Actinomadura	Pre_5	Prot_10	0.0827844	0.303427	0.823355	18	18	80	18	40	41	TRUE
Actinomadura	Pre_5	Prot_30	0.0604962	0.353559	0.823355	18	18	49	18	41	41	TRUE
Actinomadura	Pre_5	Prot_45	0.17873	0.131768	0.823355	1	18	2	18	1	41	TRUE
Actinomadura	Pre_5	Prot_46	0.17873	0.131768	0.823355	1	18	1	18	1	41	TRUE
Actinomadura	Pre_5	Prot_49	0.601074	1.62175e-05	0.000473601	18	18	65	18	40	41	TRUE
Actinomadura	Pre_5	Prot_51	0.432548	0.00236811	0.0513084	7	18	8	18	8	41	TRUE
Actinomadura	Pre_5	Prot_59	0.0834465	0.301985	0.823355	5	18	11	18	10	41	TRUE
Actinomadura	Pre_5	Prot_68	0.255983	0.0531074	0.820084	2	18	2	18	2	41	TRUE
Actinomadura	Pre_5	Prot_80	0.139876	0.191538	0.823355	18	18	40	18	40	41	TRUE
Actinomadura	Pre_5	Prot_101	0.0278242	0.431449	0.823355	1	18	2	18	2	41	TRUE
Actinomadura	Pre_5	Prot_118	0.17873	0.131768	0.823355	1	18	1	18	1	41	TRUE
Actinomadura	Pre_5	Prot_119	0.271079	0.0432335	0.687949	4	18	5	18	5	41	TRUE
Actinomadura	Pre_5	Prot_122	0.292277	0.0318459	0.528549	18	18	86	18	41	41	TRUE
Actinomadura	Pre_5	Prot_124	0.103143	0.260525	0.823355	18	18	65	18	39	41	TRUE
Actinomadura	Pre_5	Prot_127	0.265375	0.0467811	0.736364	8	18	15	18	13	41	TRUE
Actinomadura	Pre_5	Prot_134	0.0512158	0.375239	0.823355	17	18	38	18	37	41	TRUE
Actinomadura	Pre_5	Prot_135	0.0278242	0.431449	0.823355	1	18	2	18	2	41	TRUE
Actinomadura	Pre_5	Prot_139	0.0476048	0.383783	0.823355	7	18	26	18	16	41	TRUE
Actinomadura	Pre_5	Prot_146	0.0278242	0.431449	0.823355	1	18	2	18	2	41	TRUE
Actinomadura	Pre_5	Prot_149	0.0677202	0.336989	0.823355	6	18	16	18	12	41	TRUE
Actinomadura	Pre_5	Prot_170	0.503045	0.000400834	0.00984121	11	18	14	18	14	41	TRUE
Actinomadura	Pre_5	Prot_173	0.405412	0.00427417	0.0886196	18	18	51	18	34	41	TRUE
Actinomadura	Pre_5	Prot_186	0.183502	0.125395	0.823355	16	18	60	18	34	41	TRUE
Actinomadura	Pre_5	Prot_188	0.17873	0.131768	0.823355	1	18	1	18	1	41	TRUE
Actinomadura	Pre_5	Prot_191	0.527571	0.000196651	0.0050231	9	18	10	18	10	41	TRUE
Actinomadura	Pre_5	Prot_192	0.317612	0.0215084	0.375438	18	18	44	18	41	41	TRUE
Actinomadura	Pre_5	Prot_200	0.255983	0.0531074	0.820084	2	18	2	18	2	41	TRUE
Actinomadura	Pre_5	Prot_212	0.0598399	0.355078	0.823355	17	18	38	18	38	41	TRUE
Actinomadura	Pre_5	Prot_226	0.298656	0.0289313	0.486437	18	18	39	18	38	41	TRUE
Actinomadura	Pre_5	Prot_231	0.271079	0.0432335	0.687949	4	18	5	18	5	41	TRUE
Actinomadura	Pre_5	Prot_237	0.408449	0.00401012	0.0835888	18	18	76	18	39	41	TRUE
Actinomadura	Pre_5	Prot_249	0.124529	0.21895	0.823355	5	18	9	18	9	41	TRUE
Actinomadura	Pre_5	Prot_269	0.519223	0.000252112	0.00635316	18	18	82	18	41	41	TRUE
Actinomadura	Pre_5	Prot_276	0.189923	0.11715	0.823355	4	18	6	18	6	41	TRUE
Actinomadura	Pre_5	Prot_285	0.139876	0.191538	0.823355	18	18	40	18	40	41	TRUE
Actinomadura	Pre_5	Prot_292	0.120886	0.225761	0.823355	3	18	5	18	5	41	TRUE
Actinomadura	Pre_5	Prot_298	0.139876	0.191538	0.823355	18	18	40	18	40	41	TRUE
Actinomadura	Pre_5	Prot_304	0.339015	0.0150683	0.274832	18	18	43	18	40	41	TRUE
Actinomadura	Pre_5	Prot_306	0.483918	0.000673945	0.0159794	8	18	12	18	9	41	TRUE
Actinomadura	Pre_5	Prot_308	0.0403988	0.400992	0.823355	2	18	4	18	4	41	TRUE
Actinomadura	Pre_5	Prot_348	0.0278242	0.431449	0.823355	1	18	2	18	2	41	TRUE
Actinomadura	Pre_5	Prot_350	0.128886	0.210956	0.823355	18	18	44	18	41	41	TRUE
Actinomadura	Pre_5	Prot_358	0.363964	0.00965992	0.184938	12	18	26	18	21	41	TRUE
Actinomadura	Pre_5	Prot_372	0.32969	0.0176449	0.315836	18	18	36	18	36	41	TRUE
Actinomadura	Pre_5	Prot_470	0.129863	0.209187	0.823355	6	18	11	18	11	41	TRUE
Actinomadura	Pre_5	Prot_491	0.17873	0.131768	0.823355	1	18	1	18	1	41	TRUE
Actinomadura	Pre_5	Prot_514	0.357207	0.0109317	0.206619	18	18	36	18	34	41	TRUE
Actinomadura	Pre_5	Prot_528	0.175064	0.136808	0.823355	11	18	21	18	21	41	TRUE
Actinomadura	Pre_5	Prot_547	0.17565	0.135995	0.823355	9	18	17	18	16	41	TRUE
Actinomadura	Pre_5	Prot_549	0.157348	0.162927	0.823355	18	18	41	18	39	41	TRUE
Actinomadura	Pre_5	Prot_559	0.00579207	0.485665	0.823355	4	18	9	18	9	41	TRUE
Actinomadura	Pre_5	Prot_563	0.20603	0.0981176	0.823355	18	18	98	18	41	41	TRUE
Actinomadura	Pre_5	Prot_590	0.0462299	0.38705	0.823355	11	18	24	18	24	41	TRUE
Actinomadura	Pre_5	Prot_597	0.0508723	0.37605	0.823355	3	18	6	18	6	41	TRUE
Actinomadura	Pre_5	Prot_600	0.0336542	0.417268	0.823355	10	18	22	18	22	41	TRUE
Actinomadura	Pre_5	Prot_603	0.323882	0.0194248	0.344336	13	18	35	18	23	41	TRUE
Actinomadura	Pre_5	Prot_611	0.255983	0.0531074	0.820084	2	18	2	18	2	41	TRUE
Actinomadura	Pre_5	Prot_613	0.248566	0.0585475	0.823355	18	18	38	18	38	41	TRUE
Actinomadura	Pre_5	Prot_616	0.32134	0.020249	0.356482	18	18	124	18	35	41	TRUE
Actinomadura	Pre_5	Prot_655	0.0747046	0.321252	0.823355	13	18	28	18	28	41	TRUE
Actinomadura	Pre_5	Prot_663	0.26963	0.0441139	0.699976	5	18	10	18	7	41	TRUE
Actinomadura	Pre_5	Prot_678	0.184231	0.12444	0.823355	6	18	10	18	10	41	TRUE
Actinomadura	Pre_5	Prot_681	0.17873	0.131768	0.823355	1	18	1	18	1	41	TRUE
Actinomadura	Pre_5	Prot_689	0.125048	0.21799	0.823355	18	18	50	18	36	41	TRUE
Actinomadura	Pre_5	Prot_703	0.255983	0.0531074	0.820084	2	18	2	18	2	41	TRUE
Actinomadura	Pre_5	Prot_742	0.255983	0.0531074	0.820084	2	18	2	18	2	41	TRUE
Actinomadura	Pre_5	Prot_751	0.432548	0.00236811	0.0513084	7	18	8	18	8	41	TRUE
Actinomadura	Pre_5	Prot_768	0.17873	0.131768	0.823355	1	18	1	18	1	41	TRUE
Actinomadura	Pre_5	Prot_773	0.246732	0.0599554	0.823355	8	18	24	18	14	41	TRUE
Actinomadura	Pre_5	Prot_777	0.146916	0.179672	0.823355	5	18	11	18	9	41	TRUE
Actinomadura	Pre_5	Prot_784	0.161764	0.156143	0.823355	13	18	26	18	26	41	TRUE
Actinomadura	Pre_5	Prot_790	0.189923	0.11715	0.823355	4	18	6	18	6	41	TRUE
Actinomadura	Pre_5	Prot_820	0.17873	0.131768	0.823355	1	18	1	18	1	41	TRUE
Actinomadura	Pre_5	Prot_830	0.17873	0.131768	0.823355	1	18	1	18	1	41	TRUE
Actinomadura	Pre_5	Prot_855	0.00955724	0.476355	0.823355	15	18	34	18	34	41	TRUE
Actinomadura	Pre_5	Prot_957	0.178019	0.132736	0.823355	17	18	49	18	40	41	TRUE
Actinomadura	Pre_5	Prot_964	0.0278242	0.431449	0.823355	1	18	2	18	2	41	TRUE
Actinomadura	Pre_5	Prot_997	0.139876	0.191538	0.823355	18	18	40	18	40	41	TRUE
Actinomadura	Pre_5	Prot_999	0.508396	0.000344717	0.00854162	18	18	149	18	41	41	TRUE
Actinomadura	Pre_5	Prot_1054	0.139876	0.191538	0.823355	18	18	40	18	40	41	TRUE
Actinomadura	Pre_5	Prot_1069	0.139876	0.191538	0.823355	18	18	40	18	40	41	TRUE
Actinomadura	Pre_5	Prot_1094	0.206034	0.0981126	0.823355	18	18	45	18	41	41	TRUE
Actinomadura	Pre_5	Prot_1107	0.139876	0.191538	0.823355	18	18	40	18	40	41	TRUE
Actinomadura	Pre_5	Prot_1121	0.271079	0.0432335	0.687949	4	18	5	18	5	41	TRUE
Actinomadura	Pre_5	Prot_1123	0.264541	0.0473187	0.743759	16	18	70	18	33	41	TRUE
Actinomadura	Pre_5	Prot_1132	0.0278242	0.431449	0.823355	1	18	2	18	2	41	TRUE
Actinomadura	Pre_5	Prot_1141	0.17873	0.131768	0.823355	1	18	1	18	1	41	TRUE
Actinomadura	Pre_5	Prot_1142	0.17873	0.131768	0.823355	1	18	1	18	1	41	TRUE
Actinomadura	Pre_5	Prot_1144	0.339015	0.0150683	0.274832	18	18	43	18	40	41	TRUE
Actinomadura	Pre_5	Prot_1164	0.255983	0.0531074	0.820084	2	18	2	18	2	41	TRUE
Actinomadura	Pre_5	Prot_1177	0.66796	9.14867e-07	3.00272e-05	12	18	19	18	13	41	TRUE
Actinomadura	Pre_5	Prot_1206	0.139876	0.191538	0.823355	18	18	81	18	41	41	TRUE
Actinomadura	Pre_5	Prot_1218	0.271079	0.0432335	0.687949	4	18	5	18	5	41	TRUE
Actinomadura	Pre_5	Prot_1262	0.432548	0.00236811	0.0513084	7	18	8	18	8	41	TRUE
Actinomadura	Pre_5	Prot_1305	0.505337	0.000375868	0.00926611	16	18	39	18	28	41	TRUE
Actinomadura	Pre_5	Prot_1344	0.17873	0.131768	0.823355	1	18	1	18	1	41	TRUE
Actinomadura	Pre_5	Prot_1346	0.184231	0.12444	0.823355	6	18	10	18	10	41	TRUE
Actinomadura	Pre_5	Prot_1351	0.121058	0.225437	0.823355	4	18	7	18	7	41	TRUE
Actinomadura	Pre_5	Prot_1362	0.255983	0.0531074	0.820084	2	18	2	18	2	41	TRUE
Actinomadura	Pre_5	Prot_1370	0.317612	0.0215084	0.375438	3	18	3	18	3	41	TRUE
Actinomadura	Pre_5	Prot_1452	0.255983	0.0531074	0.820084	2	18	2	18	2	41	TRUE
Actinomadura	Pre_5	Prot_1470	0.251674	0.0562185	0.823355	5	18	7	18	7	41	TRUE
Actinomadura	Pre_5	Prot_1475	0.212884	0.0907179	0.823355	15	18	33	18	27	41	TRUE
Actinomadura	Pre_5	Prot_1510	0.222524	0.0809982	0.823355	18	18	41	18	40	41	TRUE
Actinomadura	Pre_5	Prot_1549	0.255983	0.0531074	0.820084	2	18	2	18	2	41	TRUE
Actinomadura	Pre_5	Prot_1571	0.17873	0.131768	0.823355	1	18	1	18	1	41	TRUE
Actinomadura	Pre_5	Prot_1576	0.317612	0.0215084	0.375438	3	18	3	18	3	41	TRUE
Actinomadura	Pre_5	Prot_1582	0.0403988	0.400992	0.823355	2	18	4	18	4	41	TRUE
Actinomadura	Pre_5	Prot_1594	0.17873	0.131768	0.823355	1	18	1	18	1	41	TRUE
Actinomadura	Pre_5	Prot_1616	0.303072	0.0270417	0.458757	12	18	23	18	20	41	TRUE
Actinomadura	Pre_5	Prot_1626	0.17873	0.131768	0.823355	1	18	1	18	1	41	TRUE
Actinomadura	Pre_5	Prot_1647	0.17873	0.131768	0.823355	1	18	1	18	1	41	TRUE
Actinomadura	Pre_5	Prot_1656	0.241253	0.0643126	0.823355	5	18	9	18	7	41	TRUE
Actinomadura	Pre_5	Prot_1705	0.180321	0.12962	0.823355	14	18	28	18	28	41	TRUE
Actinomadura	Pre_5	Prot_1737	0.177579	0.133337	0.823355	18	18	43	18	40	41	TRUE
Actinomadura	Pre_5	Prot_1744	0.139876	0.191538	0.823355	18	18	40	18	40	41	TRUE
Actinomadura	Pre_5	Prot_1775	0.271079	0.0432335	0.687949	4	18	5	18	5	41	TRUE
Actinomadura	Pre_5	Prot_1789	0.416346	0.00338829	0.0715267	10	18	29	18	13	41	TRUE
Actinomadura	Pre_5	Prot_1802	0.255983	0.0531074	0.820084	2	18	2	18	2	41	TRUE
Actinomadura	Pre_5	Prot_1858	0.358374	0.0107027	0.202813	8	18	12	18	11	41	TRUE
Actinomadura	Pre_5	Prot_1887	0.120886	0.225761	0.823355	3	18	5	18	5	41	TRUE
Actinomadura	Pre_5	Prot_1897	0.48217	0.000705676	0.01668	8	18	10	18	9	41	TRUE
Actinomadura	Pre_5	Prot_1922	0.22723	0.0765379	0.823355	17	18	35	18	35	41	TRUE
Actinomadura	Pre_5	Prot_1956	0.128886	0.210956	0.823355	2	18	3	18	3	41	TRUE
Actinomadura	Pre_5	Prot_1967	0.134897	0.2002	0.823355	16	18	53	18	35	41	TRUE
Actinomadura	Pre_5	Prot_1973	0.17873	0.131768	0.823355	1	18	1	18	1	41	TRUE
Actinomadura	Pre_5	Prot_1979	0.0215833	0.446724	0.823355	9	18	20	18	20	41	TRUE
Actinomadura	Pre_5	Prot_1990	0.222452	0.0810677	0.823355	14	18	27	18	27	41	TRUE
Actinomadura	Pre_5	Prot_1999	0.273555	0.0417596	0.667094	16	18	31	18	31	41	TRUE
Actinomadura	Pre_5	Prot_2036	0.251674	0.0562185	0.823355	5	18	7	18	7	41	TRUE
Actinomadura	Pre_5	Prot_2045	0.17873	0.131768	0.823355	1	18	1	18	1	41	TRUE
Actinomadura	Pre_5	Prot_2057	0.17873	0.131768	0.823355	1	18	1	18	1	41	TRUE
Actinomadura	Pre_5	Prot_2060	0.32969	0.0176449	0.315836	18	18	36	18	36	41	TRUE
Actinomadura	Pre_5	Prot_2081	0.421271	0.00304422	0.0647554	5	18	5	18	5	41	TRUE
Actinomadura	Pre_5	Prot_2098	0.129679	0.209519	0.823355	10	18	24	18	19	41	TRUE
Actinomadura	Pre_5	Prot_2103	0.0335157	0.417604	0.823355	8	18	19	18	18	41	TRUE
Actinomadura	Pre_5	Prot_2172	0.28398	0.03598	0.588012	11	18	23	18	19	41	TRUE
Actinomadura	Pre_5	Prot_2186	0.0767406	0.316721	0.823355	10	18	21	18	21	41	TRUE
Actinomadura	Pre_5	Prot_2193	0.32969	0.0176449	0.315836	18	18	36	18	36	41	TRUE
Actinomadura	Pre_5	Prot_2203	0.189923	0.11715	0.823355	4	18	6	18	6	41	TRUE
Actinomadura	Pre_5	Prot_2224	0.0403988	0.400992	0.823355	2	18	4	18	4	41	TRUE
Actinomadura	Pre_5	Prot_2231	0.251674	0.0562185	0.823355	5	18	7	18	7	41	TRUE
Actinomadura	Pre_5	Prot_2236	0.103224	0.26036	0.823355	8	18	23	18	18	41	TRUE
Actinomadura	Pre_5	Prot_2263	0.17873	0.131768	0.823355	1	18	1	18	1	41	TRUE
Actinomadura	Pre_5	Prot_2305	0.0142529	0.464761	0.823355	8	18	20	18	18	41	TRUE
Actinomadura	Pre_5	Prot_2314	0.131172	0.206828	0.823355	12	18	28	18	25	41	TRUE
Actinomadura	Pre_5	Prot_2333	0.100618	0.265677	0.823355	15	18	43	18	32	41	TRUE
Actinomadura	Pre_5	Prot_2375	0.0609407	0.352531	0.823355	3	18	7	18	6	41	TRUE
Actinomadura	Pre_5	Prot_2379	0.370831	0.00849692	0.164942	18	18	56	18	36	41	TRUE
Actinomadura	Pre_5	Prot_2380	0.17873	0.131768	0.823355	1	18	1	18	1	41	TRUE
Actinomadura	Pre_5	Prot_2389	0.255983	0.0531074	0.820084	2	18	2	18	2	41	TRUE
Actinomadura	Pre_5	Prot_2403	0.17873	0.131768	0.823355	1	18	1	18	1	41	TRUE
Actinomadura	Pre_5	Prot_2445	0.17873	0.131768	0.823355	1	18	1	18	1	41	TRUE
Actinomadura	Pre_5	Prot_2447	0.371669	0.00836336	0.162655	4	18	4	18	4	41	TRUE
Actinomadura	Pre_5	Prot_2473	0.255983	0.0531074	0.820084	2	18	2	18	2	41	TRUE
Actinomadura	Pre_5	Prot_2474	0.390171	0.00583624	0.117631	6	18	10	18	7	41	TRUE
Actinomadura	Pre_5	Prot_2492	0.17873	0.131768	0.823355	1	18	1	18	1	41	TRUE
Actinomadura	Pre_5	Prot_2507	0.104196	0.25839	0.823355	12	18	35	18	25	41	TRUE
Actinomadura	Pre_5	Prot_2513	0.124529	0.21895	0.823355	5	18	9	18	9	41	TRUE
Actinomadura	Pre_5	Prot_2549	0.17873	0.131768	0.823355	1	18	1	18	1	41	TRUE
Actinomadura	Pre_5	Prot_2583	0.33308	0.0166695	0.300829	12	18	28	18	22	41	TRUE
Actinomadura	Pre_5	Prot_2591	0.512905	0.000302982	0.00756347	7	18	7	18	7	41	TRUE
Actinomadura	Pre_5	Prot_2603	0.128886	0.210956	0.823355	2	18	3	18	3	41	TRUE
Actinomadura	Pre_5	Prot_2611	0.260512	0.0499797	0.779788	7	18	14	18	11	41	TRUE
Actinomadura	Pre_5	Prot_2639	0.243267	0.0626843	0.823355	6	18	9	18	9	41	TRUE
Actinomadura	Pre_5	Prot_2647	0.0508723	0.37605	0.823355	3	18	6	18	6	41	TRUE
Actinomadura	Pre_5	Prot_2653	0.17873	0.131768	0.823355	1	18	1	18	1	41	TRUE
Actinomadura	Pre_5	Prot_2722	0.109604	0.247567	0.823355	13	18	33	18	30	41	TRUE
Actinomadura	Pre_5	Prot_2758	0.359159	0.0105508	0.200254	14	18	36	18	24	41	TRUE
Actinomadura	Pre_5	Prot_2785	0.17873	0.131768	0.823355	1	18	1	18	1	41	TRUE
Actinomadura	Pre_5	Prot_2812	0.0278242	0.431449	0.823355	1	18	2	18	2	41	TRUE
Actinomadura	Pre_5	Prot_2821	0.0710235	0.32951	0.823355	3	18	8	18	6	41	TRUE
Actinomadura	Pre_5	Prot_2868	0.251674	0.0562185	0.823355	5	18	7	18	7	41	TRUE
Actinomadura	Pre_5	Prot_2886	0.255983	0.0531074	0.820084	2	18	2	18	2	41	TRUE
Actinomadura	Pre_5	Prot_2962	0.0508723	0.37605	0.823355	3	18	6	18	6	41	TRUE
Actinomadura	Pre_5	Prot_2971	0.0278242	0.431449	0.823355	1	18	2	18	2	41	TRUE
Actinomadura	Pre_5	Prot_3009	0.255983	0.0531074	0.820084	2	18	2	18	2	41	TRUE
Actinomadura	Pre_5	Prot_3021	0.0222524	0.445082	0.823355	1	18	3	18	2	41	TRUE
Actinomadura	Pre_5	Prot_3026	0.253048	0.0552117	0.823355	10	18	17	18	17	41	TRUE
Actinomadura	Pre_5	Prot_3033	0.30853	0.0248441	0.42597	6	18	8	18	8	41	TRUE
Actinomadura	Pre_5	Prot_3080	0.1171	0.232961	0.823355	8	18	17	18	16	41	TRUE
Actinomadura	Pre_5	Prot_3113	0.27437	0.0412832	0.660654	4	18	6	18	5	41	TRUE
Actinomadura	Pre_5	Prot_3129	0.128886	0.210956	0.823355	2	18	3	18	3	41	TRUE
Actinomadura	Pre_5	Prot_3180	0.0597281	0.355337	0.823355	12	18	26	18	26	41	TRUE
Actinomadura	Pre_5	Prot_3190	0.43932	0.00202829	0.0444861	11	18	22	18	16	41	TRUE
Actinomadura	Pre_5	Prot_3255	0.0278242	0.431449	0.823355	1	18	2	18	2	41	TRUE
Actinomadura	Pre_5	Prot_3264	0.0604962	0.353559	0.823355	18	18	49	18	41	41	TRUE
Actinomadura	Pre_5	Prot_3331	0.209867	0.0939249	0.823355	3	18	5	18	4	41	TRUE
Actinomadura	Pre_5	Prot_3371	0.0403988	0.400992	0.823355	2	18	4	18	4	41	TRUE
Actinomadura	Pre_5	Prot_3420	0.27437	0.0412832	0.660654	4	18	6	18	5	41	TRUE
Actinomadura	Pre_5	Prot_3438	0.124529	0.21895	0.823355	5	18	9	18	9	41	TRUE
Actinomadura	Pre_5	Prot_3448	0.17873	0.131768	0.823355	1	18	1	18	1	41	TRUE
Actinomadura	Pre_5	Prot_3499	0.255983	0.0531074	0.820084	2	18	2	18	2	41	TRUE
Actinomadura	Pre_5	Prot_3502	0.348233	0.0128348	0.238149	10	18	26	18	16	41	TRUE
Actinomadura	Pre_5	Prot_3539	0.129863	0.209187	0.823355	6	18	11	18	11	41	TRUE
Actinomadura	Pre_5	Prot_3547	0.17873	0.131768	0.823355	1	18	1	18	1	41	TRUE
Actinomadura	Pre_5	Prot_3557	0.330437	0.017426	0.312962	15	18	32	18	29	41	TRUE
Actinomadura	Pre_5	Prot_3571	0.17873	0.131768	0.823355	1	18	1	18	1	41	TRUE
Actinomadura	Pre_5	Prot_3583	0.0278242	0.431449	0.823355	1	18	2	18	2	41	TRUE
Actinomadura	Pre_5	Prot_3601	0.17873	0.131768	0.823355	1	18	1	18	1	41	TRUE
Actinomadura	Pre_5	Prot_3621	0.128886	0.210956	0.823355	2	18	3	18	3	41	TRUE
Actinomadura	Pre_5	Prot_3632	0.0486906	0.381208	0.823355	6	18	14	18	13	41	TRUE
Actinomadura	Pre_5	Prot_3638	0.12434	0.219301	0.823355	12	18	41	18	23	41	TRUE
Actinomadura	Pre_5	Prot_3654	0.32969	0.0176449	0.315836	18	18	36	18	36	41	TRUE
Actinomadura	Pre_5	Prot_3655	0.319291	0.0209335	0.367254	14	18	35	18	28	41	TRUE
Actinomadura	Pre_5	Prot_3740	0.509847	0.000330753	0.00821588	15	18	25	18	23	41	TRUE
Actinomadura	Pre_5	Prot_3780	0.251674	0.0562185	0.823355	5	18	7	18	7	41	TRUE
Actinomadura	Pre_5	Prot_3803	0.128886	0.210956	0.823355	2	18	3	18	3	41	TRUE
Actinomadura	Pre_5	Prot_3807	0.0278242	0.431449	0.823355	1	18	2	18	2	41	TRUE
Actinomadura	Pre_5	Prot_3817	0.267946	0.0451555	0.714698	18	18	46	18	38	41	TRUE
Actinomadura	Pre_5	Prot_3852	0.0278242	0.431449	0.823355	1	18	2	18	2	41	TRUE
Actinomadura	Pre_5	Prot_3875	0.17873	0.131768	0.823355	1	18	1	18	1	41	TRUE
Actinomadura	Pre_5	Prot_3935	0.255983	0.0531074	0.820084	2	18	2	18	2	41	TRUE
Actinomadura	Pre_5	Prot_4029	0.196364	0.109258	0.823355	4	18	7	18	6	41	TRUE
Actinomadura	Pre_5	Prot_4062	0.17873	0.131768	0.823355	1	18	1	18	1	41	TRUE
Actinomadura	Pre_5	Prot_4079	0.35621	0.0111309	0.210074	9	18	14	18	13	41	TRUE
Actinomadura	Pre_5	Prot_4085	0.0843215	0.300084	0.823355	4	18	10	18	8	41	TRUE
Actinomadura	Pre_5	Prot_4091	0.17873	0.131768	0.823355	1	18	1	18	1	41	TRUE
Actinomadura	Pre_5	Prot_4115	0.128886	0.210956	0.823355	2	18	3	18	3	41	TRUE
Actinomadura	Pre_5	Prot_4131	0.255983	0.0531074	0.820084	2	18	2	18	2	41	TRUE
Actinomadura	Pre_5	Prot_4136	0.17873	0.131768	0.823355	1	18	1	18	1	41	TRUE
Actinomadura	Pre_5	Prot_4236	0.423753	0.00288258	0.0615967	18	18	136	18	41	41	TRUE
Actinomadura	Pre_5	Prot_4304	0.30853	0.0248441	0.42597	6	18	8	18	8	41	TRUE
Actinomadura	Pre_5	Prot_4315	0.0278242	0.431449	0.823355	1	18	2	18	2	41	TRUE
Actinomadura	Pre_5	Prot_4361	0.38229	0.00681928	0.135739	6	18	7	18	7	41	TRUE
Actinomadura	Pre_5	Prot_4390	0.206034	0.0981126	0.823355	3	18	4	18	4	41	TRUE
Actinomadura	Pre_5	Prot_4404	0.453379	0.00145573	0.0328056	10	18	13	18	13	41	TRUE
Actinomadura	Pre_5	Prot_4407	0.17873	0.131768	0.823355	1	18	1	18	1	41	TRUE
Actinomadura	Pre_5	Prot_4420	0.255983	0.0531074	0.820084	2	18	2	18	2	41	TRUE
Actinomadura	Pre_5	Prot_4510	0.20291	0.101622	0.823355	15	18	30	18	30	41	TRUE
Actinomadura	Pre_5	Prot_4592	0.29576	0.0302269	0.505211	9	18	14	18	14	41	TRUE
Actinomadura	Pre_5	Prot_4593	0.201687	0.10302	0.823355	9	18	41	18	15	41	TRUE
Actinomadura	Pre_5	Prot_4666	0.0403988	0.400992	0.823355	2	18	4	18	4	41	TRUE
Actinomadura	Pre_5	Prot_4672	0.317612	0.0215084	0.375438	3	18	3	18	3	41	TRUE
Actinomadura	Pre_5	Prot_4706	0.128886	0.210956	0.823355	2	18	3	18	3	41	TRUE
Actinomadura	Pre_5	Prot_4726	0.129863	0.209187	0.823355	6	18	11	18	11	41	TRUE
Actinomadura	Pre_5	Prot_4856	0.255983	0.0531074	0.820084	2	18	4	18	2	41	TRUE
Actinomadura	Pre_5	Prot_4877	0.0790372	0.311641	0.823355	6	18	12	18	12	41	TRUE
Actinomadura	Pre_5	Prot_4917	0.309466	0.0244824	0.420663	12	18	23	18	21	41	TRUE
Actinomadura	Pre_5	Prot_4943	0.206034	0.0981126	0.823355	3	18	4	18	4	41	TRUE
Actinomadura	Pre_5	Prot_4945	0.0403988	0.400992	0.823355	2	18	4	18	4	41	TRUE
Actinomadura	Pre_5	Prot_4979	0.428416	0.00259889	0.0559326	7	18	15	18	8	41	TRUE
Actinomadura	Pre_5	Prot_5081	0.255983	0.0531074	0.820084	2	18	2	18	2	41	TRUE
Actinomadura	Pre_5	Prot_5174	0.17873	0.131768	0.823355	1	18	1	18	1	41	TRUE
Actinomadura	Pre_5	Prot_5196	0.17873	0.131768	0.823355	1	18	1	18	1	41	TRUE
Actinomadura	Pre_5	Prot_5200	0.255983	0.0531074	0.820084	2	18	2	18	2	41	TRUE
Actinomadura	Pre_5	Prot_5254	0.371669	0.00836336	0.162655	4	18	4	18	4	41	TRUE
Actinomadura	Pre_5	Prot_5275	0.17873	0.131768	0.823355	1	18	1	18	1	41	TRUE
Actinomadura	Pre_5	Prot_5285	0.193089	0.113224	0.823355	5	18	9	18	8	41	TRUE
Actinomadura	Pre_5	Prot_5299	0.32969	0.0176449	0.315836	18	18	77	18	41	41	TRUE
Actinomadura	Pre_5	Prot_5319	0.317612	0.0215084	0.375438	3	18	3	18	3	41	TRUE
Actinomadura	Pre_5	Prot_5353	0.17873	0.131768	0.823355	1	18	2	18	1	41	TRUE
Actinomadura	Pre_5	Prot_5368	0.128886	0.210956	0.823355	2	18	3	18	3	41	TRUE
Actinomadura	Pre_5	Prot_5394	0.17873	0.131768	0.823355	1	18	1	18	1	41	TRUE
Actinomadura	Pre_5	Prot_5436	0.317612	0.0215084	0.375438	3	18	3	18	3	41	TRUE
Actinomadura	Pre_5	Prot_5456	0.271079	0.0432335	0.687949	4	18	5	18	5	41	TRUE
Actinomadura	Pre_5	Prot_5473	0.0278242	0.431449	0.823355	1	18	2	18	2	41	TRUE
Actinomadura	Pre_5	Prot_5482	0.17873	0.131768	0.823355	1	18	1	18	1	41	TRUE
Actinomadura	Pre_5	Prot_5544	0.255983	0.0531074	0.820084	2	18	2	18	2	41	TRUE
Actinomadura	Pre_5	Prot_5599	0.177678	0.133203	0.823355	5	18	10	18	8	41	TRUE
Actinomadura	Pre_5	Prot_5608	0.0222524	0.445082	0.823355	1	18	3	18	2	41	TRUE
Actinomadura	Pre_5	Prot_5630	0.119603	0.228187	0.823355	2	18	4	18	3	41	TRUE
Actinomadura	Pre_5	Prot_5649	0.121058	0.225437	0.823355	4	18	7	18	7	41	TRUE
Actinomadura	Pre_5	Prot_5712	0.317612	0.0215084	0.375438	3	18	3	18	3	41	TRUE
Actinomadura	Pre_5	Prot_5787	0.17873	0.131768	0.823355	1	18	1	18	1	41	TRUE
Actinomadura	Pre_5	Prot_5830	0.117882	0.231463	0.823355	7	18	14	18	13	41	TRUE
Actinomadura	Pre_5	Prot_5842	0.128886	0.210956	0.823355	2	18	3	18	3	41	TRUE
Actinomadura	Pre_5	Prot_5852	0.468025	0.00101504	0.0234213	6	18	6	18	6	41	TRUE
Actinomadura	Pre_5	Prot_5869	0.17873	0.131768	0.823355	1	18	1	18	1	41	TRUE
Actinomadura	Pre_5	Prot_5893	0.117882	0.231463	0.823355	7	18	14	18	13	41	TRUE
Actinomadura	Pre_5	Prot_5986	0.0403988	0.400992	0.823355	2	18	4	18	4	41	TRUE
Actinomadura	Pre_5	Prot_5997	0.33879	0.0151267	0.275834	17	18	57	18	38	41	TRUE
Actinomadura	Pre_5	Prot_6009	0.206034	0.0981126	0.823355	3	18	4	18	4	41	TRUE
Actinomadura	Pre_5	Prot_6119	0.0278242	0.431449	0.823355	1	18	2	18	2	41	TRUE
Actinomadura	Pre_5	Prot_6136	0.17873	0.131768	0.823355	1	18	1	18	1	41	TRUE
Actinomadura	Pre_5	Prot_6153	0.0508723	0.37605	0.823355	3	18	6	18	6	41	TRUE
Actinomadura	Pre_5	Prot_6198	0.198214	0.107061	0.823355	14	18	37	18	26	41	TRUE
Actinomadura	Pre_5	Prot_6213	0.255983	0.0531074	0.820084	2	18	2	18	2	41	TRUE
Actinomadura	Pre_5	Prot_6246	0.00966184	0.476096	0.823355	8	18	18	18	18	41	TRUE
Actinomadura	Pre_5	Prot_6257	0.17873	0.131768	0.823355	1	18	1	18	1	41	TRUE
Actinomadura	Pre_5	Prot_6299	0.255983	0.0531074	0.820084	2	18	2	18	2	41	TRUE
Actinomadura	Pre_5	Prot_6303	0.121058	0.225437	0.823355	4	18	7	18	7	41	TRUE
Actinomadura	Pre_5	Prot_6343	0.128886	0.210956	0.823355	2	18	3	18	3	41	TRUE
Actinomadura	Pre_5	Prot_6359	0.0278242	0.431449	0.823355	1	18	2	18	2	41	TRUE
Actinomadura	Pre_5	Prot_6362	0.0278242	0.431449	0.823355	1	18	2	18	2	41	TRUE
Actinomadura	Pre_5	Prot_6365	0.573937	4.36771e-05	0.00121367	10	18	12	18	11	41	TRUE
Actinomadura	Pre_5	Prot_6386	0.240787	0.064694	0.823355	7	18	11	18	11	41	TRUE
Actinomadura	Pre_5	Prot_6405	0.255983	0.0531074	0.820084	2	18	2	18	2	41	TRUE
Actinomadura	Pre_5	Prot_6409	0.255983	0.0531074	0.820084	2	18	2	18	2	41	TRUE
Actinomadura	Pre_5	Prot_6429	0.17873	0.131768	0.823355	1	18	1	18	1	41	TRUE
Actinomadura	Pre_5	Prot_6442	0.251674	0.0562185	0.823355	5	18	7	18	7	41	TRUE
Actinomadura	Pre_5	Prot_6467	0.337248	0.0155312	0.282469	7	18	15	18	10	41	TRUE
Actinomadura	Pre_5	Prot_6518	0.271079	0.0432335	0.687949	4	18	5	18	5	41	TRUE
Actinomadura	Pre_5	Prot_6524	0.317612	0.0215084	0.375438	3	18	3	18	3	41	TRUE
Actinomadura	Pre_5	Prot_6530	0.128886	0.210956	0.823355	2	18	3	18	3	41	TRUE
Actinomadura	Pre_5	Prot_6558	0.0309122	0.423926	0.823355	6	18	13	18	13	41	TRUE
Actinomadura	Pre_5	Prot_6611	0.320793	0.0204298	0.359306	11	18	19	18	18	41	TRUE
Actinomadura	Pre_5	Prot_6667	0.317612	0.0215084	0.375438	3	18	3	18	3	41	TRUE
Actinomadura	Pre_5	Prot_6776	0.255983	0.0531074	0.820084	2	18	2	18	2	41	TRUE
Actinomadura	Pre_5	Prot_6782	0.128886	0.210956	0.823355	2	18	3	18	3	41	TRUE
Actinomadura	Pre_5	Prot_6791	0.0278242	0.431449	0.823355	1	18	2	18	2	41	TRUE
Actinomadura	Pre_5	Prot_6794	0.128886	0.210956	0.823355	2	18	3	18	3	41	TRUE
Actinomadura	Pre_5	Prot_6851	0.480742	0.000732576	0.0172716	8	18	9	18	9	41	TRUE
Actinomadura	Pre_5	Prot_6881	0.480742	0.000732576	0.0172716	8	18	9	18	9	41	TRUE
Actinomadura	Pre_5	Prot_6909	0.0403988	0.400992	0.823355	2	18	4	18	4	41	TRUE
Actinomadura	Pre_5	Prot_6965	0.0403988	0.400992	0.823355	2	18	4	18	4	41	TRUE
Actinomadura	Pre_5	Prot_7014	0.120886	0.225761	0.823355	3	18	5	18	5	41	TRUE
Actinomadura	Pre_5	Prot_7069	0.206034	0.0981126	0.823355	3	18	4	18	4	41	TRUE
Actinomadura	Pre_5	Prot_7092	0.432548	0.00236811	0.0513084	7	18	8	18	8	41	TRUE
Actinomadura	Pre_5	Prot_7220	0.120886	0.225761	0.823355	3	18	5	18	5	41	TRUE
Actinomadura	Pre_5	Prot_7246	0.317612	0.0215084	0.375438	3	18	3	18	3	41	TRUE
Actinomadura	Pre_5	Prot_7251	0.17873	0.131768	0.823355	1	18	1	18	1	41	TRUE
Actinomadura	Pre_5	Prot_7271	0.48217	0.000705676	0.01668	8	18	10	18	9	41	TRUE
Actinomadura	Pre_5	Prot_7364	0.128886	0.210956	0.823355	2	18	3	18	3	41	TRUE
Actinomadura	Pre_5	Prot_7413	0.17873	0.131768	0.823355	1	18	1	18	1	41	TRUE
Actinomadura	Pre_5	Prot_7473	0.17873	0.131768	0.823355	1	18	1	18	1	41	TRUE
Actinomadura	Pre_5	Prot_7538	0.240787	0.064694	0.823355	7	18	11	18	11	41	TRUE
Actinomadura	Pre_5	Prot_7885	0.17873	0.131768	0.823355	1	18	1	18	1	41	TRUE
Actinomadura	Pre_5	Prot_7898	0.17873	0.131768	0.823355	1	18	1	18	1	41	TRUE
Actinomadura	Pre_5	Prot_8120	0.317612	0.0215084	0.375438	3	18	3	18	3	41	TRUE
Actinomadura	Pre_5	Prot_8126	0.328974	0.0178569	0.319226	5	18	6	18	6	41	TRUE
Actinomadura	Pre_5	Prot_8155	0.0790372	0.311641	0.823355	6	18	12	18	12	41	TRUE
Actinomadura	Pre_5	Prot_8204	0.17873	0.131768	0.823355	1	18	1	18	1	41	TRUE
Actinomadura	Pre_5	Prot_8257	0.140173	0.191028	0.823355	16	18	34	18	34	41	TRUE
Actinomadura	Pre_5	Prot_8291	0.128886	0.210956	0.823355	2	18	3	18	3	41	TRUE
Actinomadura	Pre_5	Prot_8304	0.348414	0.0127939	0.237667	10	18	15	18	15	41	TRUE
Actinomadura	Pre_5	Prot_8340	0.255983	0.0531074	0.820084	2	18	2	18	2	41	TRUE
Actinomadura	Pre_5	Prot_8377	0.0278242	0.431449	0.823355	1	18	2	18	2	41	TRUE
Actinomadura	Pre_5	Prot_8465	0.420247	0.00311314	0.0661095	5	18	9	18	5	41	TRUE
Actinomadura	Pre_5	Prot_8484	0.255983	0.0531074	0.820084	2	18	2	18	2	41	TRUE
Actinomadura	Pre_5	Prot_8517	0.17873	0.131768	0.823355	1	18	1	18	1	41	TRUE
Actinomadura	Pre_5	Prot_8623	0.0604962	0.353559	0.823355	4	18	8	18	8	41	TRUE
Actinomadura	Pre_5	Prot_8645	0.464407	0.00111125	0.0255122	10	18	15	18	13	41	TRUE
Actinomadura	Pre_5	Prot_8668	0.255903	0.0531639	0.820819	2	18	3	18	2	41	TRUE
Actinomadura	Pre_5	Prot_8728	0.17873	0.131768	0.823355	1	18	1	18	1	41	TRUE
Actinomadura	Pre_5	Prot_8745	0.317612	0.0215084	0.375438	3	18	3	18	3	41	TRUE
Actinomadura	Pre_5	Prot_8831	0.229254	0.0746753	0.823355	8	18	18	18	12	41	TRUE
Actinomadura	Pre_5	Prot_8851	0.0884753	0.291133	0.823355	7	18	14	18	14	41	TRUE
Actinomadura	Pre_5	Prot_8910	0.17873	0.131768	0.823355	1	18	1	18	1	41	TRUE
Actinomadura	Pre_5	Prot_8997	0.17873	0.131768	0.823355	1	18	1	18	1	41	TRUE
Actinomadura	Pre_5	Prot_9009	0.480742	0.000732576	0.0172716	8	18	9	18	9	41	TRUE
Actinomadura	Pre_5	Prot_9058	0.128886	0.210956	0.823355	2	18	3	18	3	41	TRUE
Actinomadura	Pre_5	Prot_9085	0.255983	0.0531074	0.820084	2	18	2	18	2	41	TRUE
Actinomadura	Pre_5	Prot_9130	0.181836	0.127597	0.823355	13	18	29	18	27	41	TRUE
Actinomadura	Pre_5	Prot_9155	0.0278242	0.431449	0.823355	1	18	2	18	2	41	TRUE
Actinomadura	Pre_5	Prot_9266	0.17873	0.131768	0.823355	1	18	1	18	1	41	TRUE
Actinomadura	Pre_5	Prot_9315	0.0278242	0.431449	0.823355	1	18	2	18	2	41	TRUE
Actinomadura	Pre_5	Prot_9321	0.184231	0.12444	0.823355	6	18	10	18	10	41	TRUE
Actinomadura	Pre_5	Prot_9419	0.255903	0.0531639	0.820819	2	18	3	18	2	41	TRUE
Actinomadura	Pre_5	Prot_9471	0.362004	0.0100153	0.190976	7	18	9	18	9	41	TRUE
Actinomadura	Pre_5	Prot_9544	0.0484308	0.381824	0.823355	2	18	5	18	4	41	TRUE
Actinomadura	Pre_5	Prot_9596	0.17873	0.131768	0.823355	1	18	1	18	1	41	TRUE
Actinomadura	Pre_5	Prot_9619	0.17873	0.131768	0.823355	1	18	1	18	1	41	TRUE
Actinomadura	Pre_5	Prot_9643	0.17873	0.131768	0.823355	1	18	1	18	1	41	TRUE
Actinomadura	Pre_5	Prot_9674	0.17873	0.131768	0.823355	1	18	1	18	1	41	TRUE
Actinomadura	Pre_5	Prot_9688	0.17873	0.131768	0.823355	1	18	1	18	1	41	TRUE
Actinomadura	Pre_5	Prot_9733	0.17873	0.131768	0.823355	1	18	1	18	1	41	TRUE
Actinomadura	Pre_5	Prot_9736	0.0309122	0.423926	0.823355	6	18	13	18	13	41	TRUE
Actinomadura	Pre_5	Prot_9809	0.456185	0.00136023	0.0308017	8	18	10	18	9	41	TRUE
Actinomadura	Pre_5	Prot_9867	0.0278242	0.431449	0.823355	1	18	2	18	2	41	TRUE
Actinomadura	Pre_5	Prot_9916	0.317612	0.0215084	0.375438	3	18	3	18	3	41	TRUE
Actinomadura	Pre_5	Prot_9998	0.0508723	0.37605	0.823355	3	18	6	18	6	41	TRUE
Actinomadura	Pre_5	Prot_10036	0.17873	0.131768	0.823355	1	18	1	18	1	41	TRUE
Actinomadura	Pre_5	Prot_10128	0.17873	0.131768	0.823355	1	18	1	18	1	41	TRUE
Actinomadura	Pre_5	Prot_10153	0.288663	0.0335975	0.553814	17	18	40	18	37	41	TRUE
Actinomadura	Pre_5	Prot_10179	0.413124	0.00363115	0.0763003	8	18	10	18	10	41	TRUE
Actinomadura	Pre_5	Prot_10210	0.255983	0.0531074	0.820084	2	18	2	18	2	41	TRUE
Actinomadura	Pre_5	Prot_10214	0.255983	0.0531074	0.820084	2	18	2	18	2	41	TRUE
Actinomadura	Pre_5	Prot_10229	0.0508723	0.37605	0.823355	3	18	6	18	6	41	TRUE
Actinomadura	Pre_39	Prot_2	0.0168448	0.458374	0.823355	2	2	122	2	41	41	FALSE
Actinomadura	Pre_39	Prot_5	0.207434	0.0965685	0.823355	2	2	63	2	41	41	FALSE
Actinomadura	Pre_39	Prot_9	0.0358057	0.41206	0.823355	2	2	40	2	40	41	FALSE
Actinomadura	Pre_39	Prot_10	0.0211914	0.447686	0.823355	2	2	80	2	40	41	FALSE
Actinomadura	Pre_39	Prot_30	0.459933	0.00124123	0.0282617	2	2	49	2	41	41	FALSE
Actinomadura	Pre_39	Prot_34	0.0519725	0.373456	0.823355	2	2	37	2	28	41	FALSE
Actinomadura	Pre_39	Prot_80	0.0358057	0.41206	0.823355	2	2	40	2	40	41	FALSE
Actinomadura	Pre_39	Prot_119	0.261624	0.0492339	0.769919	1	2	5	2	5	41	FALSE
Actinomadura	Pre_39	Prot_158	0.0512821	0.375083	0.823355	2	2	39	2	39	41	FALSE
Actinomadura	Pre_39	Prot_159	0.0843949	0.299925	0.823355	2	2	77	2	41	41	FALSE
Actinomadura	Pre_39	Prot_170	0.0757095	0.319013	0.823355	1	2	14	2	14	41	FALSE
Actinomadura	Pre_39	Prot_173	0.020641	0.449038	0.823355	1	2	51	2	34	41	FALSE
Actinomadura	Pre_39	Prot_181	0.107114	0.252522	0.823355	2	2	61	2	35	41	FALSE
Actinomadura	Pre_39	Prot_186	0.03523	0.413452	0.823355	2	2	60	2	34	41	FALSE
Actinomadura	Pre_39	Prot_191	0.135049	0.199933	0.823355	1	2	10	2	10	41	FALSE
Actinomadura	Pre_39	Prot_222	0.0512821	0.375083	0.823355	2	2	39	2	39	41	FALSE
Actinomadura	Pre_39	Prot_241	0.0250284	0.438281	0.823355	1	2	61	2	34	41	FALSE
Actinomadura	Pre_39	Prot_243	0.0358057	0.41206	0.823355	2	2	40	2	40	41	FALSE
Actinomadura	Pre_39	Prot_246	0.198165	0.107119	0.823355	1	2	7	2	7	41	FALSE
Actinomadura	Pre_39	Prot_247	0.00540662	0.486618	0.823355	1	2	22	2	18	41	FALSE
Actinomadura	Pre_39	Prot_249	0.153456	0.169056	0.823355	1	2	9	2	9	41	FALSE
Actinomadura	Pre_39	Prot_251	0.0311671	0.423307	0.823355	2	2	39	2	37	41	FALSE
Actinomadura	Pre_39	Prot_258	0.0358057	0.41206	0.823355	2	2	40	2	40	41	FALSE
Actinomadura	Pre_39	Prot_261	0.198165	0.107119	0.823355	2	2	48	2	41	41	FALSE
Actinomadura	Pre_39	Prot_283	0.135049	0.199933	0.823355	1	2	10	2	10	41	FALSE
Actinomadura	Pre_39	Prot_285	0.0358057	0.41206	0.823355	2	2	40	2	40	41	FALSE
Actinomadura	Pre_39	Prot_297	0.0744581	0.321803	0.823355	2	2	37	2	37	41	FALSE
Actinomadura	Pre_39	Prot_298	0.0358057	0.41206	0.823355	2	2	40	2	40	41	FALSE
Actinomadura	Pre_39	Prot_347	0.0358057	0.41206	0.823355	2	2	40	2	40	41	FALSE
Actinomadura	Pre_39	Prot_372	0.0843949	0.299925	0.823355	2	2	36	2	36	41	FALSE
Actinomadura	Pre_39	Prot_483	0.174217	0.13799	0.823355	1	2	8	2	8	41	FALSE
Actinomadura	Pre_39	Prot_492	0.0630686	0.347626	0.823355	1	2	15	2	15	41	FALSE
Actinomadura	Pre_39	Prot_526	0.298142	0.0291579	0.489755	2	2	15	2	15	41	FALSE
Actinomadura	Pre_39	Prot_547	0.359706	0.0104459	0.198467	2	2	17	2	16	41	FALSE
Actinomadura	Pre_39	Prot_559	0.153456	0.169056	0.823355	1	2	9	2	9	41	FALSE
Actinomadura	Pre_39	Prot_568	0.30714	0.0253899	0.4339	1	2	4	2	4	41	FALSE
Actinomadura	Pre_39	Prot_613	0.0636285	0.346339	0.823355	2	2	38	2	38	41	FALSE
Actinomadura	Pre_39	Prot_616	0.0637358	0.346093	0.823355	2	2	124	2	35	41	FALSE
Actinomadura	Pre_39	Prot_632	0.0166144	0.458941	0.823355	1	2	19	2	19	41	FALSE
Actinomadura	Pre_39	Prot_694	0.128165	0.212267	0.823355	1	2	11	2	10	41	FALSE
Actinomadura	Pre_39	Prot_740	0.36033	0.0103275	0.196381	1	2	4	2	3	41	FALSE
Actinomadura	Pre_39	Prot_773	0.0341058	0.416174	0.823355	1	2	24	2	14	41	FALSE
Actinomadura	Pre_39	Prot_784	0.172005	0.141109	0.823355	2	2	26	2	26	41	FALSE
Actinomadura	Pre_39	Prot_790	0.22659	0.0771332	0.823355	1	2	6	2	6	41	FALSE
Actinomadura	Pre_39	Prot_796	0.0102394	0.474669	0.823355	1	2	39	2	28	41	FALSE
Actinomadura	Pre_39	Prot_855	0.102752	0.261319	0.823355	2	2	34	2	34	41	FALSE
Actinomadura	Pre_39	Prot_954	0.132534	0.20439	0.823355	1	2	12	2	9	41	FALSE
Actinomadura	Pre_39	Prot_997	0.0358057	0.41206	0.823355	2	2	40	2	40	41	FALSE
Actinomadura	Pre_39	Prot_999	0.159491	0.159612	0.823355	2	2	149	2	41	41	FALSE
Actinomadura	Pre_39	Prot_1035	0.292934	0.0315352	0.524135	2	2	16	2	13	41	FALSE
Actinomadura	Pre_39	Prot_1054	0.0358057	0.41206	0.823355	2	2	40	2	40	41	FALSE
Actinomadura	Pre_39	Prot_1069	0.0358057	0.41206	0.823355	2	2	40	2	40	41	FALSE
Actinomadura	Pre_39	Prot_1107	0.0358057	0.41206	0.823355	2	2	40	2	40	41	FALSE
Actinomadura	Pre_39	Prot_1155	0.0512821	0.375083	0.823355	2	2	39	2	39	41	FALSE
Actinomadura	Pre_39	Prot_1170	0.135049	0.199933	0.823355	1	2	10	2	10	41	FALSE
Actinomadura	Pre_39	Prot_1177	0.0524617	0.372305	0.823355	1	2	19	2	13	41	FALSE
Actinomadura	Pre_39	Prot_1206	0.0358057	0.41206	0.823355	2	2	81	2	41	41	FALSE
Actinomadura	Pre_39	Prot_1249	0.0358057	0.41206	0.823355	2	2	40	2	40	41	FALSE
Actinomadura	Pre_39	Prot_1262	0.174217	0.13799	0.823355	1	2	8	2	8	41	FALSE
Actinomadura	Pre_39	Prot_1305	0.0102124	0.474736	0.823355	1	2	39	2	28	41	FALSE
Actinomadura	Pre_39	Prot_1323	0.474359	0.000864202	0.0202001	1	2	2	2	2	41	FALSE
Actinomadura	Pre_39	Prot_1344	0.698212	1.93691e-07	6.70973e-06	1	2	1	2	1	41	FALSE
Actinomadura	Pre_39	Prot_1351	0.198165	0.107119	0.823355	1	2	7	2	7	41	FALSE
Actinomadura	Pre_39	Prot_1523	0.0937614	0.279918	0.823355	2	2	35	2	35	41	FALSE
Actinomadura	Pre_39	Prot_1568	0.0569622	0.361765	0.823355	1	2	18	2	15	41	FALSE
Actinomadura	Pre_39	Prot_1569	0.0324976	0.420074	0.823355	2	2	38	2	31	41	FALSE
Actinomadura	Pre_39	Prot_1575	0.0358057	0.41206	0.823355	2	2	40	2	40	41	FALSE
Actinomadura	Pre_39	Prot_1626	0.698212	1.93691e-07	6.70973e-06	1	2	1	2	1	41	FALSE
Actinomadura	Pre_39	Prot_1656	0.234025	0.0704177	0.823355	1	2	9	2	7	41	FALSE
Actinomadura	Pre_39	Prot_1705	0.154303	0.16771	0.823355	2	2	28	2	28	41	FALSE
Actinomadura	Pre_39	Prot_1735	0.0512821	0.375083	0.823355	2	2	39	2	39	41	FALSE
Actinomadura	Pre_39	Prot_1744	0.0358057	0.41206	0.823355	2	2	40	2	40	41	FALSE
Actinomadura	Pre_39	Prot_1768	0.0392392	0.403779	0.823355	1	2	17	2	17	41	FALSE
Actinomadura	Pre_39	Prot_1775	0.261624	0.0492339	0.769919	1	2	5	2	5	41	FALSE
Actinomadura	Pre_39	Prot_1789	0.127893	0.212764	0.823355	1	2	29	2	13	41	FALSE
Actinomadura	Pre_39	Prot_1858	0.11174	0.243357	0.823355	1	2	12	2	11	41	FALSE
Actinomadura	Pre_39	Prot_1897	0.206204	0.0979237	0.823355	1	2	10	2	9	41	FALSE
Actinomadura	Pre_39	Prot_1979	0.00552495	0.486326	0.823355	1	2	20	2	20	41	FALSE
Actinomadura	Pre_39	Prot_1990	0.163067	0.154177	0.823355	2	2	27	2	27	41	FALSE
Actinomadura	Pre_39	Prot_2049	0.0937614	0.279918	0.823355	2	2	35	2	35	41	FALSE
Actinomadura	Pre_39	Prot_2060	0.0843949	0.299925	0.823355	2	2	36	2	36	41	FALSE
Actinomadura	Pre_39	Prot_2098	0.0906951	0.286399	0.823355	1	2	24	2	19	41	FALSE
Actinomadura	Pre_39	Prot_2101	0.137126	0.196296	0.823355	2	2	30	2	30	41	FALSE
Actinomadura	Pre_39	Prot_2106	0.128618	0.211443	0.823355	2	2	31	2	31	41	FALSE
Actinomadura	Pre_39	Prot_2145	0.172005	0.141109	0.823355	2	2	26	2	26	41	FALSE
Actinomadura	Pre_39	Prot_2203	0.546942	0.000107719	0.00284806	2	2	6	2	6	41	FALSE
Actinomadura	Pre_39	Prot_2257	0.0636285	0.346339	0.823355	2	2	38	2	38	41	FALSE
Actinomadura	Pre_39	Prot_2305	0.0164183	0.459424	0.823355	1	2	20	2	18	41	FALSE
Actinomadura	Pre_39	Prot_2444	0.0512821	0.375083	0.823355	2	2	39	2	39	41	FALSE
Actinomadura	Pre_39	Prot_2575	0.125873	0.216466	0.823355	1	2	29	2	16	41	FALSE
Actinomadura	Pre_39	Prot_2591	0.198165	0.107119	0.823355	1	2	7	2	7	41	FALSE
Actinomadura	Pre_39	Prot_2611	0.346495	0.0132334	0.244725	2	2	14	2	11	41	FALSE
Actinomadura	Pre_39	Prot_2712	0.0732372	0.324534	0.823355	2	2	36	2	35	41	FALSE
Actinomadura	Pre_39	Prot_2861	0.135049	0.199933	0.823355	1	2	10	2	10	41	FALSE
Actinomadura	Pre_39	Prot_3002	0.698212	1.93691e-07	6.70973e-06	1	2	1	2	1	41	FALSE
Actinomadura	Pre_39	Prot_3021	0.461394	0.00119738	0.0273378	1	2	3	2	2	41	FALSE
Actinomadura	Pre_39	Prot_3026	0.269069	0.0444589	0.704687	2	2	17	2	17	41	FALSE
Actinomadura	Pre_39	Prot_3033	0.174217	0.13799	0.823355	1	2	8	2	8	41	FALSE
Actinomadura	Pre_39	Prot_3080	0.0449633	0.390068	0.823355	1	2	17	2	16	41	FALSE
Actinomadura	Pre_39	Prot_3190	0.127207	0.214017	0.823355	1	2	22	2	16	41	FALSE
Actinomadura	Pre_39	Prot_3236	0.392124	0.00561226	0.113468	1	2	4	2	3	41	FALSE
Actinomadura	Pre_39	Prot_3331	0.334731	0.0162107	0.293423	1	2	5	2	4	41	FALSE
Actinomadura	Pre_39	Prot_3357	0.0512821	0.375083	0.823355	2	2	39	2	39	41	FALSE
Actinomadura	Pre_39	Prot_3368	0.0358057	0.41206	0.823355	2	2	40	2	40	41	FALSE
Actinomadura	Pre_39	Prot_3433	0.36033	0.0103275	0.196381	1	2	7	2	3	41	FALSE
Actinomadura	Pre_39	Prot_3502	0.0164851	0.45926	0.823355	1	2	26	2	16	41	FALSE
Actinomadura	Pre_39	Prot_3539	0.118427	0.230424	0.823355	1	2	11	2	11	41	FALSE
Actinomadura	Pre_39	Prot_3655	0.0315255	0.422435	0.823355	1	2	35	2	28	41	FALSE
Actinomadura	Pre_39	Prot_3737	0.218397	0.085063	0.823355	1	2	7	2	6	41	FALSE
Actinomadura	Pre_39	Prot_3789	0.0630686	0.347626	0.823355	1	2	15	2	15	41	FALSE
Actinomadura	Pre_39	Prot_4062	0.698212	1.93691e-07	6.70973e-06	1	2	1	2	1	41	FALSE
Actinomadura	Pre_39	Prot_4079	0.159407	0.159741	0.823355	1	2	14	2	13	41	FALSE
Actinomadura	Pre_39	Prot_4216	0.30714	0.0253899	0.4339	1	2	4	2	4	41	FALSE
Actinomadura	Pre_39	Prot_4361	0.198165	0.107119	0.823355	1	2	7	2	7	41	FALSE
Actinomadura	Pre_39	Prot_4390	0.30714	0.0253899	0.4339	1	2	4	2	4	41	FALSE
Actinomadura	Pre_39	Prot_4404	0.0890212	0.289965	0.823355	1	2	13	2	13	41	FALSE
Actinomadura	Pre_39	Prot_4510	0.137126	0.196296	0.823355	2	2	30	2	30	41	FALSE
Actinomadura	Pre_39	Prot_4592	0.314485	0.022613	0.392041	2	2	14	2	14	41	FALSE
Actinomadura	Pre_39	Prot_4593	0.00559825	0.486144	0.823355	1	2	41	2	15	41	FALSE
Actinomadura	Pre_39	Prot_4613	0.0630686	0.347626	0.823355	1	2	15	2	15	41	FALSE
Actinomadura	Pre_39	Prot_4691	0.198165	0.107119	0.823355	1	2	7	2	7	41	FALSE
Actinomadura	Pre_39	Prot_4726	0.118427	0.230424	0.823355	1	2	11	2	11	41	FALSE
Actinomadura	Pre_39	Prot_4830	0.210378	0.0933762	0.823355	1	2	8	2	6	41	FALSE
Actinomadura	Pre_39	Prot_4943	0.30714	0.0253899	0.4339	1	2	4	2	4	41	FALSE
Actinomadura	Pre_39	Prot_4945	0.30714	0.0253899	0.4339	1	2	4	2	4	41	FALSE
Actinomadura	Pre_39	Prot_5081	0.474359	0.000864202	0.0202001	1	2	2	2	2	41	FALSE
Actinomadura	Pre_39	Prot_5229	0.0166144	0.458941	0.823355	1	2	19	2	19	41	FALSE
Actinomadura	Pre_39	Prot_5242	0.427008	0.00268185	0.0576051	2	2	9	2	9	41	FALSE
Actinomadura	Pre_39	Prot_5254	0.30714	0.0253899	0.4339	1	2	4	2	4	41	FALSE
Actinomadura	Pre_39	Prot_5456	0.261624	0.0492339	0.769919	1	2	5	2	5	41	FALSE
Actinomadura	Pre_39	Prot_5473	0.474359	0.000864202	0.0202001	1	2	2	2	2	41	FALSE
Actinomadura	Pre_39	Prot_5512	0.261624	0.0492339	0.769919	1	2	5	2	5	41	FALSE
Actinomadura	Pre_39	Prot_5842	0.371166	0.00844331	0.16401	1	2	3	2	3	41	FALSE
Actinomadura	Pre_39	Prot_5970	0.371166	0.00844331	0.16401	1	2	3	2	3	41	FALSE
Actinomadura	Pre_39	Prot_6303	0.198165	0.107119	0.823355	1	2	7	2	7	41	FALSE
Actinomadura	Pre_39	Prot_6386	0.118427	0.230424	0.823355	1	2	11	2	11	41	FALSE
Actinomadura	Pre_39	Prot_6467	0.331166	0.0172147	0.309507	2	2	15	2	10	41	FALSE
Actinomadura	Pre_39	Prot_6475	0.371166	0.00844331	0.16401	1	2	3	2	3	41	FALSE
Actinomadura	Pre_39	Prot_6528	0.235827	0.068857	0.823355	1	2	8	2	5	41	FALSE
Actinomadura	Pre_39	Prot_6558	0.0890212	0.289965	0.823355	1	2	13	2	13	41	FALSE
Actinomadura	Pre_39	Prot_6611	0.0220614	0.445551	0.823355	1	2	19	2	18	41	FALSE
Actinomadura	Pre_39	Prot_6675	0.371166	0.00844331	0.16401	1	2	3	2	3	41	FALSE
Actinomadura	Pre_39	Prot_6851	0.153456	0.169056	0.823355	1	2	9	2	9	41	FALSE
Actinomadura	Pre_39	Prot_6881	0.153456	0.169056	0.823355	1	2	9	2	9	41	FALSE
Actinomadura	Pre_39	Prot_6909	0.30714	0.0253899	0.4339	1	2	4	2	4	41	FALSE
Actinomadura	Pre_39	Prot_7073	0.0512821	0.375083	0.823355	2	2	39	2	39	41	FALSE
Actinomadura	Pre_39	Prot_7251	0.698212	1.93691e-07	6.70973e-06	1	2	1	2	1	41	FALSE
Actinomadura	Pre_39	Prot_7271	0.146339	0.180628	0.823355	1	2	10	2	9	41	FALSE
Actinomadura	Pre_39	Prot_7538	0.118427	0.230424	0.823355	1	2	11	2	11	41	FALSE
Actinomadura	Pre_39	Prot_7662	0.461394	0.00119738	0.0273378	1	2	4	2	2	41	FALSE
Actinomadura	Pre_39	Prot_8126	0.22659	0.0771332	0.823355	1	2	6	2	6	41	FALSE
Actinomadura	Pre_39	Prot_8155	0.103184	0.260442	0.823355	1	2	12	2	12	41	FALSE
Actinomadura	Pre_39	Prot_8231	0.698212	1.93691e-07	6.70973e-06	1	2	1	2	1	41	FALSE
Actinomadura	Pre_39	Prot_8304	0.0630686	0.347626	0.823355	1	2	15	2	15	41	FALSE
Actinomadura	Pre_39	Prot_8465	0.235732	0.068939	0.823355	1	2	9	2	5	41	FALSE
Actinomadura	Pre_39	Prot_8831	0.0840263	0.300725	0.823355	1	2	18	2	12	41	FALSE
Actinomadura	Pre_39	Prot_9009	0.153456	0.169056	0.823355	1	2	9	2	9	41	FALSE
Actinomadura	Pre_39	Prot_9214	0.0937614	0.279918	0.823355	2	2	35	2	35	41	FALSE
Actinomadura	Pre_39	Prot_9315	0.474359	0.000864202	0.0202001	1	2	2	2	2	41	FALSE
Actinomadura	Pre_39	Prot_9471	0.153456	0.169056	0.823355	1	2	9	2	9	41	FALSE
Actinomadura	Pre_39	Prot_9498	0.30714	0.0253899	0.4339	1	2	4	2	4	41	FALSE
Actinomadura	Pre_39	Prot_9601	0.0891586	0.289672	0.823355	2	2	50	2	35	41	FALSE
Actinomadura	Pre_39	Prot_10153	0.285015	0.0354422	0.580195	2	2	40	2	37	41	FALSE
Actinomadura	Pre_39	Prot_10179	0.398716	0.00490952	0.100611	2	2	10	2	10	41	FALSE
Actinomadura	Pre_39	Prot_10229	0.22659	0.0771332	0.823355	1	2	6	2	6	41	FALSE
Actinomadura	Pre_41	Prot_2	0.0117612	0.47091	0.823355	1	1	122	1	41	41	FALSE
Actinomadura	Pre_41	Prot_9	0.025	0.438351	0.823355	1	1	40	1	40	41	FALSE
Actinomadura	Pre_41	Prot_10	0.0147961	0.463422	0.823355	1	1	80	1	40	41	FALSE
Actinomadura	Pre_41	Prot_34	0.0362878	0.410895	0.823355	1	1	37	1	28	41	FALSE
Actinomadura	Pre_41	Prot_59	0.268459	0.0448361	0.710105	1	1	11	1	10	41	FALSE
Actinomadura	Pre_41	Prot_80	0.025	0.438351	0.823355	1	1	40	1	40	41	FALSE
Actinomadura	Pre_41	Prot_131	0.715891	7.13967e-08	2.55659e-06	1	1	3	1	2	41	FALSE
[truncated: 79,324 more rows]

## Sheet: Sheet2
taxonomy	precursor	protease	spearman (ρ)	spearmanP	spearmanPAdjusted (pAdj)	intersectionContainingGenomes (I)	precursorCount	peptidaseCount	precursorContainingGenomes	peptidaseContainingGenomes	genomeInTaxonmy	classIII precursor?
Hungatella	Pre_220	Prot_134	1	6.22984e-140	1.13131e-137	1	1	1	1	1	20	FALSE
Hungatella	Pre_220	Prot_455	1	6.22984e-140	1.13131e-137	1	1	3	1	1	20	FALSE
Hungatella	Pre_220	Prot_786	1	6.22984e-140	1.13131e-137	1	1	1	1	1	20	FALSE
Hungatella	Pre_220	Prot_802	1	6.22984e-140	1.13131e-137	1	1	1	1	1	20	FALSE
Hungatella	Pre_220	Prot_1021	1	6.22984e-140	1.13131e-137	1	1	1	1	1	20	FALSE
Hungatella	Pre_220	Prot_1258	1	6.22984e-140	1.13131e-137	1	1	1	1	1	20	FALSE
Hungatella	Pre_220	Prot_1956	1	6.22984e-140	1.13131e-137	1	1	1	1	1	20	FALSE
Hungatella	Pre_220	Prot_2022	1	6.22984e-140	1.13131e-137	1	1	1	1	1	20	FALSE
Hungatella	Pre_220	Prot_2030	1	6.22984e-140	1.13131e-137	1	1	1	1	1	20	FALSE
Hungatella	Pre_220	Prot_2073	1	6.22984e-140	1.13131e-137	1	1	1	1	1	20	FALSE
Hungatella	Pre_220	Prot_3630	1	6.22984e-140	1.13131e-137	1	1	1	1	1	20	FALSE
Hungatella	Pre_220	Prot_3944	1	6.22984e-140	1.13131e-137	1	1	1	1	1	20	FALSE
Hungatella	Pre_220	Prot_4938	1	6.22984e-140	1.13131e-137	1	1	1	1	1	20	FALSE
Hungatella	Pre_220	Prot_5796	1	6.22984e-140	1.13131e-137	1	1	1	1	1	20	FALSE
Hungatella	Pre_220	Prot_6114	1	6.22984e-140	1.13131e-137	1	1	1	1	1	20	FALSE
Hungatella	Pre_220	Prot_6255	1	6.22984e-140	1.13131e-137	1	1	1	1	1	20	FALSE
Hungatella	Pre_220	Prot_6815	1	6.22984e-140	1.13131e-137	1	1	1	1	1	20	FALSE
Hungatella	Pre_220	Prot_7444	1	6.22984e-140	1.13131e-137	1	1	1	1	1	20	FALSE
Hungatella	Pre_220	Prot_7926	1	6.22984e-140	1.13131e-137	1	1	1	1	1	20	FALSE
Hungatella	Pre_220	Prot_8342	1	6.22984e-140	1.13131e-137	1	1	1	1	1	20	FALSE
Hungatella	Pre_220	Prot_9612	1	6.22984e-140	1.13131e-137	1	1	1	1	1	20	FALSE
Chryseobacterium	Pre_259	Prot_2934	0.423873	4.97796e-10	2.04631e-08	4	5	16	5	16	191	FALSE
Chryseobacterium	Pre_259	Prot_5506	0.508294	3.03923e-14	1.51053e-12	5	5	18	5	18	191	FALSE
Chryseobacterium	Pre_259	Prot_8874	0.456789	1.5477e-11	6.87709e-10	3	5	8	5	8	191	FALSE
Chitinophaga	Pre_259	Prot_4121	0.795934	8.88316e-11	3.80614e-09	2	5	2	3	2	43	FALSE
Chitinophaga	Pre_259	Prot_10013	0.795934	8.88316e-11	3.80614e-09	2	5	2	3	2	43	FALSE
Nostoc	Pre_209	Prot_5	0.681581	2.43261e-07	8.37203e-06	12	12	99	12	42	43	FALSE
Nostoc	Pre_209	Prot_45	0.733236	1.12337e-08	4.25522e-07	12	12	18	12	18	43	FALSE
Nostoc	Pre_209	Prot_170	0.850047	2.77288e-13	1.32529e-11	12	12	15	12	15	43	FALSE
Nostoc	Pre_209	Prot_208	0.69926	9.13009e-08	3.246e-06	12	12	19	12	19	43	FALSE
Nostoc	Pre_209	Prot_1056	0.945146	7.8077e-22	4.76511e-20	12	12	13	12	13	43	FALSE
Nostoc	Pre_209	Prot_3795	0.749933	3.55963e-09	1.38885e-07	12	12	95	12	41	43	FALSE
Nostoc	Pre_209	Prot_7036	0.895457	2.66711e-16	1.41483e-14	12	12	14	12	14	43	FALSE
Nostoc	Pre_209	Prot_9061	0.945146	7.8077e-22	4.76511e-20	12	12	13	12	13	43	FALSE
Nostoc	Pre_214	Prot_5	0.681581	2.43261e-07	8.37203e-06	12	12	99	12	42	43	FALSE
Nostoc	Pre_214	Prot_45	0.733236	1.12337e-08	4.25522e-07	12	12	18	12	18	43	FALSE
Nostoc	Pre_214	Prot_170	0.850047	2.77288e-13	1.32529e-11	12	12	15	12	15	43	FALSE
Nostoc	Pre_214	Prot_208	0.69926	9.13009e-08	3.246e-06	12	12	19	12	19	43	FALSE
Nostoc	Pre_214	Prot_1056	0.945146	7.8077e-22	4.76511e-20	12	12	13	12	13	43	FALSE
Nostoc	Pre_214	Prot_3795	0.749933	3.55963e-09	1.38885e-07	12	12	95	12	41	43	FALSE
Nostoc	Pre_214	Prot_7036	0.895457	2.66711e-16	1.41483e-14	12	12	14	12	14	43	FALSE
Nostoc	Pre_214	Prot_9061	0.945146	7.8077e-22	4.76511e-20	12	12	13	12	13	43	FALSE
Nostoc	Pre_216	Prot_5	0.681581	2.43261e-07	8.37203e-06	12	12	99	12	42	43	FALSE
Nostoc	Pre_216	Prot_45	0.733236	1.12337e-08	4.25522e-07	12	12	18	12	18	43	FALSE
Nostoc	Pre_216	Prot_170	0.850047	2.77288e-13	1.32529e-11	12	12	15	12	15	43	FALSE
Nostoc	Pre_216	Prot_208	0.69926	9.13009e-08	3.246e-06	12	12	19	12	19	43	FALSE
Nostoc	Pre_216	Prot_1056	0.945146	7.8077e-22	4.76511e-20	12	12	13	12	13	43	FALSE
Nostoc	Pre_216	Prot_3795	0.749933	3.55963e-09	1.38885e-07	12	12	95	12	41	43	FALSE
Nostoc	Pre_216	Prot_7036	0.895457	2.66711e-16	1.41483e-14	12	12	14	12	14	43	FALSE
Nostoc	Pre_216	Prot_9061	0.945146	7.8077e-22	4.76511e-20	12	12	13	12	13	43	FALSE
Thermus	Pre_149	Prot_186	0.544545	1.5315e-07	5.35577e-06	15	19	51	19	32	77	FALSE
Thermus	Pre_149	Prot_4338	0.678725	5.86768e-12	2.65869e-10	19	19	32	19	32	77	FALSE
Tolypothrix	Pre_150	Prot_12	1	0	0	1	1	13	1	6	6	FALSE
Tolypothrix	Pre_150	Prot_51	1	0	0	1	1	1	1	1	6	FALSE
Tolypothrix	Pre_150	Prot_694	1	0	0	1	1	1	1	1	6	FALSE
Tolypothrix	Pre_150	Prot_1646	1	0	0	1	1	1	1	1	6	FALSE
Tolypothrix	Pre_150	Prot_1779	1	0	0	1	1	1	1	1	6	FALSE
Tolypothrix	Pre_150	Prot_2309	1	0	0	1	1	1	1	1	6	FALSE
Tolypothrix	Pre_150	Prot_3371	1	0	0	1	1	1	1	1	6	FALSE
Tolypothrix	Pre_150	Prot_3439	1	0	0	1	1	1	1	1	6	FALSE
Tolypothrix	Pre_150	Prot_3656	1	0	0	1	1	1	1	1	6	FALSE
Tolypothrix	Pre_150	Prot_4179	1	0	0	1	1	7	1	6	6	FALSE
Tolypothrix	Pre_150	Prot_5042	1	0	0	1	1	1	1	1	6	FALSE
Tolypothrix	Pre_150	Prot_5285	1	0	0	1	1	1	1	1	6	FALSE
Tolypothrix	Pre_150	Prot_6080	1	0	0	1	1	1	1	1	6	FALSE
Tolypothrix	Pre_150	Prot_7698	1	0	0	1	1	1	1	1	6	FALSE
Tolypothrix	Pre_150	Prot_8272	1	0	0	1	1	1	1	1	6	FALSE
Tolypothrix	Pre_150	Prot_8668	1	0	0	1	1	1	1	1	6	FALSE
Tolypothrix	Pre_150	Prot_8670	1	0	0	1	1	1	1	1	6	FALSE
Tolypothrix	Pre_150	Prot_8762	1	0	0	1	1	1	1	1	6	FALSE
Tolypothrix	Pre_150	Prot_9069	1	0	0	1	1	1	1	1	6	FALSE
Actinokineospora	Pre_77	Prot_4	1	0	0	1	1	13	1	12	12	TRUE
Actinokineospora	Pre_77	Prot_79	1	0	0	1	1	13	1	12	12	TRUE
Actinokineospora	Pre_77	Prot_689	1	0	0	1	1	1	1	1	12	TRUE
Actinokineospora	Pre_77	Prot_2549	1	0	0	1	1	1	1	1	12	TRUE
Actinokineospora	Pre_77	Prot_2552	1	0	0	1	1	1	1	1	12	TRUE
Actinokineospora	Pre_77	Prot_2919	1	0	0	1	1	1	1	1	12	TRUE
Actinokineospora	Pre_77	Prot_3371	1	0	0	1	1	1	1	1	12	TRUE
Actinokineospora	Pre_77	Prot_3656	1	0	0	1	1	1	1	1	12	TRUE
Actinokineospora	Pre_77	Prot_5407	1	0	0	1	1	1	1	1	12	TRUE
Actinokineospora	Pre_77	Prot_5787	1	0	0	1	1	1	1	1	12	TRUE
Actinokineospora	Pre_77	Prot_6716	1	0	0	1	1	1	1	1	12	TRUE
Actinokineospora	Pre_77	Prot_7014	1	0	0	1	1	1	1	1	12	TRUE
Actinokineospora	Pre_77	Prot_7499	1	0	0	1	1	1	1	1	12	TRUE
Actinokineospora	Pre_77	Prot_7969	1	0	0	1	1	1	1	1	12	TRUE
Actinokineospora	Pre_77	Prot_8126	1	0	0	1	1	1	1	1	12	TRUE
Actinomadura	Pre_39	Prot_1344	0.698212	1.93691e-07	6.70973e-06	1	2	1	2	1	41	FALSE
Actinomadura	Pre_39	Prot_1626	0.698212	1.93691e-07	6.70973e-06	1	2	1	2	1	41	FALSE
Actinomadura	Pre_39	Prot_3002	0.698212	1.93691e-07	6.70973e-06	1	2	1	2	1	41	FALSE
Actinomadura	Pre_39	Prot_4062	0.698212	1.93691e-07	6.70973e-06	1	2	1	2	1	41	FALSE
Actinomadura	Pre_39	Prot_7251	0.698212	1.93691e-07	6.70973e-06	1	2	1	2	1	41	FALSE
Actinomadura	Pre_39	Prot_8231	0.698212	1.93691e-07	6.70973e-06	1	2	1	2	1	41	FALSE
Actinomadura	Pre_41	Prot_131	0.715891	7.13967e-08	2.55659e-06	1	1	3	1	2	41	FALSE
Actinomadura	Pre_41	Prot_146	0.698212	1.93691e-07	6.70973e-06	1	1	2	1	2	41	FALSE
Actinomadura	Pre_41	Prot_646	1	0	0	1	1	1	1	1	41	FALSE
Actinomadura	Pre_41	Prot_815	1	0	0	1	1	1	1	1	41	FALSE
Actinomadura	Pre_41	Prot_1466	1	0	0	1	1	1	1	1	41	FALSE
Actinomadura	Pre_41	Prot_2156	1	0	0	1	1	2	1	1	41	FALSE
Actinomadura	Pre_41	Prot_2907	0.698212	1.93691e-07	6.70973e-06	1	1	2	1	2	41	FALSE
Actinomadura	Pre_41	Prot_3021	0.715891	7.13967e-08	2.55659e-06	1	1	3	1	2	41	FALSE
Actinomadura	Pre_41	Prot_4094	0.698212	1.93691e-07	6.70973e-06	1	1	2	1	2	41	FALSE
Actinomadura	Pre_41	Prot_4315	0.698212	1.93691e-07	6.70973e-06	1	1	2	1	2	41	FALSE
Actinomadura	Pre_41	Prot_4468	1	0	0	1	1	1	1	1	41	FALSE
Actinomadura	Pre_41	Prot_4543	1	0	0	1	1	1	1	1	41	FALSE
Actinomadura	Pre_41	Prot_4761	0.698212	1.93691e-07	6.70973e-06	1	1	2	1	2	41	FALSE
Actinomadura	Pre_41	Prot_5282	1	0	0	1	1	1	1	1	41	FALSE
Actinomadura	Pre_41	Prot_5407	1	0	0	1	1	1	1	1	41	FALSE
Actinomadura	Pre_41	Prot_5608	0.715891	7.13967e-08	2.55659e-06	1	1	3	1	2	41	FALSE
Actinomadura	Pre_41	Prot_6414	1	0	0	1	1	1	1	1	41	FALSE
Actinomadura	Pre_41	Prot_7022	1	0	0	1	1	1	1	1	41	FALSE
Actinomadura	Pre_41	Prot_7036	1	0	0	1	1	2	1	1	41	FALSE
Actinomadura	Pre_41	Prot_9155	0.698212	1.93691e-07	6.70973e-06	1	1	2	1	2	41	FALSE
Actinomadura	Pre_41	Prot_9581	0.698212	1.93691e-07	6.70973e-06	1	1	2	1	2	41	FALSE
Actinomadura	Pre_52	Prot_1329	0.805961	1.02422e-10	4.37645e-09	2	3	2	3	2	41	FALSE
Actinomadura	Pre_52	Prot_4352	0.805961	1.02422e-10	4.37645e-09	2	3	2	3	2	41	FALSE
Actinomadura	Pre_52	Prot_5802	1	0	0	3	3	3	3	3	41	FALSE
Actinomadura	Pre_52	Prot_6184	0.805961	1.02422e-10	4.37645e-09	2	3	2	3	2	41	FALSE
Actinomadura	Pre_52	Prot_6437	0.805961	1.02422e-10	4.37645e-09	2	3	2	3	2	41	FALSE
Actinomadura	Pre_52	Prot_8071	0.805961	1.02422e-10	4.37645e-09	2	3	2	3	2	41	FALSE
Actinomadura	Pre_52	Prot_9212	0.805961	1.02422e-10	4.37645e-09	2	3	2	3	2	41	FALSE
Thermomonospora	Pre_5	Prot_703	1	0	0	3	3	3	3	3	5	TRUE
Thermomonospora	Pre_5	Prot_2172	1	0	0	3	3	3	3	3	5	TRUE
Thermomonospora	Pre_5	Prot_6467	1	0	0	3	3	3	3	3	5	TRUE
Thermomonospora	Pre_52	Prot_84	1	1.98593e-24	1.29191e-22	1	1	1	1	1	5	FALSE
Thermomonospora	Pre_52	Prot_367	1	1.98593e-24	1.29191e-22	1	1	1	1	1	5	FALSE
Thermomonospora	Pre_52	Prot_559	1	1.98593e-24	1.29191e-22	1	1	1	1	1	5	FALSE
Thermomonospora	Pre_52	Prot_903	1	1.98593e-24	1.29191e-22	1	1	6	1	5	5	FALSE
Thermomonospora	Pre_52	Prot_1121	1	1.98593e-24	1.29191e-22	1	1	1	1	1	5	FALSE
Thermomonospora	Pre_52	Prot_2224	1	1.98593e-24	1.29191e-22	1	1	1	1	1	5	FALSE
Thermomonospora	Pre_52	Prot_2263	1	1.98593e-24	1.29191e-22	1	1	1	1	1	5	FALSE
Thermomonospora	Pre_52	Prot_2722	1	1.98593e-24	1.29191e-22	1	1	1	1	1	5	FALSE
Thermomonospora	Pre_52	Prot_5695	1	1.98593e-24	1.29191e-22	1	1	1	1	1	5	FALSE
Thermomonospora	Pre_52	Prot_8110	1	1.98593e-24	1.29191e-22	1	1	1	1	1	5	FALSE
Thermomonospora	Pre_52	Prot_10210	1	1.98593e-24	1.29191e-22	1	1	1	1	1	5	FALSE
Actinomyces	Pre_23	Prot_470	0.701888	4.41553e-22	2.71988e-20	2	2	4	2	4	138	FALSE
Actinomyces	Pre_23	Prot_964	0.813489	4.05773e-34	3.19156e-32	2	2	3	2	3	138	FALSE
Actinomyces	Pre_23	Prot_1972	0.524605	1.99528e-11	8.82515e-10	2	2	7	2	7	138	FALSE
Actinomyces	Pre_23	Prot_2036	0.459113	7.40708e-09	2.83631e-07	2	2	9	2	9	138	FALSE
Actinomyces	Pre_23	Prot_4240	0.412051	2.56495e-07	8.81194e-06	2	2	11	2	11	138	FALSE
Actinomyces	Pre_23	Prot_4663	0.701888	4.41553e-22	2.71988e-20	2	2	4	2	4	138	FALSE
Actinomyces	Pre_23	Prot_9035	0.568796	1.69418e-13	8.15775e-12	2	2	6	2	6	138	FALSE
Actinomyces	Pre_23	Prot_9275	0.568796	1.69418e-13	8.15775e-12	2	2	6	2	6	138	FALSE
Actinomyces	Pre_23	Prot_9393	0.701888	4.41553e-22	2.71988e-20	2	2	4	2	4	138	FALSE
Actinomyces	Pre_23	Prot_10232	0.524605	1.99528e-11	8.82515e-10	2	2	7	2	7	138	FALSE
Actinomyces	Pre_81	Prot_470	0.701888	4.41553e-22	2.71988e-20	2	2	4	2	4	138	FALSE
Actinomyces	Pre_81	Prot_964	0.813489	4.05773e-34	3.19156e-32	2	2	3	2	3	138	FALSE
Actinomyces	Pre_81	Prot_1972	0.524605	1.99528e-11	8.82515e-10	2	2	7	2	7	138	FALSE
Actinomyces	Pre_81	Prot_2036	0.459113	7.40708e-09	2.83631e-07	2	2	9	2	9	138	FALSE
Actinomyces	Pre_81	Prot_4240	0.412051	2.56495e-07	8.81194e-06	2	2	11	2	11	138	FALSE
Actinomyces	Pre_81	Prot_4663	0.701888	4.41553e-22	2.71988e-20	2	2	4	2	4	138	FALSE
Actinomyces	Pre_81	Prot_9035	0.568796	1.69418e-13	8.15775e-12	2	2	6	2	6	138	FALSE
Actinomyces	Pre_81	Prot_9275	0.568796	1.69418e-13	8.15775e-12	2	2	6	2	6	138	FALSE
Actinomyces	Pre_81	Prot_9393	0.701888	4.41553e-22	2.71988e-20	2	2	4	2	4	138	FALSE
Actinomyces	Pre_81	Prot_10232	0.524605	1.99528e-11	8.82515e-10	2	2	7	2	7	138	FALSE
Actinomyces	Pre_107	Prot_4339	1	0	0	1	1	1	1	1	138	FALSE
Allokutzneria	Pre_52	Prot_23	1	0	0	1	1	1	1	1	3	FALSE
Allokutzneria	Pre_52	Prot_30	1	0	0	1	1	1	1	1	3	FALSE
Allokutzneria	Pre_52	Prot_116	1	0	0	1	1	1	1	1	3	FALSE
Allokutzneria	Pre_52	Prot_146	1	0	0	1	1	1	1	1	3	FALSE
Allokutzneria	Pre_52	Prot_374	1	0	0	1	1	13	1	3	3	FALSE
Allokutzneria	Pre_52	Prot_537	1	0	0	1	1	1	1	1	3	FALSE
Allokutzneria	Pre_52	Prot_600	1	0	0	1	1	1	1	1	3	FALSE
Allokutzneria	Pre_52	Prot_655	1	0	0	1	1	4	1	3	3	FALSE
Allokutzneria	Pre_52	Prot_689	1	0	0	1	1	7	1	3	3	FALSE
Allokutzneria	Pre_52	Prot_1187	1	0	0	1	1	6	1	3	3	FALSE
Allokutzneria	Pre_52	Prot_1213	1	0	0	1	1	1	1	1	3	FALSE
Allokutzneria	Pre_52	Prot_1323	1	0	0	1	1	4	1	3	3	FALSE
Allokutzneria	Pre_52	Prot_2722	1	0	0	1	1	4	1	3	3	FALSE
Allokutzneria	Pre_52	Prot_3420	1	0	0	1	1	1	1	1	3	FALSE
Allokutzneria	Pre_52	Prot_3571	1	0	0	1	1	1	1	1	3	FALSE
Allokutzneria	Pre_52	Prot_3638	1	0	0	1	1	1	1	1	3	FALSE
Allokutzneria	Pre_52	Prot_4136	1	0	0	1	1	1	1	1	3	FALSE
Allokutzneria	Pre_52	Prot_5245	1	0	0	1	1	1	1	1	3	FALSE
Allokutzneria	Pre_52	Prot_5282	1	0	0	1	1	1	1	1	3	FALSE
Allokutzneria	Pre_52	Prot_5482	1	0	0	1	1	1	1	1	3	FALSE
Allokutzneria	Pre_52	Prot_5695	1	0	0	1	1	4	1	3	3	FALSE
Allokutzneria	Pre_52	Prot_6198	1	0	0	1	1	1	1	1	3	FALSE
Allokutzneria	Pre_52	Prot_6343	1	0	0	1	1	1	1	1	3	FALSE
Allokutzneria	Pre_52	Prot_6442	1	0	0	1	1	1	1	1	3	FALSE
Allokutzneria	Pre_52	Prot_6852	1	0	0	1	1	1	1	1	3	FALSE
Allokutzneria	Pre_52	Prot_7346	1	0	0	1	1	1	1	1	3	FALSE
Allokutzneria	Pre_52	Prot_8182	1	0	0	1	1	1	1	1	3	FALSE
Allokutzneria	Pre_52	Prot_8484	1	0	0	1	1	1	1	1	3	FALSE
Allokutzneria	Pre_52	Prot_8562	1	0	0	1	1	1	1	1	3	FALSE
Allokutzneria	Pre_52	Prot_8924	1	0	0	1	1	1	1	1	3	FALSE
Allokutzneria	Pre_52	Prot_9302	1	0	0	1	1	1	1	1	3	FALSE
Amycolatopsis	Pre_5	Prot_459	0.570517	4.88432e-09	1.88903e-07	3	3	87	3	86	86	TRUE
Amycolatopsis	Pre_5	Prot_594	0.570517	4.88432e-09	1.88903e-07	1	3	1	3	1	86	TRUE
Amycolatopsis	Pre_5	Prot_694	0.570517	4.88432e-09	1.88903e-07	1	3	2	3	1	86	TRUE
Amycolatopsis	Pre_5	Prot_1155	0.570517	4.88432e-09	1.88903e-07	3	3	87	3	86	86	TRUE
Amycolatopsis	Pre_5	Prot_1413	0.811622	1.30514e-21	7.93164e-20	2	3	2	3	2	86	TRUE
Amycolatopsis	Pre_5	Prot_1626	0.811622	1.30514e-21	7.93164e-20	2	3	2	3	2	86	TRUE
Amycolatopsis	Pre_5	Prot_2785	0.811622	1.30514e-21	7.93164e-20	2	3	2	3	2	86	TRUE
Amycolatopsis	Pre_5	Prot_3264	0.765207	4.83468e-18	2.70214e-16	3	3	5	3	5	86	TRUE
Amycolatopsis	Pre_5	Prot_4110	0.559865	1.04522e-08	3.96776e-07	2	3	4	3	4	86	TRUE
Amycolatopsis	Pre_5	Prot_4424	0.570517	4.88432e-09	1.88903e-07	1	3	1	3	1	86	TRUE
Amycolatopsis	Pre_17	Prot_149	0.558973	1.11267e-08	4.2165e-07	8	8	103	8	84	86	FALSE
Amycolatopsis	Pre_17	Prot_208	0.52699	9.31271e-08	3.30958e-06	7	8	19	8	17	86	FALSE
Amycolatopsis	Pre_17	Prot_277	0.805966	3.99127e-21	2.39535e-19	7	8	9	8	9	86	FALSE
Amycolatopsis	Pre_17	Prot_328	0.580599	2.31802e-09	9.15239e-08	7	8	30	8	14	86	FALSE
Amycolatopsis	Pre_17	Prot_480	0.536148	5.1831e-08	1.87363e-06	8	8	77	8	64	86	FALSE
Amycolatopsis	Pre_17	Prot_493	0.679754	3.09077e-13	1.47461e-11	7	8	12	8	12	86	FALSE
Amycolatopsis	Pre_17	Prot_563	0.543302	3.2394e-08	1.18793e-06	8	8	107	8	70	86	FALSE
Amycolatopsis	Pre_17	Prot_747	0.855132	5.44808e-26	3.68646e-24	6	8	6	8	6	86	FALSE
Amycolatopsis	Pre_17	Prot_773	0.663282	1.71909e-12	7.94874e-11	8	8	38	8	19	86	FALSE
Amycolatopsis	Pre_17	Prot_999	0.530034	7.67891e-08	2.7438e-06	8	8	109	8	86	86	FALSE
Amycolatopsis	Pre_17	Prot_1069	0.580352	2.3614e-09	9.31844e-08	8	8	101	8	76	86	FALSE
Amycolatopsis	Pre_17	Prot_1132	0.615327	1.44949e-10	6.14242e-09	8	8	32	8	24	86	FALSE
Amycolatopsis	Pre_17	Prot_1460	0.524062	1.11909e-07	3.95468e-06	7	8	18	8	18	86	FALSE
Amycolatopsis	Pre_17	Prot_1650	0.726273	1.25285e-15	6.50464e-14	8	8	14	8	14	86	FALSE
Amycolatopsis	Pre_17	Prot_2071	0.929475	1.93761e-38	1.63488e-36	7	8	7	8	7	86	FALSE
Amycolatopsis	Pre_17	Prot_2135	0.675187	5.02898e-13	2.37643e-11	6	8	9	8	9	86	FALSE
Amycolatopsis	Pre_17	Prot_2186	0.733069	5.09444e-16	2.68182e-14	8	8	15	8	14	86	FALSE
Amycolatopsis	Pre_17	Prot_2263	0.622466	7.85642e-11	3.37733e-09	8	8	18	8	18	86	FALSE
Amycolatopsis	Pre_17	Prot_2686	0.647148	8.34374e-12	3.75087e-10	7	8	13	8	13	86	FALSE
Amycolatopsis	Pre_17	Prot_2787	0.574791	3.57226e-09	1.39355e-07	8	8	23	8	20	86	FALSE
Amycolatopsis	Pre_17	Prot_3055	0.597819	6.11103e-10	2.49486e-08	8	8	34	8	26	86	FALSE
Amycolatopsis	Pre_17	Prot_3079	0.855132	5.44808e-26	3.68646e-24	6	8	6	8	6	86	FALSE
Amycolatopsis	Pre_17	Prot_3405	0.522299	1.24896e-07	4.39939e-06	8	8	51	8	37	86	FALSE
Amycolatopsis	Pre_17	Prot_3571	0.758004	1.46194e-17	8.04739e-16	7	8	10	8	10	86	FALSE
Amycolatopsis	Pre_17	Prot_3638	0.566184	6.67763e-09	2.56398e-07	8	8	41	8	23	86	FALSE
Amycolatopsis	Pre_17	Prot_3740	0.536673	5.00899e-08	1.81228e-06	8	8	23	8	22	86	FALSE
Amycolatopsis	Pre_17	Prot_3820	0.929475	1.93761e-38	1.63488e-36	7	8	7	8	7	86	FALSE
Amycolatopsis	Pre_17	Prot_4079	0.512661	2.25175e-07	7.76747e-06	8	8	52	8	43	86	FALSE
Amycolatopsis	Pre_17	Prot_4487	0.758004	1.46194e-17	8.04739e-16	7	8	10	8	10	86	FALSE
Amycolatopsis	Pre_17	Prot_4518	0.758004	1.46194e-17	8.04739e-16	7	8	10	8	10	86	FALSE
Amycolatopsis	Pre_17	Prot_4543	0.929475	1.93761e-38	1.63488e-36	7	8	7	8	7	86	FALSE
Amycolatopsis	Pre_17	Prot_4688	0.51474	1.98596e-07	6.87389e-06	8	8	24	8	24	86	FALSE
Amycolatopsis	Pre_17	Prot_4761	0.758004	1.46194e-17	8.04739e-16	7	8	10	8	10	86	FALSE
Amycolatopsis	Pre_17	Prot_4856	0.582008	2.08446e-09	8.25014e-08	7	8	16	8	15	86	FALSE
Amycolatopsis	Pre_17	Prot_5021	0.795285	2.99183e-20	1.7639e-18	8	8	12	8	12	86	FALSE
Amycolatopsis	Pre_17	Prot_5064	0.601393	4.58793e-10	1.89007e-08	8	8	19	8	19	86	FALSE
Amycolatopsis	Pre_17	Prot_5200	0.805966	3.99127e-21	2.39535e-19	7	8	9	8	9	86	FALSE
Amycolatopsis	Pre_17	Prot_5254	0.51474	1.98596e-07	6.87389e-06	8	8	24	8	24	86	FALSE
Amycolatopsis	Pre_17	Prot_5361	0.758004	1.46194e-17	8.04739e-16	7	8	10	8	10	86	FALSE
Amycolatopsis	Pre_17	Prot_5389	0.51474	1.98596e-07	6.87389e-06	8	8	24	8	24	86	FALSE
Amycolatopsis	Pre_17	Prot_5908	0.716381	4.42939e-15	2.25896e-13	7	8	11	8	11	86	FALSE
Amycolatopsis	Pre_17	Prot_6009	0.530034	7.67891e-08	2.7438e-06	8	8	23	8	23	86	FALSE
Amycolatopsis	Pre_17	Prot_6198	0.62492	6.34243e-11	2.73772e-09	8	8	20	8	17	86	FALSE
Amycolatopsis	Pre_17	Prot_6343	0.524062	1.11909e-07	3.95468e-06	7	8	18	8	18	86	FALSE
Amycolatopsis	Pre_17	Prot_6544	0.805966	3.99127e-21	2.39535e-19	7	8	9	8	9	86	FALSE
Amycolatopsis	Pre_17	Prot_6785	0.696757	4.66061e-14	2.30091e-12	8	8	15	8	15	86	FALSE
Amycolatopsis	Pre_17	Prot_7176	0.783074	2.5985e-19	1.50189e-17	6	8	7	8	7	86	FALSE
Amycolatopsis	Pre_17	Prot_7525	0.805966	3.99127e-21	2.39535e-19	7	8	9	8	9	86	FALSE
Amycolatopsis	Pre_17	Prot_7538	0.563436	8.12346e-09	3.09999e-07	8	8	21	8	21	86	FALSE
Amycolatopsis	Pre_17	Prot_8036	0.645205	1.00289e-11	4.49634e-10	8	8	17	8	17	86	FALSE
Amycolatopsis	Pre_17	Prot_9026	0.546231	2.66389e-08	9.8423e-07	8	8	22	8	22	86	FALSE
Amycolatopsis	Pre_17	Prot_9476	0.862179	7.80262e-27	5.36804e-25	7	8	8	8	8	86	FALSE
Amycolatopsis	Pre_17	Prot_9609	0.855132	5.44808e-26	3.68646e-24	6	8	6	8	6	86	FALSE
Amycolatopsis	Pre_17	Prot_9754	0.591262	1.0247e-09	4.13439e-08	7	8	15	8	15	86	FALSE
Amycolatopsis	Pre_17	Prot_9755	0.929475	1.93761e-38	1.63488e-36	7	8	7	8	7	86	FALSE
Amycolatopsis	Pre_17	Prot_9834	0.601393	4.58793e-10	1.89007e-08	8	8	19	8	19	86	FALSE
Amycolatopsis	Pre_17	Prot_9941	0.647148	8.34374e-12	3.75087e-10	7	8	13	8	13	86	FALSE
Amycolatopsis	Pre_52	Prot_1184	0.698638	3.74993e-14	1.85836e-12	2	4	4	4	2	86	FALSE
Amycolatopsis	Pre_52	Prot_3254	0.698638	3.74993e-14	1.85836e-12	2	4	2	4	2	86	FALSE
Amycolatopsis	Pre_52	Prot_3499	0.559865	1.04522e-08	3.96776e-07	2	4	3	4	3	86	FALSE
Amycolatopsis	Pre_52	Prot_5971	0.698638	3.74993e-14	1.85836e-12	2	4	2	4	2	86	FALSE
Amycolatopsis	Pre_52	Prot_6518	0.698638	3.74993e-14	1.85836e-12	2	4	2	4	2	86	FALSE
Amycolatopsis	Pre_52	Prot_9361	0.689645	1.04458e-13	5.07782e-12	4	4	8	4	8	86	FALSE
Amycolatopsis	Pre_52	Prot_9419	0.698638	3.74993e-14	1.85836e-12	2	4	2	4	2	86	FALSE
Amycolatopsis	Pre_77	Prot_38	0.574001	3.7861e-09	1.47427e-07	33	34	106	34	80	86	TRUE
Amycolatopsis	Pre_77	Prot_107	0.576755	3.08904e-09	1.21069e-07	27	34	38	34	37	86	TRUE
Amycolatopsis	Pre_77	Prot_135	0.534636	5.71646e-08	2.0604e-06	30	34	87	34	60	86	TRUE
Amycolatopsis	Pre_77	Prot_186	0.547042	2.52261e-08	9.33602e-07	29	34	317	34	62	86	TRUE
Amycolatopsis	Pre_77	Prot_188	0.515195	1.93192e-07	6.69739e-06	33	34	181	34	71	86	TRUE
Amycolatopsis	Pre_77	Prot_251	0.533156	6.28874e-08	2.26121e-06	34	34	116	34	85	86	TRUE
Amycolatopsis	Pre_77	Prot_404	0.608152	2.64184e-10	1.1025e-08	30	34	51	34	44	86	TRUE
Amycolatopsis	Pre_77	Prot_616	0.611844	1.94349e-10	8.18351e-09	34	34	402	34	80	86	TRUE
Amycolatopsis	Pre_77	Prot_678	0.631705	3.47412e-11	1.52166e-09	24	34	30	34	29	86	TRUE
Amycolatopsis	Pre_77	Prot_1177	0.697751	4.15568e-14	2.05596e-12	34	34	244	34	82	86	TRUE
Amycolatopsis	Pre_77	Prot_1416	0.587567	1.36431e-09	5.46104e-08	27	34	72	34	44	86	TRUE
Amycolatopsis	Pre_77	Prot_2057	0.554131	1.55702e-08	5.84961e-07	16	34	17	34	17	86	TRUE
Amycolatopsis	Pre_77	Prot_2172	0.602534	4.18339e-10	1.72777e-08	33	34	98	34	68	86	TRUE
Amycolatopsis	Pre_77	Prot_2385	0.515624	1.88223e-07	6.53222e-06	29	34	46	34	46	86	TRUE
Amycolatopsis	Pre_77	Prot_2470	0.560989	9.6581e-09	3.67345e-07	29	34	86	34	47	86	TRUE
Amycolatopsis	Pre_77	Prot_2474	0.574315	3.69973e-09	1.44152e-07	33	34	310	34	82	86	TRUE
Amycolatopsis	Pre_77	Prot_2722	0.569369	5.30876e-09	2.0489e-07	21	34	27	34	25	86	TRUE
Amycolatopsis	Pre_77	Prot_2758	0.53773	4.67563e-08	1.69551e-06	20	34	29	34	25	86	TRUE
Amycolatopsis	Pre_77	Prot_3502	0.616728	1.28698e-10	5.46961e-09	34	34	197	34	84	86	TRUE
Amycolatopsis	Pre_77	Prot_3670	0.550856	1.9486e-08	7.27563e-07	34	34	173	34	76	86	TRUE
Amycolatopsis	Pre_77	Prot_3737	0.652245	5.11784e-12	2.32373e-10	24	34	41	34	29	86	TRUE
Amycolatopsis	Pre_77	Prot_3772	0.624875	6.36722e-11	2.74791e-09	30	34	46	34	41	86	TRUE
Amycolatopsis	Pre_77	Prot_3780	0.656794	3.28265e-12	1.50134e-10	26	34	32	34	32	86	TRUE
Amycolatopsis	Pre_77	Prot_4468	0.540395	3.92634e-08	1.43289e-06	25	34	35	34	35	86	TRUE
Amycolatopsis	Pre_77	Prot_4613	0.715734	4.80154e-15	2.44485e-13	34	34	102	34	70	86	TRUE
Amycolatopsis	Pre_77	Prot_4734	0.656252	3.46227e-12	1.5804e-10	24	34	28	34	28	86	TRUE
Amycolatopsis	Pre_77	Prot_5282	0.557347	1.24629e-08	4.70865e-07	20	34	24	34	24	86	TRUE
Amycolatopsis	Pre_77	Prot_5512	0.612019	1.91526e-10	8.07046e-09	32	34	99	34	67	86	TRUE
Amycolatopsis	Pre_77	Prot_6154	0.605766	3.21503e-10	1.33647e-08	24	34	30	34	30	86	TRUE
Amycolatopsis	Pre_77	Prot_6257	0.653709	4.44006e-12	2.01938e-10	25	34	45	34	29	86	TRUE
Amycolatopsis	Pre_77	Prot_6423	0.540397	3.92572e-08	1.43274e-06	30	34	50	34	48	86	TRUE
Amycolatopsis	Pre_77	Prot_6790	0.621456	8.57561e-11	3.67705e-09	28	34	38	34	38	86	TRUE
Amycolatopsis	Pre_77	Prot_6852	0.54392	3.10896e-08	1.14219e-06	17	34	19	34	19	86	TRUE
Amycolatopsis	Pre_77	Prot_7005	0.630581	3.84202e-11	1.67747e-09	24	34	29	34	29	86	TRUE
Amycolatopsis	Pre_77	Prot_7969	0.532192	6.68994e-08	2.39983e-06	23	34	31	34	31	86	TRUE
Amycolatopsis	Pre_77	Prot_8241	0.556561	1.31627e-08	4.96612e-07	32	34	52	34	52	86	TRUE
Amycolatopsis	Pre_77	Prot_8434	0.605766	3.21503e-10	1.33647e-08	24	34	30	34	30	86	TRUE
Amycolatopsis	Pre_77	Prot_8910	0.580377	2.3571e-09	9.302e-08	22	34	27	34	27	86	TRUE
Amycolatopsis	Pre_77	Prot_9021	0.630581	3.84202e-11	1.67747e-09	24	34	29	34	29	86	TRUE
Amycolatopsis	Pre_77	Prot_9217	0.557347	1.24629e-08	4.70865e-07	20	34	24	34	24	86	TRUE
Amycolatopsis	Pre_77	Prot_9321	0.661718	2.01214e-12	9.27384e-11	25	34	53	34	31	86	TRUE
Amycolatopsis	Pre_105	Prot_3	0.592957	8.97541e-10	3.62968e-08	29	29	308	29	86	86	FALSE
Amycolatopsis	Pre_105	Prot_38	0.77987	4.47842e-19	2.57617e-17	29	29	106	29	80	86	FALSE
Amycolatopsis	Pre_105	Prot_107	0.800676	1.09913e-20	6.53778e-19	29	29	38	29	37	86	FALSE
Amycolatopsis	Pre_105	Prot_122	0.551	1.92957e-08	7.20804e-07	29	29	228	29	85	86	FALSE
Amycolatopsis	Pre_105	Prot_186	0.80685	3.3601e-21	2.02104e-19	29	29	317	29	62	86	FALSE
Amycolatopsis	Pre_105	Prot_188	0.68928	1.08801e-13	5.28562e-12	29	29	181	29	71	86	FALSE
Amycolatopsis	Pre_105	Prot_191	0.512256	2.30735e-07	7.95534e-06	28	29	53	29	53	86	FALSE
Amycolatopsis	Pre_105	Prot_251	0.89048	9.14888e-31	6.74737e-29	29	29	116	29	85	86	FALSE
Amycolatopsis	Pre_105	Prot_404	0.682562	2.28141e-13	1.09381e-11	29	29	51	29	44	86	FALSE
Amycolatopsis	Pre_105	Prot_553	0.522069	1.26688e-07	4.45923e-06	29	29	56	29	56	86	FALSE
Amycolatopsis	Pre_105	Prot_600	0.581995	2.08648e-09	8.25675e-08	27	29	62	29	52	86	FALSE
Amycolatopsis	Pre_105	Prot_616	0.780216	4.22437e-19	2.43122e-17	29	29	402	29	80	86	FALSE
Amycolatopsis	Pre_105	Prot_622	0.82084	1.94225e-22	1.20569e-20	29	29	37	29	37	86	FALSE
Amycolatopsis	Pre_105	Prot_658	0.649748	6.51024e-12	2.94206e-10	29	29	47	29	47	86	FALSE
Amycolatopsis	Pre_105	Prot_678	0.792055	5.3753e-20	3.15195e-18	25	29	30	29	29	86	FALSE
Amycolatopsis	Pre_105	Prot_777	0.768197	3.01896e-18	1.69541e-16	29	29	125	29	76	86	FALSE
Amycolatopsis	Pre_105	Prot_809	0.617562	1.19857e-10	5.10188e-09	29	29	101	29	86	86	FALSE
Amycolatopsis	Pre_105	Prot_1144	0.634292	2.75076e-11	1.20958e-09	29	29	140	29	79	86	FALSE
Amycolatopsis	Pre_105	Prot_1177	0.839836	2.65233e-24	1.71938e-22	29	29	244	29	82	86	FALSE
Amycolatopsis	Pre_105	Prot_1187	0.675526	4.85197e-13	2.29479e-11	29	29	172	29	78	86	FALSE
Amycolatopsis	Pre_105	Prot_1416	0.812734	1.04299e-21	6.35222e-20	29	29	72	29	44	86	FALSE
Amycolatopsis	Pre_105	Prot_2045	0.790755	6.78467e-20	3.9724e-18	28	29	36	29	36	86	FALSE
Amycolatopsis	Pre_105	Prot_2057	0.572365	4.26882e-09	1.65618e-07	15	29	17	29	17	86	FALSE
Amycolatopsis	Pre_105	Prot_2172	0.866423	2.29774e-27	1.59469e-25	29	29	98	29	68	86	FALSE
Amycolatopsis	Pre_105	Prot_2385	0.615827	1.38933e-10	5.8946e-09	28	29	46	29	46	86	FALSE
Amycolatopsis	Pre_105	Prot_2470	0.804334	5.47399e-21	3.27234e-19	29	29	86	29	47	86	FALSE
Amycolatopsis	Pre_105	Prot_2474	0.725664	1.35624e-15	7.03467e-14	29	29	310	29	82	86	FALSE
Amycolatopsis	Pre_105	Prot_2499	0.577869	2.84343e-09	1.11805e-07	28	29	72	29	49	86	FALSE
Amycolatopsis	Pre_105	Prot_2583	0.587666	1.35388e-09	5.42023e-08	29	29	132	29	71	86	FALSE
Amycolatopsis	Pre_105	Prot_2588	0.655477	3.73574e-12	1.70335e-10	29	29	135	29	71	86	FALSE
Amycolatopsis	Pre_105	Prot_2722	0.63023	3.9647e-11	1.73007e-09	20	29	27	29	25	86	FALSE
Amycolatopsis	Pre_105	Prot_2758	0.669844	8.79174e-13	4.11521e-11	21	29	29	29	25	86	FALSE
Amycolatopsis	Pre_105	Prot_2977	0.636398	2.27129e-11	1.00245e-09	20	29	30	29	25	86	FALSE
Amycolatopsis	Pre_105	Prot_3129	0.76491	5.0643e-18	2.8289e-16	29	29	40	29	40	86	FALSE
Amycolatopsis	Pre_105	Prot_3502	0.775346	9.50918e-19	5.42125e-17	29	29	197	29	84	86	FALSE
Amycolatopsis	Pre_105	Prot_3542	0.7815	3.39909e-19	1.9585e-17	27	29	34	29	34	86	FALSE
Amycolatopsis	Pre_105	Prot_3670	0.805577	4.3052e-21	2.58176e-19	29	29	173	29	76	86	FALSE
Amycolatopsis	Pre_105	Prot_3737	0.935956	3.8651e-40	3.32023e-38	28	29	41	29	29	86	FALSE
Amycolatopsis	Pre_105	Prot_3772	0.668162	1.04576e-12	4.8745e-11	29	29	46	29	41	86	FALSE
Amycolatopsis	Pre_105	Prot_3780	0.926581	9.87986e-38	8.25108e-36	29	29	32	29	32	86	FALSE
Amycolatopsis	Pre_105	Prot_3796	0.634648	2.66354e-11	1.17211e-09	29	29	48	29	48	86	FALSE
Amycolatopsis	Pre_105	Prot_3852	0.513685	2.11694e-07	7.31429e-06	17	29	23	29	23	86	FALSE
Amycolatopsis	Pre_105	Prot_4371	0.64431	1.09105e-11	4.88224e-10	29	29	47	29	46	86	FALSE
Amycolatopsis	Pre_105	Prot_4468	0.760887	9.43251e-18	5.22043e-16	27	29	35	29	35	86	FALSE
Amycolatopsis	Pre_105	Prot_4613	0.743422	1.22573e-16	6.57213e-15	29	29	102	29	70	86	FALSE
Amycolatopsis	Pre_105	Prot_4734	0.921611	1.39563e-36	1.14327e-34	27	29	28	29	28	86	FALSE
Amycolatopsis	Pre_105	Prot_4767	0.606676	2.98358e-10	1.24231e-08	21	29	28	29	28	86	FALSE
Amycolatopsis	Pre_105	Prot_4930	0.526459	9.62897e-08	3.4191e-06	28	29	52	29	52	86	FALSE
Amycolatopsis	Pre_105	Prot_5196	0.561675	9.20241e-09	3.5043e-07	21	29	30	29	30	86	FALSE
Amycolatopsis	Pre_105	Prot_5282	0.652923	4.79237e-12	2.17736e-10	20	29	24	29	24	86	FALSE
Amycolatopsis	Pre_105	Prot_5305	0.568726	5.56136e-09	2.1438e-07	16	29	19	29	19	86	FALSE
Amycolatopsis	Pre_105	Prot_5436	0.84392	9.79253e-25	6.46189e-23	26	29	29	29	29	86	FALSE
Amycolatopsis	Pre_105	Prot_5512	0.831544	1.8456e-23	1.17698e-21	29	29	99	29	67	86	FALSE
Amycolatopsis	Pre_105	Prot_5630	0.821977	1.52407e-22	9.51977e-21	22	29	22	29	22	86	FALSE
Amycolatopsis	Pre_105	Prot_5869	0.597097	6.47239e-10	2.63764e-08	17	29	20	29	20	86	FALSE
Amycolatopsis	Pre_105	Prot_6154	0.974529	1.29275e-56	1.33232e-54	29	29	30	29	30	86	FALSE
Amycolatopsis	Pre_105	Prot_6257	0.837824	4.28958e-24	2.76898e-22	26	29	45	29	29	86	FALSE
Amycolatopsis	Pre_105	Prot_6299	0.805612	4.27602e-21	2.56448e-19	29	29	116	29	78	86	FALSE
Amycolatopsis	Pre_105	Prot_6423	0.545248	2.84529e-08	1.04927e-06	28	29	50	29	48	86	FALSE
Amycolatopsis	Pre_105	Prot_6524	0.702605	2.35802e-14	1.17645e-12	27	29	38	29	38	86	FALSE
Amycolatopsis	Pre_105	Prot_6790	0.80166	9.12405e-21	5.43907e-19	29	29	38	29	38	86	FALSE
Amycolatopsis	Pre_105	Prot_6851	0.58512	1.64577e-09	6.55447e-08	28	29	48	29	48	86	FALSE
Amycolatopsis	Pre_105	Prot_6852	0.568726	5.56136e-09	2.1438e-07	16	29	19	29	19	86	FALSE
Amycolatopsis	Pre_105	Prot_6881	0.58512	1.64577e-09	6.55447e-08	28	29	48	29	48	86	FALSE
Amycolatopsis	Pre_105	Prot_7005	0.947973	8.01818e-44	7.23171e-42	28	29	29	29	29	86	FALSE
Amycolatopsis	Pre_105	Prot_7933	0.567867	5.91729e-09	2.27763e-07	17	29	21	29	21	86	FALSE
Amycolatopsis	Pre_105	Prot_7969	0.84763	3.86305e-25	2.5755e-23	27	29	31	29	31	86	FALSE
Amycolatopsis	Pre_105	Prot_8241	0.576766	3.08665e-09	1.20982e-07	29	29	52	29	52	86	FALSE
Amycolatopsis	Pre_105	Prot_8326	0.718944	3.20984e-15	1.6456e-13	28	29	41	29	40	86	FALSE
Amycolatopsis	Pre_105	Prot_8434	0.922923	7.05954e-37	5.8101e-35	28	29	30	29	30	86	FALSE
Amycolatopsis	Pre_105	Prot_8562	0.537213	4.83603e-08	1.75151e-06	29	29	85	29	67	86	FALSE
Amycolatopsis	Pre_105	Prot_8910	0.948406	5.6966e-44	5.15836e-42	27	29	27	29	27	86	FALSE
Amycolatopsis	Pre_105	Prot_9021	1	0	0	29	29	29	29	29	86	FALSE
Amycolatopsis	Pre_105	Prot_9130	0.644399	1.08198e-11	4.84262e-10	15	29	15	29	15	86	FALSE
Amycolatopsis	Pre_105	Prot_9217	0.652923	4.79237e-12	2.17736e-10	20	29	24	29	24	86	FALSE
Amycolatopsis	Pre_105	Prot_9321	0.927931	4.66039e-38	3.91067e-36	29	29	53	29	31	86	FALSE
Amycolatopsis	Pre_178	Prot_10	0.614582	1.54382e-10	6.5339e-09	4	4	174	4	86	86	TRUE
Amycolatopsis	Pre_178	Prot_14	0.751033	4.1147e-17	2.23521e-15	4	4	91	4	85	86	TRUE
Amycolatopsis	Pre_178	Prot_119	0.57671	3.09946e-09	1.21423e-07	4	4	11	4	11	86	TRUE
Amycolatopsis	Pre_178	Prot_134	0.751033	4.1147e-17	2.23521e-15	4	4	91	4	85	86	TRUE
Amycolatopsis	Pre_178	Prot_157	0.57671	3.09946e-09	1.21423e-07	4	4	11	4	11	86	TRUE
Amycolatopsis	Pre_178	Prot_254	0.646022	9.28427e-12	4.16569e-10	4	4	9	4	9	86	TRUE
Amycolatopsis	Pre_178	Prot_597	0.741972	1.5024e-16	8.03413e-15	4	4	7	4	7	86	TRUE
Amycolatopsis	Pre_178	Prot_676	0.57671	3.09946e-09	1.21423e-07	4	4	11	4	11	86	TRUE
Amycolatopsis	Pre_178	Prot_1347	0.548464	2.29192e-08	8.52086e-07	4	4	12	4	12	86	TRUE
Amycolatopsis	Pre_178	Prot_1475	0.654017	4.30884e-12	1.96084e-10	4	4	93	4	85	86	TRUE
Amycolatopsis	Pre_178	Prot_1519	0.548464	2.29192e-08	8.52086e-07	4	4	12	4	12	86	TRUE
Amycolatopsis	Pre_178	Prot_1854	0.57671	3.09946e-09	1.21423e-07	4	4	11	4	11	86	TRUE
Amycolatopsis	Pre_178	Prot_2081	0.629172	4.35682e-11	1.89682e-09	4	4	15	4	11	86	TRUE
Amycolatopsis	Pre_178	Prot_2375	0.548464	2.29192e-08	8.52086e-07	4	4	12	4	12	86	TRUE
Amycolatopsis	Pre_178	Prot_2863	0.57671	3.09946e-09	1.21423e-07	4	4	11	4	11	86	TRUE
Amycolatopsis	Pre_178	Prot_2903	0.678557	3.51415e-13	1.67207e-11	4	4	14	4	9	86	TRUE
Amycolatopsis	Pre_178	Prot_3384	0.516184	1.81919e-07	6.32249e-06	4	4	24	4	17	86	TRUE
Amycolatopsis	Pre_178	Prot_4094	0.57671	3.09946e-09	1.21423e-07	4	4	11	4	11	86	TRUE
Amycolatopsis	Pre_178	Prot_4709	0.689645	1.04458e-13	5.07782e-12	4	4	8	4	8	86	TRUE
Amycolatopsis	Pre_178	Prot_4830	0.56858	5.62054e-09	2.1659e-07	4	4	12	4	11	86	TRUE
Amycolatopsis	Pre_178	Prot_5044	0.806478	3.61303e-21	2.17206e-19	4	4	6	4	6	86	TRUE
Amycolatopsis	Pre_178	Prot_5712	0.523375	1.1681e-07	4.12163e-06	4	4	13	4	13	86	TRUE
Amycolatopsis	Pre_178	Prot_5729	0.689645	1.04458e-13	5.07782e-12	4	4	8	4	8	86	TRUE
Amycolatopsis	Pre_178	Prot_5867	0.608877	2.48805e-10	1.04036e-08	4	4	10	4	10	86	TRUE
Amycolatopsis	Pre_178	Prot_5954	0.57671	3.09946e-09	1.21423e-07	4	4	11	4	11	86	TRUE
Amycolatopsis	Pre_178	Prot_6718	0.608877	2.48805e-10	1.04036e-08	4	4	10	4	10	86	TRUE
Amycolatopsis	Pre_178	Prot_6791	0.540586	3.87727e-08	1.41543e-06	4	4	13	4	12	86	TRUE
Amycolatopsis	Pre_178	Prot_6817	0.689645	1.04458e-13	5.07782e-12	4	4	8	4	8	86	TRUE
Amycolatopsis	Pre_178	Prot_7022	0.523375	1.1681e-07	4.12163e-06	4	4	13	4	13	86	TRUE
Amycolatopsis	Pre_178	Prot_7446	0.57671	3.09946e-09	1.21423e-07	4	4	11	4	11	86	TRUE
Amycolatopsis	Pre_178	Prot_8216	0.646022	9.28427e-12	4.16569e-10	4	4	9	4	9	86	TRUE
Amycolatopsis	Pre_178	Prot_8283	0.737805	2.6772e-16	1.41997e-14	3	4	4	4	4	86	TRUE
Amycolatopsis	Pre_178	Prot_8340	0.741972	1.5024e-16	8.03413e-15	4	4	7	4	7	86	TRUE
Amycolatopsis	Pre_178	Prot_8924	0.523375	1.1681e-07	4.12163e-06	4	4	13	4	13	86	TRUE
Amycolatopsis	Pre_178	Prot_9916	0.891444	6.43885e-31	4.76119e-29	4	4	6	4	5	86	TRUE
Amycolatopsis	Pre_178	Prot_10210	0.689645	1.04458e-13	5.07782e-12	4	4	8	4	8	86	TRUE
Amycolatopsis	Pre_225	Prot_118	0.556091	1.35992e-08	5.12747e-07	3	9	3	9	3	86	TRUE
Amycolatopsis	Pre_225	Prot_131	0.544134	3.06484e-08	1.12668e-06	9	9	137	9	81	86	TRUE
Amycolatopsis	Pre_225	Prot_246	0.664499	1.52011e-12	7.04259e-11	9	9	18	9	18	86	TRUE
Amycolatopsis	Pre_225	Prot_269	0.795312	2.97744e-20	1.75556e-18	9	9	182	9	86	86	TRUE
Amycolatopsis	Pre_225	Prot_306	0.544408	3.00951e-08	1.10756e-06	9	9	94	9	86	86	TRUE
Amycolatopsis	Pre_225	Prot_308	0.532924	6.38289e-08	2.29378e-06	9	9	82	9	39	86	TRUE
Amycolatopsis	Pre_225	Prot_309	0.675187	5.02898e-13	2.37643e-11	6	9	8	9	8	86	TRUE
Amycolatopsis	Pre_225	Prot_334	0.551703	1.83922e-08	6.88151e-07	7	9	16	9	14	86	TRUE
Amycolatopsis	Pre_225	Prot_547	0.677877	3.77918e-13	1.79562e-11	9	9	18	9	17	86	TRUE
Amycolatopsis	Pre_225	Prot_549	0.629729	4.14583e-11	1.80619e-09	7	9	12	9	12	86	TRUE
Amycolatopsis	Pre_225	Prot_655	0.544408	3.00951e-08	1.10756e-06	5	9	8	9	8	86	TRUE
Amycolatopsis	Pre_225	Prot_689	0.526222	9.77401e-08	3.46984e-06	9	9	27	9	23	86	TRUE
Amycolatopsis	Pre_225	Prot_735	0.894661	1.94797e-31	1.45791e-29	9	9	12	9	11	86	TRUE
Amycolatopsis	Pre_225	Prot_751	0.705657	1.64156e-14	8.23795e-13	8	9	23	9	15	86	TRUE
Amycolatopsis	Pre_225	Prot_903	0.672418	6.72719e-13	3.16338e-11	8	9	14	9	14	86	TRUE
Amycolatopsis	Pre_225	Prot_954	0.511282	2.44627e-07	8.41781e-06	7	9	17	9	16	86	TRUE
Amycolatopsis	Pre_225	Prot_1035	0.512387	2.28913e-07	7.89332e-06	9	9	115	9	63	86	TRUE
Amycolatopsis	Pre_225	Prot_1050	0.610628	2.15131e-10	9.03637e-09	9	9	21	9	20	86	TRUE
Amycolatopsis	Pre_225	Prot_1077	0.543308	3.23813e-08	1.18753e-06	9	9	31	9	27	86	TRUE
Amycolatopsis	Pre_225	Prot_1127	0.690082	9.94712e-14	4.84278e-12	7	9	16	9	11	86	TRUE
Amycolatopsis	Pre_225	Prot_1248	0.646022	9.28427e-12	4.16569e-10	4	9	4	9	4	86	TRUE
Amycolatopsis	Pre_225	Prot_1622	0.739358	2.16132e-16	1.1513e-14	8	9	12	9	12	86	TRUE
Amycolatopsis	Pre_225	Prot_1748	0.621059	8.87553e-11	3.80333e-09	9	9	20	9	20	86	TRUE
Amycolatopsis	Pre_225	Prot_1858	0.740926	1.73875e-16	9.28388e-15	9	9	22	9	16	86	TRUE
Amycolatopsis	Pre_225	Prot_1956	0.544408	3.00951e-08	1.10756e-06	5	9	8	9	8	86	TRUE
Amycolatopsis	Pre_225	Prot_2347	0.534036	5.94192e-08	2.13914e-06	9	9	25	9	25	86	TRUE
Amycolatopsis	Pre_225	Prot_2403	0.942503	4.77405e-42	4.1975e-40	9	9	10	9	10	86	TRUE
Amycolatopsis	Pre_225	Prot_2611	0.547939	2.37464e-08	8.81719e-07	9	9	36	9	30	86	TRUE
Amycolatopsis	Pre_225	Prot_2824	0.824001	9.85529e-23	6.19223e-21	8	9	10	9	10	86	TRUE
Amycolatopsis	Pre_225	Prot_2827	0.936258	3.19038e-40	2.74263e-38	8	9	9	9	8	86	TRUE
Amycolatopsis	Pre_225	Prot_3231	0.630762	3.78059e-11	1.65158e-09	9	9	25	9	20	86	TRUE
Amycolatopsis	Pre_225	Prot_3456	0.848987	2.73178e-25	1.82406e-23	9	9	12	9	12	86	TRUE
Amycolatopsis	Pre_225	Prot_3601	0.625782	5.88006e-11	2.54214e-09	8	9	17	9	16	86	TRUE
Amycolatopsis	Pre_225	Prot_3655	0.560822	9.77209e-09	3.7164e-07	9	9	55	9	43	86	TRUE
Amycolatopsis	Pre_225	Prot_3789	0.519356	1.49816e-07	5.24386e-06	9	9	26	9	26	86	TRUE
Amycolatopsis	Pre_225	Prot_3849	0.680845	2.74778e-13	1.31364e-11	7	9	17	9	11	86	TRUE
Amycolatopsis	Pre_225	Prot_4046	0.556091	1.35992e-08	5.12747e-07	3	9	3	9	3	86	TRUE
Amycolatopsis	Pre_225	Prot_4158	0.6437	1.15537e-11	5.16318e-10	8	9	15	9	15	86	TRUE
Amycolatopsis	Pre_225	Prot_4229	0.617481	1.20697e-10	5.13638e-09	8	9	16	9	16	86	TRUE
Amycolatopsis	Pre_225	Prot_4290	0.5201	1.431e-07	5.01578e-06	6	9	12	9	12	86	TRUE
Amycolatopsis	Pre_225	Prot_4304	0.540951	3.78488e-08	1.38241e-06	9	9	51	9	40	86	TRUE
Amycolatopsis	Pre_225	Prot_4390	0.739358	2.16132e-16	1.1513e-14	8	9	12	9	12	86	TRUE
Amycolatopsis	Pre_225	Prot_4413	0.617481	1.20697e-10	5.13638e-09	8	9	16	9	16	86	TRUE
Amycolatopsis	Pre_225	Prot_4618	0.715097	5.19774e-15	2.64371e-13	9	9	16	9	16	86	TRUE
Amycolatopsis	Pre_225	Prot_4620	0.593387	8.67738e-10	3.513e-08	8	9	17	9	17	86	TRUE
Amycolatopsis	Pre_225	Prot_4691	0.688773	1.15139e-13	5.59007e-12	9	9	17	9	17	86	TRUE
Amycolatopsis	Pre_225	Prot_5544	0.717835	3.69126e-15	1.88621e-13	8	9	14	9	12	86	TRUE
Amycolatopsis	Pre_225	Prot_5652	0.752313	3.41118e-17	1.86442e-15	9	9	17	9	14	86	TRUE
Amycolatopsis	Pre_225	Prot_5820	0.852075	1.22597e-25	8.24789e-24	9	9	13	9	12	86	TRUE
Amycolatopsis	Pre_225	Prot_5954	0.551496	1.86535e-08	6.97404e-07	6	9	11	9	11	86	TRUE
Amycolatopsis	Pre_225	Prot_6119	0.646022	9.28427e-12	4.16569e-10	4	9	4	9	4	86	TRUE
Amycolatopsis	Pre_225	Prot_6135	0.89271	4.04186e-31	3.00965e-29	9	9	11	9	11	86	TRUE
Amycolatopsis	Pre_225	Prot_6343	0.664499	1.52011e-12	7.04259e-11	9	9	18	9	18	86	TRUE
Amycolatopsis	Pre_225	Prot_6417	0.731761	6.07112e-16	3.18261e-14	6	9	7	9	7	86	TRUE
Amycolatopsis	Pre_225	Prot_6432	0.629729	4.14583e-11	1.80619e-09	7	9	12	9	12	86	TRUE
Amycolatopsis	Pre_225	Prot_6611	0.56602	6.75672e-09	2.59378e-07	9	9	65	9	49	86	TRUE
Amycolatopsis	Pre_225	Prot_6782	0.767797	3.2168e-18	1.80565e-16	8	9	12	9	11	86	TRUE
Amycolatopsis	Pre_225	Prot_6925	0.564387	7.59231e-09	2.90534e-07	4	9	5	9	5	86	TRUE
Amycolatopsis	Pre_225	Prot_7698	0.584504	1.72488e-09	6.86136e-08	5	9	8	9	7	86	TRUE
Amycolatopsis	Pre_225	Prot_7833	0.6437	1.15537e-11	5.16318e-10	8	9	15	9	15	86	TRUE
Amycolatopsis	Pre_225	Prot_7924	0.942503	4.77405e-42	4.1975e-40	9	9	10	9	10	86	TRUE
Amycolatopsis	Pre_225	Prot_8377	0.705499	1.6727e-14	8.3924e-13	7	9	10	9	10	86	TRUE
Amycolatopsis	Pre_225	Prot_8741	0.942503	4.77405e-42	4.1975e-40	9	9	10	9	10	86	TRUE
Amycolatopsis	Pre_225	Prot_9009	0.775315	9.55865e-19	5.44901e-17	9	9	14	9	14	86	TRUE
Amycolatopsis	Pre_225	Prot_9440	0.544408	3.00951e-08	1.10756e-06	5	9	8	9	8	86	TRUE
Amycolatopsis	Pre_231	Prot_199	0.559865	1.04522e-08	3.96776e-07	2	4	3	4	3	86	FALSE
Amycolatopsis	Pre_231	Prot_738	0.737805	2.6772e-16	1.41997e-14	3	4	4	4	4	86	FALSE
Amycolatopsis	Pre_231	Prot_2167	0.510336	2.58879e-07	8.89125e-06	3	4	9	4	8	86	FALSE
Amycolatopsis	Pre_231	Prot_2587	0.698638	3.74993e-14	1.85836e-12	2	4	2	4	2	86	FALSE
Amycolatopsis	Pre_231	Prot_2838	0.559865	1.04522e-08	3.96776e-07	2	4	3	4	3	86	FALSE
Amycolatopsis	Pre_231	Prot_3017	0.540043	4.01823e-08	1.46544e-06	3	4	7	4	7	86	FALSE
Amycolatopsis	Pre_231	Prot_4077	0.559865	1.04522e-08	3.96776e-07	2	4	3	4	3	86	FALSE
Amycolatopsis	Pre_231	Prot_4404	0.698638	3.74993e-14	1.85836e-12	2	4	2	4	2	86	FALSE
Amycolatopsis	Pre_231	Prot_5407	0.637247	2.10147e-11	9.2872e-10	4	4	10	4	9	86	FALSE
Amycolatopsis	Pre_231	Prot_5440	0.698638	3.74993e-14	1.85836e-12	2	4	2	4	2	86	FALSE
Bifidobacterium	Pre_34	Prot_227	0.428271	2.80401e-42	2.47311e-40	81	81	1189	81	908	912	FALSE
Bifidobacterium	Pre_34	Prot_2659	0.310509	3.89546e-22	2.40627e-20	75	81	395	81	395	912	FALSE
Bifidobacterium	Pre_34	Prot_3337	0.366467	1.13979e-30	8.39369e-29	78	81	356	81	356	912	FALSE
Bifidobacterium	Pre_34	Prot_4040	0.368312	5.55806e-31	4.11379e-29	80	81	372	81	372	912	FALSE
Bifidobacterium	Pre_34	Prot_4200	0.318529	2.97402e-23	1.88974e-21	80	81	441	81	440	912	FALSE
Bifidobacterium	Pre_34	Prot_4280	0.331274	4.23619e-25	2.82267e-23	81	81	429	81	429	912	FALSE
Bifidobacterium	Pre_34	Prot_4491	0.349403	7.01609e-28	4.90422e-26	80	81	395	81	395	912	FALSE
Bifidobacterium	Pre_34	Prot_4528	0.364927	2.06774e-30	1.51887e-28	77	81	349	81	348	912	FALSE
Bifidobacterium	Pre_34	Prot_5178	0.436135	6.13871e-44	5.55655e-42	81	81	309	81	309	912	FALSE
Bifidobacterium	Pre_34	Prot_5179	0.427992	3.2058e-42	2.82572e-40	80	81	309	81	309	912	FALSE
Bifidobacterium	Pre_34	Prot_5182	0.406705	6.02873e-38	5.04804e-36	77	81	306	81	306	912	FALSE
Bifidobacterium	Pre_34	Prot_5221	0.43335	2.40371e-43	2.15549e-41	80	81	304	81	304	912	FALSE
Bifidobacterium	Pre_34	Prot_6077	0.413985	2.25326e-39	1.92082e-37	68	81	236	81	236	912	FALSE
Bifidobacterium	Pre_34	Prot_6773	0.398096	2.64813e-36	2.16223e-34	60	81	197	81	197	912	FALSE
Bifidobacterium	Pre_34	Prot_8489	0.347423	1.44143e-27	1.00356e-25	44	81	135	81	135	912	FALSE
Bifidobacterium	Pre_76	Prot_6077	0.304524	2.52475e-21	1.52263e-19	33	36	236	36	236	912	FALSE
Bifidobacterium	Pre_191	Prot_4	0.359785	1.4765e-29	1.06677e-27	14	14	903	14	852	912	FALSE
Bifidobacterium	Pre_191	Prot_34	0.497706	1.50632e-58	1.5807e-56	14	14	54	14	54	912	FALSE
Bifidobacterium	Pre_191	Prot_101	0.307618	9.65902e-22	5.88579e-20	14	14	129	14	129	912	FALSE
Bifidobacterium	Pre_191	Prot_926	0.813308	1.50494e-216	3.50324e-214	14	14	21	14	21	912	FALSE
Bifidobacterium	Pre_191	Prot_1891	0.72888	3.38615e-152	6.58282e-150	14	14	26	14	26	912	FALSE
Bifidobacterium	Pre_244	Prot_2814	0.314662	1.03831e-22	6.52153e-21	1	10	1	10	1	912	FALSE
Bifidobacterium	Pre_245	Prot_2814	0.314662	1.03831e-22	6.52153e-21	1	10	1	10	1	912	FALSE
Streptomyces	Pre_5	Prot_241	0.306584	1.43267e-31	1.07488e-29	551	709	1009	706	874	1373	TRUE
Streptomyces	Pre_5	Prot_1365	0.334096	1.86329e-37	1.54637e-35	175	709	193	706	187	1373	TRUE
Streptomyces	Pre_17	Prot_2270	0.383191	1.47958e-49	1.4287e-47	59	61	309	61	309	1373	FALSE
Streptomyces	Pre_17	Prot_3011	0.316613	1.20645e-33	9.4322e-32	19	61	50	61	50	1373	FALSE
Streptomyces	Pre_17	Prot_3051	0.374727	2.56999e-47	2.40976e-45	58	61	309	61	309	1373	FALSE
Streptomyces	Pre_17	Prot_3906	0.376718	7.74456e-48	7.36489e-46	9	61	9	61	9	1373	FALSE
Streptomyces	Pre_17	Prot_5526	0.315226	2.36217e-33	1.84083e-31	17	61	41	61	41	1373	FALSE
Streptomyces	Pre_17	Prot_6009	0.301111	1.79765e-30	1.32148e-28	37	61	183	61	182	1373	FALSE
Streptomyces	Pre_17	Prot_6866	0.357824	4.86941e-43	4.34936e-41	39	61	190	61	159	1373	FALSE
Streptomyces	Pre_23	Prot_6630	0.350571	2.78915e-41	2.43042e-39	3	25	3	24	3	1373	FALSE
Streptomyces	Pre_45	Prot_7	0.363653	1.74274e-44	1.58605e-42	54	55	350	55	337	1373	FALSE
Streptomyces	Pre_45	Prot_68	0.5671	5.76385e-118	9.22494e-116	39	55	81	55	80	1373	FALSE
Streptomyces	Pre_45	Prot_101	0.355481	1.82216e-42	1.60996e-40	52	55	306	55	304	1373	FALSE
Streptomyces	Pre_45	Prot_251	0.419632	5.53538e-60	5.85771e-58	55	55	1515	55	1365	1373	FALSE
Streptomyces	Pre_45	Prot_308	0.325408	1.5691e-35	1.26473e-33	41	55	259	55	210	1373	FALSE
Streptomyces	Pre_45	Prot_563	0.419394	6.54124e-60	6.91694e-58	51	55	349	55	283	1373	FALSE
Streptomyces	Pre_45	Prot_655	0.459151	7.6489e-73	9.22345e-71	32	55	81	55	79	1373	FALSE
Streptomyces	Pre_45	Prot_663	0.428676	8.88632e-63	9.58418e-61	53	55	333	55	263	1373	FALSE
Streptomyces	Pre_45	Prot_773	0.380246	9.05596e-49	8.69317e-47	44	55	211	55	196	1373	FALSE
Streptomyces	Pre_45	Prot_777	0.336722	4.74313e-38	3.97963e-36	51	55	453	55	363	1373	FALSE
Streptomyces	Pre_45	Prot_1121	0.402825	5.17693e-55	5.28193e-53	51	55	256	55	236	1373	FALSE
Streptomyces	Pre_45	Prot_1365	0.350015	3.78658e-41	3.29629e-39	40	55	193	55	187	1373	FALSE
Streptomyces	Pre_45	Prot_1421	0.357102	7.32093e-43	6.49122e-41	55	55	1578	55	1305	1373	FALSE
Streptomyces	Pre_45	Prot_1789	0.335477	9.09086e-38	7.59576e-36	55	55	1578	55	1047	1373	FALSE
Streptomyces	Pre_45	Prot_1967	0.302012	1.18996e-30	8.75947e-29	54	55	1266	55	1111	1373	FALSE
Streptomyces	Pre_45	Prot_2095	0.311309	1.54416e-32	1.18007e-30	55	55	1103	55	867	1373	FALSE
Streptomyces	Pre_45	Prot_2183	0.394721	1.02579e-52	1.02167e-50	51	55	508	55	285	1373	FALSE
Streptomyces	Pre_45	Prot_2203	0.335049	1.13587e-37	9.47823e-36	55	55	644	55	427	1373	FALSE
Streptomyces	Pre_45	Prot_2236	0.302629	8.96254e-31	6.61063e-29	54	55	1133	55	1039	1373	FALSE
Streptomyces	Pre_45	Prot_2314	0.455676	1.21235e-71	1.44139e-69	39	55	119	55	117	1373	FALSE
Streptomyces	Pre_45	Prot_2582	0.316097	1.54988e-33	1.2097e-31	52	55	362	55	362	1373	FALSE
Streptomyces	Pre_45	Prot_2583	0.321467	1.11812e-34	8.91717e-33	41	55	248	55	226	1373	FALSE
Streptomyces	Pre_45	Prot_2647	0.726265	9.95175e-226	2.34849e-223	52	55	90	55	90	1373	FALSE
Streptomyces	Pre_45	Prot_2722	0.321628	1.03264e-34	8.23828e-33	54	55	582	55	464	1373	FALSE
Streptomyces	Pre_45	Prot_2763	0.360922	8.36924e-44	7.54543e-42	50	55	276	55	276	1373	FALSE
Streptomyces	Pre_45	Prot_2821	0.340794	5.53439e-39	4.69395e-37	53	55	339	55	335	1373	FALSE
Streptomyces	Pre_45	Prot_2962	0.389094	3.70178e-51	3.63846e-49	54	55	461	55	374	1373	FALSE
Streptomyces	Pre_45	Prot_3021	0.377219	5.71985e-48	5.44755e-46	52	55	296	55	269	1373	FALSE
Streptomyces	Pre_45	Prot_3236	0.309989	2.88978e-32	2.19647e-30	42	55	598	55	357	1373	FALSE
Streptomyces	Pre_45	Prot_3346	0.38329	1.39189e-49	1.34439e-47	54	55	628	55	272	1373	FALSE
Streptomyces	Pre_45	Prot_3654	0.472791	1.08771e-77	1.34959e-75	42	55	128	55	127	1373	FALSE
Streptomyces	Pre_45	Prot_3875	0.37412	3.69687e-47	3.46084e-45	53	55	294	55	292	1373	FALSE
Streptomyces	Pre_45	Prot_3997	0.331428	7.38286e-37	6.07406e-35	45	55	467	55	274	1373	FALSE
Streptomyces	Pre_45	Prot_4091	0.415286	1.13743e-58	1.19484e-56	43	55	166	55	165	1373	FALSE
Streptomyces	Pre_45	Prot_4216	0.325369	1.6001e-35	1.28957e-33	33	55	148	55	147	1373	FALSE
Streptomyces	Pre_45	Prot_4315	0.381319	4.68895e-49	4.50911e-47	41	55	173	55	173	1373	FALSE
Streptomyces	Pre_45	Prot_4413	0.402158	8.0446e-55	8.20181e-53	40	55	157	55	150	1373	FALSE
Streptomyces	Pre_45	Prot_4588	0.420839	2.37209e-60	2.51286e-58	51	55	228	55	224	1373	FALSE
Streptomyces	Pre_45	Prot_4592	0.499623	6.86678e-88	9.28747e-86	50	55	165	55	162	1373	FALSE
Streptomyces	Pre_45	Prot_4702	0.318586	4.61159e-34	3.62434e-32	52	55	358	55	358	1373	FALSE
Streptomyces	Pre_45	Prot_4726	0.372268	1.11757e-46	1.04219e-44	35	55	134	55	133	1373	FALSE
Streptomyces	Pre_45	Prot_4841	0.305268	2.64535e-31	1.97501e-29	43	55	265	55	264	1373	FALSE
Streptomyces	Pre_45	Prot_4877	0.390631	1.39989e-51	1.37923e-49	34	55	120	55	116	1373	FALSE
Streptomyces	Pre_45	Prot_5282	0.587155	2.56772e-128	4.39697e-126	41	55	83	55	83	1373	FALSE
Streptomyces	Pre_45	Prot_5482	0.639231	6.96339e-159	1.37617e-156	47	55	135	55	96	1373	FALSE
Streptomyces	Pre_45	Prot_5787	0.386454	1.94468e-50	1.89289e-48	42	55	184	55	175	1373	FALSE
Streptomyces	Pre_45	Prot_5875	0.315087	2.52574e-33	1.96526e-31	39	55	227	55	206	1373	FALSE
Streptomyces	Pre_45	Prot_6106	0.320664	1.66257e-34	1.31785e-32	41	55	229	55	226	1373	FALSE
Streptomyces	Pre_45	Prot_6437	0.549669	1.57207e-109	2.43886e-107	52	55	149	55	149	1373	FALSE
Streptomyces	Pre_45	Prot_6476	0.454587	2.86408e-71	3.38341e-69	52	55	207	55	206	1373	FALSE
Streptomyces	Pre_45	Prot_6551	0.447237	8.72544e-69	1.01658e-66	51	55	204	55	204	1373	FALSE
Streptomyces	Pre_45	Prot_6552	0.589226	1.98958e-129	3.42617e-127	33	55	54	55	54	1373	FALSE
Streptomyces	Pre_45	Prot_6611	0.63666	3.09836e-157	6.10268e-155	32	55	48	55	44	1373	FALSE
Streptomyces	Pre_45	Prot_6667	0.483738	9.64871e-82	1.23423e-79	53	55	193	55	193	1373	FALSE
Streptomyces	Pre_45	Prot_6790	0.612201	2.63292e-142	4.84003e-140	52	55	123	55	123	1373	FALSE
Streptomyces	Pre_45	Prot_6987	0.431626	1.04393e-63	1.14614e-61	42	55	149	55	148	1373	FALSE
Streptomyces	Pre_45	Prot_7022	0.533082	5.94856e-102	8.57533e-100	28	55	48	55	47	1373	FALSE
Streptomyces	Pre_45	Prot_7181	0.583466	2.33189e-126	3.97282e-124	42	55	88	55	88	1373	FALSE
Streptomyces	Pre_45	Prot_7191	0.468923	2.71331e-76	3.34474e-74	43	55	135	55	135	1373	FALSE
Streptomyces	Pre_45	Prot_7211	0.518466	1.29084e-95	1.80064e-93	52	55	165	55	165	1373	FALSE
Streptomyces	Pre_45	Prot_7220	0.598188	2.51042e-134	4.41836e-132	51	55	125	55	123	1373	FALSE
Streptomyces	Pre_45	Prot_7287	0.745457	4.33668e-244	1.13635e-241	40	55	51	55	51	1373	FALSE
Streptomyces	Pre_45	Prot_7479	0.475918	7.8368e-79	9.90375e-77	47	55	165	55	154	1373	FALSE
Streptomyces	Pre_45	Prot_7838	0.387989	7.42468e-51	7.27531e-49	39	55	153	55	153	1373	FALSE
Streptomyces	Pre_45	Prot_8116	0.360755	9.20535e-44	8.29285e-42	35	55	140	55	140	1373	FALSE
Streptomyces	Pre_45	Prot_8236	0.501426	1.3134e-88	1.78776e-86	43	55	122	55	120	1373	FALSE
Streptomyces	Pre_45	Prot_8245	0.531269	3.77742e-101	5.43542e-99	48	55	139	55	134	1373	FALSE
Streptomyces	Pre_45	Prot_8340	0.509733	5.64754e-92	7.79138e-90	38	55	92	55	92	1373	FALSE
Streptomyces	Pre_45	Prot_8484	0.618423	5.5955e-146	1.03565e-143	40	55	72	55	72	1373	FALSE
Streptomyces	Pre_45	Prot_8728	0.65674	1.52373e-170	3.08864e-168	42	55	71	55	71	1373	FALSE
Streptomyces	Pre_45	Prot_8905	0.633863	1.84939e-155	3.62437e-153	51	55	124	55	109	1373	FALSE
Streptomyces	Pre_45	Prot_9080	0.489133	8.5697e-84	1.10892e-81	42	55	120	55	120	1373	FALSE
Streptomyces	Pre_45	Prot_9288	0.503878	1.36272e-89	1.8621e-87	42	55	114	55	114	1373	FALSE
Streptomyces	Pre_45	Prot_9578	0.602552	9.06225e-137	1.62632e-134	48	55	108	55	108	1373	FALSE
Streptomyces	Pre_45	Prot_9846	0.488284	1.81241e-83	2.34095e-81	34	55	80	55	80	1373	FALSE
Streptomyces	Pre_45	Prot_10113	0.40575	7.40207e-56	7.58635e-54	31	55	92	55	92	1373	FALSE
Streptomyces	Pre_46	Prot_1248	0.309514	3.61644e-32	2.74641e-30	16	50	46	50	46	1373	FALSE
Streptomyces	Pre_46	Prot_2222	0.40829	1.34572e-56	1.38671e-54	31	50	103	50	100	1373	FALSE
Streptomyces	Pre_46	Prot_2588	0.315669	1.9071e-33	1.48769e-31	48	50	424	50	382	1373	FALSE
Streptomyces	Pre_46	Prot_3055	0.331394	7.51186e-37	6.17874e-35	45	50	289	50	283	1373	FALSE
Streptomyces	Pre_46	Prot_3655	0.369911	4.51583e-46	4.18514e-44	49	50	290	50	286	1373	FALSE
Streptomyces	Pre_46	Prot_4094	0.398759	7.49044e-54	7.58292e-52	14	50	23	50	23	1373	FALSE
Streptomyces	Pre_46	Prot_5822	0.425894	6.56651e-62	7.05297e-60	44	50	244	50	199	1373	FALSE
Streptomyces	Pre_46	Prot_6181	0.374372	3.18012e-47	2.97867e-45	30	50	109	50	109	1373	FALSE
Streptomyces	Pre_46	Prot_6480	0.395016	8.4816e-53	8.45478e-51	44	50	208	50	208	1373	FALSE
Streptomyces	Pre_46	Prot_7158	0.48857	1.40755e-83	1.81902e-81	48	50	173	50	173	1373	FALSE
Streptomyces	Pre_46	Prot_7403	0.310124	2.71094e-32	2.06121e-30	18	50	58	50	57	1373	FALSE
Streptomyces	Pre_46	Prot_8924	0.519767	3.62321e-96	5.07531e-94	31	50	66	50	66	1373	FALSE
Streptomyces	Pre_46	Prot_9754	0.446032	2.20012e-68	2.55906e-66	29	50	76	50	76	1373	FALSE
Streptomyces	Pre_58	Prot_191	0.351467	1.70127e-41	1.48596e-39	39	42	250	42	236	1373	FALSE
Streptomyces	Pre_58	Prot_470	0.35176	1.44715e-41	1.26542e-39	39	42	244	42	239	1373	FALSE
Streptomyces	Pre_58	Prot_537	0.324172	2.91405e-35	2.33966e-33	42	42	324	42	314	1373	FALSE
Streptomyces	Pre_58	Prot_540	0.413786	3.19467e-58	3.34793e-56	42	42	219	42	211	1373	FALSE
Streptomyces	Pre_58	Prot_751	0.311057	1.74102e-32	1.3282e-30	40	42	335	42	290	1373	FALSE
Streptomyces	Pre_58	Prot_964	0.328821	2.79804e-36	2.28384e-34	39	42	289	42	258	1373	FALSE
Streptomyces	Pre_58	Prot_1367	0.364062	1.37662e-44	1.25398e-42	25	42	103	42	96	1373	FALSE
Streptomyces	Pre_58	Prot_3728	0.693076	2.03307e-197	4.53582e-195	39	42	73	42	73	1373	FALSE
Streptomyces	Pre_58	Prot_3772	0.41852	1.20454e-59	1.27162e-57	42	42	333	42	256	1373	FALSE
Streptomyces	Pre_58	Prot_3775	0.457891	2.08988e-72	2.5162e-70	38	42	148	42	147	1373	FALSE
Streptomyces	Pre_58	Prot_4214	0.303696	5.48001e-31	4.05645e-29	42	42	350	42	350	1373	FALSE
Streptomyces	Pre_58	Prot_4588	0.343758	1.13569e-39	9.70727e-38	37	42	228	42	224	1373	FALSE
Streptomyces	Pre_58	Prot_4618	0.683161	1.0752e-189	2.37392e-187	39	42	75	42	75	1373	FALSE
Streptomyces	Pre_58	Prot_4656	0.30484	3.22655e-31	2.40612e-29	41	42	335	42	328	1373	FALSE
Streptomyces	Pre_58	Prot_4688	0.551722	1.69176e-110	2.63559e-108	40	42	117	42	117	1373	FALSE
Streptomyces	Pre_58	Prot_4691	0.436516	2.86277e-65	3.17581e-63	40	42	177	42	177	1373	FALSE
Streptomyces	Pre_58	Prot_4752	0.311254	1.58512e-32	1.21085e-30	41	42	348	42	296	1373	FALSE
Streptomyces	Pre_58	Prot_4758	0.306279	1.65225e-31	1.23737e-29	42	42	350	42	340	1373	FALSE
Streptomyces	Pre_58	Prot_4875	0.387551	9.77721e-51	9.56583e-49	42	42	239	42	238	1373	FALSE
Streptomyces	Pre_58	Prot_5174	0.341245	4.35341e-39	3.69677e-37	41	42	279	42	279	1373	FALSE
Streptomyces	Pre_58	Prot_5315	0.36597	4.54997e-45	4.16624e-43	39	42	226	42	226	1373	FALSE
Streptomyces	Pre_58	Prot_5395	0.509252	8.89498e-92	1.22643e-89	42	42	159	42	146	1373	FALSE
Streptomyces	Pre_58	Prot_5473	0.495184	3.86878e-86	5.07441e-84	31	42	86	42	86	1373	FALSE
Streptomyces	Pre_58	Prot_5668	0.352036	1.24216e-41	1.08712e-39	37	42	220	42	216	1373	FALSE
Streptomyces	Pre_58	Prot_5850	0.445959	2.32569e-68	2.70422e-66	40	42	178	42	168	1373	FALSE
Streptomyces	Pre_58	Prot_5868	0.464546	9.8302e-75	1.20083e-72	37	42	137	42	136	1373	FALSE
Streptomyces	Pre_58	Prot_6403	0.41883	9.70508e-60	1.02517e-57	42	42	210	42	209	1373	FALSE
Streptomyces	Pre_58	Prot_6480	0.408607	1.08619e-56	1.12025e-54	41	42	208	42	208	1373	FALSE
Streptomyces	Pre_58	Prot_6628	0.342781	1.91733e-39	1.63505e-37	31	42	161	42	161	1373	FALSE
Streptomyces	Pre_58	Prot_7014	0.600898	7.71271e-136	1.37815e-133	41	42	106	42	105	1373	FALSE
Streptomyces	Pre_58	Prot_7473	0.600898	7.71271e-136	1.37815e-133	41	42	107	42	105	1373	FALSE
Streptomyces	Pre_58	Prot_7572	0.421657	1.33304e-60	1.41385e-58	37	42	161	42	161	1373	FALSE
Streptomyces	Pre_58	Prot_8033	0.593173	1.44534e-131	2.51328e-129	42	42	113	42	113	1373	FALSE
Streptomyces	Pre_58	Prot_8222	0.662377	1.82294e-174	3.73611e-172	42	42	134	42	95	1373	FALSE
Streptomyces	Pre_58	Prot_8271	0.484789	3.871e-82	4.967e-80	38	42	134	42	133	1373	FALSE
Streptomyces	Pre_58	Prot_8741	0.63245	1.43517e-154	2.80789e-152	37	42	78	42	78	1373	FALSE
Streptomyces	Pre_58	Prot_8818	0.593173	1.44534e-131	2.51328e-129	42	42	113	42	113	1373	FALSE
Streptomyces	Pre_58	Prot_8859	0.390032	2.04608e-51	2.01418e-49	19	42	51	42	51	1373	FALSE
Streptomyces	Pre_58	Prot_9414	0.508195	2.41081e-91	3.3175e-89	35	42	105	42	104	1373	FALSE
Streptomyces	Pre_58	Prot_9556	0.555184	3.81303e-112	5.97344e-110	39	42	110	42	110	1373	FALSE
Streptomyces	Pre_77	Prot_167	0.576929	5.98287e-123	9.75996e-121	1	1	3	1	3	1373	TRUE
Streptomyces	Pre_77	Prot_263	0.576929	5.98287e-123	9.75996e-121	1	1	3	1	3	1373	TRUE
Streptomyces	Pre_77	Prot_356	0.407504	2.2844e-56	2.34812e-54	1	1	12	1	6	1373	TRUE
Streptomyces	Pre_77	Prot_374	0.576087	1.62454e-122	2.63971e-120	1	1	5	1	3	1373	TRUE
Streptomyces	Pre_77	Prot_380	0.407504	2.2844e-56	2.34812e-54	1	1	6	1	6	1373	TRUE
Streptomyces	Pre_77	Prot_454	0.576929	5.98287e-123	9.75996e-121	1	1	3	1	3	1373	TRUE
Streptomyces	Pre_77	Prot_467	0.706849	1.10539e-208	2.51486e-206	1	1	2	1	2	1373	TRUE
Streptomyces	Pre_77	Prot_553	0.706849	1.10539e-208	2.51486e-206	1	1	2	1	2	1373	TRUE
Streptomyces	Pre_77	Prot_557	0.576929	5.98287e-123	9.75996e-121	1	1	6	1	3	1373	TRUE
Streptomyces	Pre_77	Prot_577	0.576929	5.98287e-123	9.75996e-121	1	1	3	1	3	1373	TRUE
Streptomyces	Pre_77	Prot_585	1	0	0	1	1	1	1	1	1373	TRUE
Streptomyces	Pre_77	Prot_606	0.576929	5.98287e-123	9.75996e-121	1	1	3	1	3	1373	TRUE
Streptomyces	Pre_77	Prot_618	0.315189	2.40475e-33	1.87152e-31	1	1	10	1	10	1373	TRUE
Streptomyces	Pre_77	Prot_622	0.706849	1.10539e-208	2.51486e-206	1	1	2	1	2	1373	TRUE
Streptomyces	Pre_77	Prot_677	0.576929	5.98287e-123	9.75996e-121	1	1	3	1	3	1373	TRUE
Streptomyces	Pre_77	Prot_711	0.499453	8.02189e-88	1.08415e-85	1	1	4	1	4	1373	TRUE
Streptomyces	Pre_77	Prot_785	0.576929	5.98287e-123	9.75996e-121	1	1	3	1	3	1373	TRUE
Streptomyces	Pre_77	Prot_809	0.33382	2.14974e-37	1.78116e-35	1	1	1370	1	1367	1373	TRUE
Streptomyces	Pre_77	Prot_1567	0.576929	5.98287e-123	9.75996e-121	1	1	3	1	3	1373	TRUE
Streptomyces	Pre_77	Prot_1729	0.576929	5.98287e-123	9.75996e-121	1	1	3	1	3	1373	TRUE
Streptomyces	Pre_77	Prot_2118	0.576508	9.86407e-123	1.60802e-120	1	1	4	1	3	1373	TRUE
Streptomyces	Pre_77	Prot_2299	1	0	0	1	1	1	1	1	1373	TRUE
Streptomyces	Pre_77	Prot_2891	0.377137	6.00913e-48	5.71918e-46	1	1	7	1	7	1373	TRUE
Streptomyces	Pre_77	Prot_3058	0.499453	8.02189e-88	1.08415e-85	1	1	4	1	4	1373	TRUE
Streptomyces	Pre_77	Prot_3210	0.576929	5.98287e-123	9.75996e-121	1	1	3	1	3	1373	TRUE
Streptomyces	Pre_77	Prot_3322	0.377137	6.00913e-48	5.71918e-46	1	1	7	1	7	1373	TRUE
Streptomyces	Pre_77	Prot_4055	0.576929	5.98287e-123	9.75996e-121	1	1	3	1	3	1373	TRUE
Streptomyces	Pre_77	Prot_4123	0.315189	2.40475e-33	1.87152e-31	1	1	10	1	10	1373	TRUE
Streptomyces	Pre_77	Prot_4371	1	0	0	1	1	1	1	1	1373	TRUE
Streptomyces	Pre_77	Prot_4438	0.576929	5.98287e-123	9.75996e-121	1	1	3	1	3	1373	TRUE
Streptomyces	Pre_77	Prot_4601	0.707364	4.06653e-209	9.30588e-207	1	1	3	1	2	1373	TRUE
Streptomyces	Pre_77	Prot_4994	0.57735	3.6288e-123	5.97801e-121	1	1	5	1	3	1373	TRUE
Streptomyces	Pre_77	Prot_5196	1	0	0	1	1	1	1	1	1373	TRUE
Streptomyces	Pre_77	Prot_5512	0.577771	2.19858e-123	3.62529e-121	1	1	4	1	3	1373	TRUE
Streptomyces	Pre_77	Prot_5847	1	0	0	1	1	1	1	1	1373	TRUE
Streptomyces	Pre_77	Prot_5869	0.446561	1.46645e-68	1.70654e-66	1	1	5	1	5	1373	TRUE
Streptomyces	Pre_77	Prot_6108	0.576087	1.62454e-122	2.63971e-120	1	1	5	1	3	1373	TRUE
Streptomyces	Pre_77	Prot_6154	0.35265	8.83484e-42	7.7456e-40	1	1	8	1	8	1373	TRUE
Streptomyces	Pre_77	Prot_6207	0.576929	5.98287e-123	9.75996e-121	1	1	3	1	3	1373	TRUE
Streptomyces	Pre_77	Prot_6215	0.576929	5.98287e-123	9.75996e-121	1	1	3	1	3	1373	TRUE
Streptomyces	Pre_77	Prot_6299	0.500547	2.94467e-88	3.98504e-86	1	1	5	1	4	1373	TRUE
Streptomyces	Pre_77	Prot_6301	0.576929	5.98287e-123	9.75996e-121	1	1	3	1	3	1373	TRUE
Streptomyces	Pre_77	Prot_6477	1	0	0	1	1	1	1	1	1373	TRUE
Streptomyces	Pre_77	Prot_6851	0.315189	2.40475e-33	1.87152e-31	1	1	10	1	10	1373	TRUE
Streptomyces	Pre_77	Prot_6881	0.315189	2.40475e-33	1.87152e-31	1	1	10	1	10	1373	TRUE
Streptomyces	Pre_77	Prot_7005	1	0	0	1	1	1	1	1	1373	TRUE
Streptomyces	Pre_77	Prot_7267	1	0	0	1	1	1	1	1	1373	TRUE
Streptomyces	Pre_77	Prot_7504	0.706849	1.10539e-208	2.51486e-206	1	1	2	1	2	1373	TRUE
Streptomyces	Pre_77	Prot_7606	0.576929	5.98287e-123	9.75996e-121	1	1	3	1	3	1373	TRUE
Streptomyces	Pre_77	Prot_8182	1	0	0	1	1	1	1	1	1373	TRUE
Streptomyces	Pre_77	Prot_8187	0.576929	5.98287e-123	9.75996e-121	1	1	3	1	3	1373	TRUE
Streptomyces	Pre_77	Prot_8240	0.576929	5.98287e-123	9.75996e-121	1	1	3	1	3	1373	TRUE
Streptomyces	Pre_77	Prot_8326	0.576929	5.98287e-123	9.75996e-121	1	1	3	1	3	1373	TRUE
Streptomyces	Pre_77	Prot_8434	0.407504	2.2844e-56	2.34812e-54	1	1	6	1	6	1373	TRUE
Streptomyces	Pre_77	Prot_8562	0.577771	2.19858e-123	3.62529e-121	1	1	4	1	3	1373	TRUE
Streptomyces	Pre_77	Prot_8910	1	0	0	1	1	1	1	1	1373	TRUE
Streptomyces	Pre_77	Prot_9021	0.446561	1.46645e-68	1.70654e-66	1	1	5	1	5	1373	TRUE
Streptomyces	Pre_77	Prot_9130	1	0	0	1	1	1	1	1	1373	TRUE
Streptomyces	Pre_77	Prot_9321	0.354458	3.22903e-42	2.84547e-40	1	1	9	1	8	1373	TRUE
Streptomyces	Pre_77	Prot_9573	1	0	0	1	1	1	1	1	1373	TRUE
Streptomyces	Pre_77	Prot_9683	0.576929	5.98287e-123	9.75996e-121	1	1	3	1	3	1373	TRUE
Streptomyces	Pre_77	Prot_10118	0.706849	1.10539e-208	2.51486e-206	1	1	2	1	2	1373	TRUE
Streptomyces	Pre_84	Prot_4307	0.300157	2.77888e-30	2.03619e-28	30	34	400	34	279	1373	FALSE
Streptomyces	Pre_84	Prot_5996	0.319887	2.43682e-34	1.92397e-32	32	34	242	34	242	1373	FALSE
Streptomyces	Pre_84	Prot_6629	0.332766	3.7089e-37	3.06287e-35	30	34	200	34	200	1373	FALSE
Streptomyces	Pre_84	Prot_6921	0.306575	1.4392e-31	1.07955e-29	27	34	189	34	185	1373	FALSE
Streptomyces	Pre_84	Prot_8219	0.39383	1.81817e-52	1.80807e-50	29	34	141	34	141	1373	FALSE
Streptomyces	Pre_84	Prot_8318	0.302529	9.38353e-31	6.91824e-29	23	34	140	34	140	1373	FALSE
Streptomyces	Pre_105	Prot_167	0.576929	5.98287e-123	9.75996e-121	1	1	3	1	3	1373	FALSE
Streptomyces	Pre_105	Prot_263	0.576929	5.98287e-123	9.75996e-121	1	1	3	1	3	1373	FALSE
Streptomyces	Pre_105	Prot_356	0.407504	2.2844e-56	2.34812e-54	1	1	12	1	6	1373	FALSE
Streptomyces	Pre_105	Prot_374	0.576087	1.62454e-122	2.63971e-120	1	1	5	1	3	1373	FALSE
Streptomyces	Pre_105	Prot_380	0.407504	2.2844e-56	2.34812e-54	1	1	6	1	6	1373	FALSE
Streptomyces	Pre_105	Prot_454	0.576929	5.98287e-123	9.75996e-121	1	1	3	1	3	1373	FALSE
Streptomyces	Pre_105	Prot_467	0.706849	1.10539e-208	2.51486e-206	1	1	2	1	2	1373	FALSE
Streptomyces	Pre_105	Prot_553	0.706849	1.10539e-208	2.51486e-206	1	1	2	1	2	1373	FALSE
Streptomyces	Pre_105	Prot_557	0.576929	5.98287e-123	9.75996e-121	1	1	6	1	3	1373	FALSE
Streptomyces	Pre_105	Prot_577	0.576929	5.98287e-123	9.75996e-121	1	1	3	1	3	1373	FALSE
Streptomyces	Pre_105	Prot_585	1	0	0	1	1	1	1	1	1373	FALSE
Streptomyces	Pre_105	Prot_606	0.576929	5.98287e-123	9.75996e-121	1	1	3	1	3	1373	FALSE
Streptomyces	Pre_105	Prot_618	0.315189	2.40475e-33	1.87152e-31	1	1	10	1	10	1373	FALSE
Streptomyces	Pre_105	Prot_622	0.706849	1.10539e-208	2.51486e-206	1	1	2	1	2	1373	FALSE
Streptomyces	Pre_105	Prot_677	0.576929	5.98287e-123	9.75996e-121	1	1	3	1	3	1373	FALSE
Streptomyces	Pre_105	Prot_711	0.499453	8.02189e-88	1.08415e-85	1	1	4	1	4	1373	FALSE
Streptomyces	Pre_105	Prot_785	0.576929	5.98287e-123	9.75996e-121	1	1	3	1	3	1373	FALSE
Streptomyces	Pre_105	Prot_809	0.33382	2.14974e-37	1.78116e-35	1	1	1370	1	1367	1373	FALSE
Streptomyces	Pre_105	Prot_1567	0.576929	5.98287e-123	9.75996e-121	1	1	3	1	3	1373	FALSE
Streptomyces	Pre_105	Prot_1729	0.576929	5.98287e-123	9.75996e-121	1	1	3	1	3	1373	FALSE
Streptomyces	Pre_105	Prot_2118	0.576508	9.86407e-123	1.60802e-120	1	1	4	1	3	1373	FALSE
Streptomyces	Pre_105	Prot_2299	1	0	0	1	1	1	1	1	1373	FALSE
Streptomyces	Pre_105	Prot_2891	0.377137	6.00913e-48	5.71918e-46	1	1	7	1	7	1373	FALSE
Streptomyces	Pre_105	Prot_3058	0.499453	8.02189e-88	1.08415e-85	1	1	4	1	4	1373	FALSE
Streptomyces	Pre_105	Prot_3210	0.576929	5.98287e-123	9.75996e-121	1	1	3	1	3	1373	FALSE
Streptomyces	Pre_105	Prot_3322	0.377137	6.00913e-48	5.71918e-46	1	1	7	1	7	1373	FALSE
Streptomyces	Pre_105	Prot_4055	0.576929	5.98287e-123	9.75996e-121	1	1	3	1	3	1373	FALSE
Streptomyces	Pre_105	Prot_4123	0.315189	2.40475e-33	1.87152e-31	1	1	10	1	10	1373	FALSE
Streptomyces	Pre_105	Prot_4371	1	0	0	1	1	1	1	1	1373	FALSE
Streptomyces	Pre_105	Prot_4438	0.576929	5.98287e-123	9.75996e-121	1	1	3	1	3	1373	FALSE
Streptomyces	Pre_105	Prot_4601	0.707364	4.06653e-209	9.30588e-207	1	1	3	1	2	1373	FALSE
Streptomyces	Pre_105	Prot_4994	0.57735	3.6288e-123	5.97801e-121	1	1	5	1	3	1373	FALSE
Streptomyces	Pre_105	Prot_5196	1	0	0	1	1	1	1	1	1373	FALSE
Streptomyces	Pre_105	Prot_5512	0.577771	2.19858e-123	3.62529e-121	1	1	4	1	3	1373	FALSE
Streptomyces	Pre_105	Prot_5847	1	0	0	1	1	1	1	1	1373	FALSE
Streptomyces	Pre_105	Prot_5869	0.446561	1.46645e-68	1.70654e-66	1	1	5	1	5	1373	FALSE
Streptomyces	Pre_105	Prot_6108	0.576087	1.62454e-122	2.63971e-120	1	1	5	1	3	1373	FALSE
Streptomyces	Pre_105	Prot_6154	0.35265	8.83484e-42	7.7456e-40	1	1	8	1	8	1373	FALSE
Streptomyces	Pre_105	Prot_6207	0.576929	5.98287e-123	9.75996e-121	1	1	3	1	3	1373	FALSE
Streptomyces	Pre_105	Prot_6215	0.576929	5.98287e-123	9.75996e-121	1	1	3	1	3	1373	FALSE
Streptomyces	Pre_105	Prot_6299	0.500547	2.94467e-88	3.98504e-86	1	1	5	1	4	1373	FALSE
Streptomyces	Pre_105	Prot_6301	0.576929	5.98287e-123	9.75996e-121	1	1	3	1	3	1373	FALSE
Streptomyces	Pre_105	Prot_6477	1	0	0	1	1	1	1	1	1373	FALSE
Streptomyces	Pre_105	Prot_6851	0.315189	2.40475e-33	1.87152e-31	1	1	10	1	10	1373	FALSE
Streptomyces	Pre_105	Prot_6881	0.315189	2.40475e-33	1.87152e-31	1	1	10	1	10	1373	FALSE
Streptomyces	Pre_105	Prot_7005	1	0	0	1	1	1	1	1	1373	FALSE
Streptomyces	Pre_105	Prot_7267	1	0	0	1	1	1	1	1	1373	FALSE
Streptomyces	Pre_105	Prot_7504	0.706849	1.10539e-208	2.51486e-206	1	1	2	1	2	1373	FALSE
Streptomyces	Pre_105	Prot_7606	0.576929	5.98287e-123	9.75996e-121	1	1	3	1	3	1373	FALSE
Streptomyces	Pre_105	Prot_8182	1	0	0	1	1	1	1	1	1373	FALSE
Streptomyces	Pre_105	Prot_8187	0.576929	5.98287e-123	9.75996e-121	1	1	3	1	3	1373	FALSE
Streptomyces	Pre_105	Prot_8240	0.576929	5.98287e-123	9.75996e-121	1	1	3	1	3	1373	FALSE
Streptomyces	Pre_105	Prot_8326	0.576929	5.98287e-123	9.75996e-121	1	1	3	1	3	1373	FALSE
Streptomyces	Pre_105	Prot_8434	0.407504	2.2844e-56	2.34812e-54	1	1	6	1	6	1373	FALSE
Streptomyces	Pre_105	Prot_8562	0.577771	2.19858e-123	3.62529e-121	1	1	4	1	3	1373	FALSE
Streptomyces	Pre_105	Prot_8910	1	0	0	1	1	1	1	1	1373	FALSE
Streptomyces	Pre_105	Prot_9021	0.446561	1.46645e-68	1.70654e-66	1	1	5	1	5	1373	FALSE
Streptomyces	Pre_105	Prot_9130	1	0	0	1	1	1	1	1	1373	FALSE
Streptomyces	Pre_105	Prot_9321	0.354458	3.22903e-42	2.84547e-40	1	1	9	1	8	1373	FALSE
Streptomyces	Pre_105	Prot_9573	1	0	0	1	1	1	1	1	1373	FALSE
Streptomyces	Pre_105	Prot_9683	0.576929	5.98287e-123	9.75996e-121	1	1	3	1	3	1373	FALSE
Streptomyces	Pre_105	Prot_10118	0.706849	1.10539e-208	2.51486e-206	1	1	2	1	2	1373	FALSE
Streptomyces	Pre_114	Prot_3511	0.309462	3.70737e-32	2.81455e-30	25	26	213	26	213	1373	FALSE
Streptomyces	Pre_114	Prot_4216	0.331807	6.07782e-37	5.00564e-35	22	26	148	26	147	1373	FALSE
Streptomyces	Pre_114	Prot_4307	0.310179	2.6414e-32	2.0092e-30	26	26	400	26	279	1373	FALSE
Streptomyces	Pre_114	Prot_5315	0.31299	6.92325e-33	5.31686e-31	26	26	226	26	226	1373	FALSE
Streptomyces	Pre_114	Prot_5996	0.300349	2.54584e-30	1.86661e-28	26	26	242	26	242	1373	FALSE
Streptomyces	Pre_114	Prot_6213	0.351751	1.4541e-41	1.27133e-39	26	26	191	26	183	1373	FALSE
Streptomyces	Pre_114	Prot_6257	0.371832	1.44763e-46	1.34855e-44	24	26	145	26	143	1373	FALSE
Streptomyces	Pre_114	Prot_6403	0.312707	7.92542e-33	6.08185e-31	25	26	210	26	209	1373	FALSE
Streptomyces	Pre_114	Prot_6628	0.364581	1.0192e-44	9.29488e-43	25	26	161	26	161	1373	FALSE
Streptomyces	Pre_114	Prot_6629	0.336463	5.43308e-38	4.55308e-36	26	26	200	26	200	1373	FALSE
Streptomyces	Pre_114	Prot_6771	0.518422	1.34664e-95	1.87811e-93	26	26	92	26	92	1373	FALSE
Streptomyces	Pre_114	Prot_6921	0.335203	1.04846e-37	8.75092e-36	25	26	189	26	185	1373	FALSE
Streptomyces	Pre_114	Prot_8283	0.48785	2.65558e-83	3.42686e-81	26	26	103	26	103	1373	FALSE
Streptomyces	Pre_114	Prot_8892	0.550564	5.96296e-110	9.26507e-108	26	26	113	26	78	1373	FALSE
Streptomyces	Pre_114	Prot_9080	0.448939	2.34934e-69	2.75083e-67	26	26	120	26	120	1373	FALSE
Streptomyces	Pre_114	Prot_9347	0.525299	1.53864e-98	2.19243e-96	25	26	83	26	83	1373	FALSE
Streptomyces	Pre_114	Prot_9647	0.482801	2.17412e-81	2.77751e-79	26	26	105	26	105	1373	FALSE
Streptomyces	Pre_114	Prot_10036	0.517794	2.48046e-95	3.45735e-93	10	26	14	26	14	1373	FALSE
Streptomyces	Pre_114	Prot_10173	0.506001	1.88686e-90	2.5894e-88	25	26	89	26	89	1373	FALSE
Streptomyces	Pre_114	Prot_10186	0.493044	2.64428e-85	3.45349e-83	26	26	101	26	101	1373	FALSE
Streptomyces	Pre_117	Prot_2222	0.361248	6.94715e-44	6.27862e-42	14	26	103	14	100	1373	TRUE
Streptomyces	Pre_117	Prot_3737	0.336517	5.28205e-38	4.42863e-36	13	26	103	14	98	1373	TRUE
Streptomyces	Pre_117	Prot_8924	0.417726	2.09616e-59	2.21156e-57	13	26	66	14	66	1373	TRUE
Streptomyces	Pre_117	Prot_9754	0.41929	7.03307e-60	7.4359e-58	14	26	76	14	76	1373	TRUE
Streptomyces	Pre_122	Prot_3784	0.3037	5.47087e-31	4.05011e-29	5	17	18	16	16	1373	FALSE
Streptomyces	Pre_122	Prot_4253	0.351483	1.68636e-41	1.47312e-39	2	17	2	16	2	1373	FALSE
Streptomyces	Pre_131	Prot_5275	0.377465	4.9268e-48	4.69607e-46	4	22	5	22	5	1373	FALSE
Streptomyces	Pre_131	Prot_6630	0.366705	2.96506e-45	2.73029e-43	3	22	3	22	3	1373	FALSE
Streptomyces	Pre_132	Prot_3405	0.311693	1.28612e-32	9.83835e-31	16	20	126	20	115	1373	FALSE
Streptomyces	Pre_132	Prot_3502	0.36904	7.54833e-46	6.98544e-44	15	20	79	20	76	1373	FALSE
Streptomyces	Pre_132	Prot_4396	0.314145	3.97702e-33	3.06126e-31	2	20	2	20	2	1373	FALSE
Streptomyces	Pre_132	Prot_5695	0.327947	4.35964e-36	3.54815e-34	12	20	73	20	60	1373	FALSE
Streptomyces	Pre_132	Prot_9430	0.317508	7.80909e-34	6.12022e-32	16	20	113	20	113	1373	FALSE
Streptomyces	Pre_133	Prot_226	0.349919	3.99224e-41	3.47489e-39	4	12	32	4	32	1373	TRUE
Streptomyces	Pre_133	Prot_286	0.457572	2.69404e-72	3.24194e-70	4	12	20	4	19	1373	TRUE
Streptomyces	Pre_133	Prot_6099	0.706591	1.82282e-208	4.13901e-206	2	12	2	4	2	1373	TRUE
Streptomyces	Pre_133	Prot_6263	0.344448	7.83395e-40	6.7099e-38	4	12	33	4	33	1373	TRUE
Streptomyces	Pre_145	Prot_7684	0.314487	3.37409e-33	2.60144e-31	8	20	30	20	30	1373	FALSE
Streptomyces	Pre_204	Prot_2641	0.300411	2.47565e-30	1.81628e-28	1	11	1	11	1	1373	FALSE
Streptomyces	Pre_204	Prot_4657	0.300411	2.47565e-30	1.81628e-28	1	11	1	11	1	1373	FALSE
Streptomyces	Pre_204	Prot_8189	0.331437	7.34919e-37	6.04707e-35	8	11	50	11	50	1373	FALSE
Streptomyces	Pre_204	Prot_10016	0.304931	3.09301e-31	2.30727e-29	4	11	15	11	15	1373	FALSE
Streptomyces	Pre_208	Prot_632	0.41435	2.16874e-58	2.27414e-56	10	11	51	11	51	1373	FALSE
Streptomyces	Pre_208	Prot_694	0.340285	7.25259e-39	6.14456e-37	9	11	80	11	62	1373	FALSE
Streptomyces	Pre_208	Prot_1280	0.3332	2.96391e-37	2.45024e-35	7	11	39	11	38	1373	FALSE
Streptomyces	Pre_208	Prot_2080	0.308768	5.14292e-32	3.8901e-30	11	11	1389	11	1341	1373	FALSE
Streptomyces	Pre_208	Prot_2135	0.43925	3.73229e-66	4.26704e-64	11	11	57	11	55	1373	FALSE
Streptomyces	Pre_208	Prot_2216	0.303767	5.30457e-31	3.93238e-29	11	11	113	11	110	1373	FALSE
Streptomyces	Pre_208	Prot_2518	0.33795	2.48961e-38	2.09536e-36	7	11	38	11	37	1373	FALSE
Streptomyces	Pre_208	Prot_2684	0.328629	3.08347e-36	2.51447e-34	7	11	40	11	39	1373	FALSE
Streptomyces	Pre_208	Prot_2811	0.358497	3.32791e-43	2.97931e-41	4	11	11	11	11	1373	FALSE
Streptomyces	Pre_208	Prot_2825	0.635126	2.93283e-156	5.76533e-154	9	11	22	11	18	1373	FALSE
Streptomyces	Pre_208	Prot_3248	0.309755	3.22782e-32	2.45208e-30	11	11	168	11	118	1373	FALSE
Streptomyces	Pre_208	Prot_3906	0.903871	0	0	9	11	9	11	9	1373	FALSE
Streptomyces	Pre_208	Prot_4110	0.370874	2.55615e-46	2.37555e-44	5	11	16	11	16	1373	FALSE
Streptomyces	Pre_208	Prot_5518	0.301299	1.64972e-30	1.21299e-28	11	11	113	11	112	1373	FALSE
Streptomyces	Pre_208	Prot_5526	0.512233	5.24798e-93	7.25723e-91	11	11	41	11	41	1373	FALSE
Streptomyces	Pre_208	Prot_7007	0.304168	4.40634e-31	3.28e-29	9	11	74	11	74	1373	FALSE
Streptomyces	Pre_208	Prot_7525	0.55523	3.6234e-112	5.67891e-110	11	11	36	11	35	1373	FALSE
Streptomyces	Pre_208	Prot_7536	0.333291	2.82782e-37	2.33828e-35	11	11	128	11	99	1373	FALSE
Streptomyces	Pre_208	Prot_7647	0.34831	9.63841e-41	8.33161e-39	7	11	35	11	35	1373	FALSE
Streptomyces	Pre_208	Prot_7726	0.394287	1.35603e-52	1.34944e-50	8	11	36	11	36	1373	FALSE
Streptomyces	Pre_208	Prot_7833	0.318148	5.71514e-34	4.48814e-32	11	11	104	11	101	1373	FALSE
Streptomyces	Pre_208	Prot_9133	0.370861	2.57535e-46	2.39307e-44	9	11	52	11	51	1373	FALSE
Streptomyces	Pre_208	Prot_9544	0.600147	2.03111e-135	3.59095e-133	6	11	9	11	9	1373	FALSE
Streptomyces	Pre_208	Prot_9733	0.317235	8.91974e-34	6.98444e-32	11	11	102	11	102	1373	FALSE
Streptomyces	Pre_208	Prot_9983	0.315567	2.00351e-33	1.56254e-31	11	11	103	11	103	1373	FALSE
Streptomyces	Pre_208	Prot_10132	0.300507	2.3687e-30	1.73872e-28	8	11	60	11	60	1373	FALSE
Streptomyces	Pre_225	Prot_167	0.816199	0	0	2	2	3	2	3	1373	TRUE
Streptomyces	Pre_225	Prot_263	0.816199	0	0	2	2	3	2	3	1373	TRUE
Streptomyces	Pre_225	Prot_356	0.576507	9.86948e-123	1.60816e-120	2	2	12	2	6	1373	TRUE
Streptomyces	Pre_225	Prot_374	0.816794	0	0	2	2	5	2	3	1373	TRUE
Streptomyces	Pre_225	Prot_380	0.576507	9.86948e-123	1.60816e-120	2	2	6	2	6	1373	TRUE
Streptomyces	Pre_225	Prot_384	0.706849	1.10539e-208	2.51486e-206	1	2	1	2	1	1373	TRUE
Streptomyces	Pre_225	Prot_454	0.816199	0	0	2	2	3	2	3	1373	TRUE
Streptomyces	Pre_225	Prot_467	0.499271	9.47769e-88	1.27696e-85	1	2	2	2	2	1373	TRUE
Streptomyces	Pre_225	Prot_557	0.816199	0	0	2	2	6	2	3	1373	TRUE
Streptomyces	Pre_225	Prot_577	0.816199	0	0	2	2	3	2	3	1373	TRUE
Streptomyces	Pre_225	Prot_595	1	0	0	2	2	2	2	2	1373	TRUE
Streptomyces	Pre_225	Prot_606	0.816199	0	0	2	2	3	2	3	1373	TRUE
Streptomyces	Pre_225	Prot_613	0.706074	4.95132e-208	1.12355e-205	2	2	5	2	4	1373	TRUE
Streptomyces	Pre_225	Prot_618	0.445907	2.42084e-68	2.81206e-66	2	2	10	2	10	1373	TRUE
Streptomyces	Pre_225	Prot_622	0.499271	9.47769e-88	1.27696e-85	1	2	2	2	2	1373	TRUE
Streptomyces	Pre_225	Prot_658	0.390656	1.37808e-51	1.35793e-49	2	2	13	2	13	1373	TRUE
Streptomyces	Pre_225	Prot_677	0.816199	0	0	2	2	3	2	3	1373	TRUE
Streptomyces	Pre_225	Prot_735	0.377411	5.09058e-48	4.85153e-46	2	2	17	2	14	1373	TRUE
Streptomyces	Pre_225	Prot_785	0.816199	0	0	2	2	3	2	3	1373	TRUE
Streptomyces	Pre_225	Prot_1305	0.306461	1.51769e-31	1.13781e-29	2	2	21	2	21	1373	TRUE
Streptomyces	Pre_225	Prot_1344	0.331383	7.55751e-37	6.21484e-35	2	2	18	2	18	1373	TRUE
Streptomyces	Pre_225	Prot_1413	0.706849	1.10539e-208	2.51486e-206	1	2	1	2	1	1373	TRUE
Streptomyces	Pre_225	Prot_1567	0.816199	0	0	2	2	3	2	3	1373	TRUE
Streptomyces	Pre_225	Prot_1729	0.407206	2.79089e-56	2.86623e-54	1	2	3	2	3	1373	TRUE
Streptomyces	Pre_225	Prot_2118	0.816496	0	0	2	2	4	2	3	1373	TRUE
Streptomyces	Pre_225	Prot_2403	0.331383	7.55751e-37	6.21484e-35	2	2	18	2	18	1373	TRUE
Streptomyces	Pre_225	Prot_2460	0.314265	3.75442e-33	2.89214e-31	1	2	7	2	5	1373	TRUE
Streptomyces	Pre_225	Prot_2868	0.445907	2.42084e-68	2.81206e-66	2	2	10	2	10	1373	TRUE
Streptomyces	Pre_225	Prot_2891	0.533547	3.69452e-102	5.32814e-100	2	2	7	2	7	1373	TRUE
Streptomyces	Pre_225	Prot_2950	0.390656	1.37808e-51	1.35793e-49	2	2	13	2	13	1373	TRUE
Streptomyces	Pre_225	Prot_3058	0.706591	1.82282e-208	4.13901e-206	2	2	4	2	4	1373	TRUE
Streptomyces	Pre_225	Prot_3210	0.816199	0	0	2	2	3	2	3	1373	TRUE
Streptomyces	Pre_225	Prot_3322	0.533547	3.69452e-102	5.32814e-100	2	2	7	2	7	1373	TRUE
Streptomyces	Pre_225	Prot_3601	0.471405	3.46011e-77	4.28639e-75	2	2	10	2	9	1373	TRUE
Streptomyces	Pre_225	Prot_3849	0.706849	1.10539e-208	2.51486e-206	1	2	1	2	1	1373	TRUE
Streptomyces	Pre_225	Prot_4055	0.816199	0	0	2	2	3	2	3	1373	TRUE
Streptomyces	Pre_225	Prot_4123	0.445907	2.42084e-68	2.81206e-66	2	2	10	2	10	1373	TRUE
Streptomyces	Pre_225	Prot_4158	0.425	1.24461e-61	1.33559e-59	2	2	11	2	11	1373	TRUE
Streptomyces	Pre_225	Prot_4229	1	0	0	2	2	2	2	2	1373	TRUE
Streptomyces	Pre_225	Prot_4251	1	0	0	2	2	3	2	2	1373	TRUE
Streptomyces	Pre_225	Prot_4438	0.816199	0	0	2	2	3	2	3	1373	TRUE
Streptomyces	Pre_225	Prot_4601	0.498906	1.3225e-87	1.78117e-85	1	2	3	2	2	1373	TRUE
Streptomyces	Pre_225	Prot_4654	0.409444	6.17245e-57	6.36884e-55	2	2	15	2	12	1373	TRUE
Streptomyces	Pre_225	Prot_4951	0.376307	9.92721e-48	9.42396e-46	2	2	14	2	14	1373	TRUE
Streptomyces	Pre_225	Prot_4994	0.8159	0	0	2	2	5	2	3	1373	TRUE
Streptomyces	Pre_225	Prot_5354	0.706849	1.10539e-208	2.51486e-206	1	2	1	2	1	1373	TRUE
Streptomyces	Pre_225	Prot_5427	0.706849	1.10539e-208	2.51486e-206	1	2	1	2	1	1373	TRUE
Streptomyces	Pre_225	Prot_5512	0.815603	0	0	2	2	4	2	3	1373	TRUE
Streptomyces	Pre_225	Prot_5544	0.533547	3.69452e-102	5.32814e-100	2	2	7	2	7	1373	TRUE
Streptomyces	Pre_225	Prot_5611	0.706591	1.82282e-208	4.13901e-206	2	2	4	2	4	1373	TRUE
Streptomyces	Pre_225	Prot_5820	0.631763	3.87207e-154	7.56513e-152	2	2	5	2	5	1373	TRUE
Streptomyces	Pre_225	Prot_6108	0.816794	0	0	2	2	5	2	3	1373	TRUE
Streptomyces	Pre_225	Prot_6135	0.631763	3.87207e-154	7.56513e-152	2	2	5	2	5	1373	TRUE
Streptomyces	Pre_225	Prot_6207	0.816199	0	0	2	2	3	2	3	1373	TRUE
Streptomyces	Pre_225	Prot_6215	0.816199	0	0	2	2	3	2	3	1373	TRUE
Streptomyces	Pre_225	Prot_6299	0.706074	4.95132e-208	1.12355e-205	2	2	5	2	4	1373	TRUE
Streptomyces	Pre_225	Prot_6300	0.407206	2.79089e-56	2.86623e-54	1	2	3	2	3	1373	TRUE
Streptomyces	Pre_225	Prot_6301	0.816199	0	0	2	2	3	2	3	1373	TRUE
Streptomyces	Pre_225	Prot_6782	1	0	0	2	2	2	2	2	1373	TRUE
Streptomyces	Pre_225	Prot_6851	0.445907	2.42084e-68	2.81206e-66	2	2	10	2	10	1373	TRUE
Streptomyces	Pre_225	Prot_6881	0.445907	2.42084e-68	2.81206e-66	2	2	10	2	10	1373	TRUE
Streptomyces	Pre_225	Prot_6925	0.352263	1.09508e-41	9.58755e-40	1	2	4	2	4	1373	TRUE
Streptomyces	Pre_225	Prot_7108	0.306461	1.51769e-31	1.13781e-29	2	2	21	2	21	1373	TRUE
Streptomyces	Pre_225	Prot_7504	0.499271	9.47769e-88	1.27696e-85	1	2	2	2	2	1373	TRUE
Streptomyces	Pre_225	Prot_7606	0.816199	0	0	2	2	3	2	3	1373	TRUE
Streptomyces	Pre_225	Prot_8126	0.407206	2.79089e-56	2.86623e-54	1	2	3	2	3	1373	TRUE
Streptomyces	Pre_225	Prot_8187	0.816199	0	0	2	2	3	2	3	1373	TRUE
Streptomyces	Pre_225	Prot_8240	0.816199	0	0	2	2	3	2	3	1373	TRUE
Streptomyces	Pre_225	Prot_8326	0.816199	0	0	2	2	3	2	3	1373	TRUE
Streptomyces	Pre_225	Prot_8465	0.363144	2.3377e-44	2.12558e-42	2	2	17	2	15	1373	TRUE
Streptomyces	Pre_225	Prot_8562	0.815603	0	0	2	2	4	2	3	1373	TRUE
Streptomyces	Pre_225	Prot_9307	0.706849	1.10539e-208	2.51486e-206	1	2	1	2	1	1373	TRUE
Streptomyces	Pre_225	Prot_9683	0.816199	0	0	2	2	3	2	3	1373	TRUE
Streptomyces	Pre_225	Prot_9860	1	0	0	2	2	2	2	2	1373	TRUE
Streptomyces	Pre_227	Prot_6771	0.335342	9.75063e-38	8.14509e-36	11	11	92	11	92	1373	FALSE
Streptomyces	Pre_227	Prot_8283	0.315567	2.00351e-33	1.56254e-31	11	11	103	11	103	1373	FALSE
Streptomyces	Pre_227	Prot_8892	0.356133	1.26327e-42	1.11798e-40	11	11	113	11	78	1373	FALSE
Streptomyces	Pre_227	Prot_9347	0.354294	3.53926e-42	3.11768e-40	11	11	83	11	83	1373	FALSE
Streptomyces	Pre_227	Prot_9647	0.312301	9.62688e-33	7.37624e-31	11	11	105	11	105	1373	FALSE
Streptomyces	Pre_227	Prot_10036	0.478815	6.68371e-80	8.48314e-78	6	11	14	11	14	1373	FALSE
Streptomyces	Pre_227	Prot_10173	0.341346	4.1257e-39	3.50468e-37	11	11	89	11	89	1373	FALSE
Streptomyces	Pre_227	Prot_10186	0.318927	3.90442e-34	3.07372e-32	11	11	101	11	101	1373	FALSE
Streptomyces	Pre_241	Prot_286	0.455971	9.59824e-72	1.15187e-69	4	5	20	4	19	1373	FALSE
Streptomyces	Pre_241	Prot_1269	0.498904	1.32475e-87	1.78386e-85	2	5	4	4	4	1373	FALSE
Streptomyces	Pre_241	Prot_3036	0.300621	2.24887e-30	1.65162e-28	4	5	43	4	43	1373	FALSE
Streptomyces	Pre_241	Prot_5163	0.302214	1.08469e-30	7.98875e-29	3	5	24	4	24	1373	FALSE
Streptomyces	Pre_241	Prot_6263	0.344448	7.83511e-40	6.71008e-38	4	5	33	4	33	1373	FALSE
Streptomyces	Pre_241	Prot_8645	0.333104	3.11393e-37	2.57275e-35	4	5	39	4	36	1373	FALSE
Streptomyces	Pre_241	Prot_8999	0.49811	2.73157e-87	3.67401e-85	3	5	9	4	9	1373	FALSE
Streptomyces	Pre_247	Prot_107	0.326722	8.09792e-36	6.54738e-34	8	10	64	10	56	1373	FALSE
Streptomyces	Pre_247	Prot_440	0.361988	4.54477e-44	4.12173e-42	9	10	59	10	59	1373	FALSE
Streptomyces	Pre_247	Prot_472	0.334961	1.18901e-37	9.91931e-36	9	10	71	10	68	1373	FALSE
Streptomyces	Pre_247	Prot_1170	0.306693	1.36185e-31	1.02207e-29	6	10	40	10	37	1373	FALSE
Streptomyces	Pre_247	Prot_1452	0.353834	4.57422e-42	4.02483e-40	7	10	46	10	37	1373	FALSE
Streptomyces	Pre_247	Prot_1571	0.556148	1.31506e-112	2.06383e-110	5	10	8	10	8	1373	FALSE
Streptomyces	Pre_247	Prot_1650	0.315189	2.40475e-33	1.87152e-31	1	10	1	10	1	1373	FALSE
Streptomyces	Pre_247	Prot_2291	0.315189	2.40475e-33	1.87152e-31	1	10	1	10	1	1373	FALSE
Streptomyces	Pre_247	Prot_3371	0.341711	3.39776e-39	2.89051e-37	8	10	53	10	52	1373	FALSE
Streptomyces	Pre_247	Prot_4115	0.427673	1.83245e-62	1.97423e-60	7	10	27	10	26	1373	FALSE
Streptomyces	Pre_247	Prot_6362	0.352352	1.04224e-41	9.12945e-40	8	10	51	10	49	1373	FALSE
Streptomyces	Pre_247	Prot_6417	0.462573	4.87571e-74	5.9354e-72	8	10	33	10	29	1373	FALSE
Streptomyces	Pre_247	Prot_6765	0.300243	2.67233e-30	1.95853e-28	4	10	17	10	17	1373	FALSE
Streptomyces	Pre_247	Prot_7149	0.631068	1.05446e-153	2.05903e-151	4	10	4	10	4	1373	FALSE
Streptomyces	Pre_247	Prot_7571	0.405394	9.39193e-56	9.61594e-54	5	10	19	10	15	1373	FALSE
Streptomyces	Pre_247	Prot_8123	0.402998	4.61836e-55	4.71272e-53	5	10	15	10	15	1373	FALSE
Streptomyces	Pre_247	Prot_8892	0.322302	7.39457e-35	5.90936e-33	9	10	113	10	78	1373	FALSE
Streptomyces	Pre_247	Prot_9253	0.315189	2.40475e-33	1.87152e-31	1	10	1	10	1	1373	FALSE
Streptomyces	Pre_247	Prot_9853	0.356465	1.04809e-42	9.27669e-41	5	10	19	10	19	1373	FALSE
Clavibacter	Pre_107	Prot_262	0.823519	1.86885e-13	8.98713e-12	15	16	18	16	18	49	FALSE
Clavibacter	Pre_107	Prot_3606	0.672186	6.15639e-08	2.21487e-06	14	16	21	16	19	49	FALSE
Clavibacter	Pre_107	Prot_6812	0.749924	2.79596e-10	1.16509e-08	15	16	20	16	20	49	FALSE
Corynebacterium	Pre_42	Prot_4451	0.301918	1.46296e-18	8.29198e-17	60	60	376	60	376	797	FALSE
Corynebacterium	Pre_42	Prot_4823	0.326589	1.44956e-21	8.78424e-20	60	60	345	60	345	797	FALSE
Corynebacterium	Pre_42	Prot_4874	0.329105	6.90048e-22	4.225e-20	60	60	342	60	342	797	FALSE
Corynebacterium	Pre_42	Prot_4889	0.334213	1.49689e-22	9.35086e-21	60	60	336	60	336	797	FALSE
Corynebacterium	Pre_42	Prot_5037	0.372205	6.80867e-28	4.76113e-26	60	60	295	60	295	797	FALSE
Corynebacterium	Pre_42	Prot_5147	0.357623	9.32741e-26	6.28901e-24	60	60	310	60	310	797	FALSE
Corynebacterium	Pre_42	Prot_5293	0.467954	6.47862e-45	5.91912e-43	60	60	216	60	216	797	FALSE
Corynebacterium	Pre_42	Prot_5503	0.390934	8.39283e-31	6.19303e-29	60	60	277	60	277	797	FALSE
Corynebacterium	Pre_42	Prot_6349	0.459823	3.00912e-43	2.69494e-41	59	60	217	60	215	797	FALSE
Corynebacterium	Pre_42	Prot_6358	0.467954	6.47862e-45	5.91912e-43	60	60	216	60	216	797	FALSE
Corynebacterium	Pre_42	Prot_6478	0.446149	1.52198e-40	1.31175e-38	57	60	209	60	209	797	FALSE
Corynebacterium	Pre_42	Prot_6832	0.457531	8.71352e-43	7.71624e-41	55	60	188	60	188	797	FALSE
Corynebacterium	Pre_42	Prot_8103	0.481771	7.4778e-48	7.11313e-46	50	60	145	60	145	797	FALSE
Corynebacterium	Pre_42	Prot_8269	0.376677	1.43102e-28	1.01307e-26	41	60	142	60	142	797	FALSE
Corynebacterium	Pre_42	Prot_9977	0.363793	1.19966e-26	8.23087e-25	33	60	103	60	100	797	FALSE
Corynebacterium	Pre_53	Prot_5037	0.319108	1.26463e-20	7.50505e-19	45	45	295	45	295	797	FALSE
Corynebacterium	Pre_53	Prot_5147	0.306606	4.13009e-19	2.37716e-17	45	45	310	45	310	797	FALSE
Corynebacterium	Pre_53	Prot_5293	0.401198	1.77058e-32	1.35046e-30	45	45	216	45	216	797	FALSE
Corynebacterium	Pre_53	Prot_5503	0.335165	1.12198e-22	7.04136e-21	45	45	277	45	277	797	FALSE
Corynebacterium	Pre_53	Prot_6349	0.400909	1.97768e-32	1.5076e-30	45	45	217	45	215	797	FALSE
Corynebacterium	Pre_53	Prot_6358	0.401198	1.77058e-32	1.35046e-30	45	45	216	45	216	797	FALSE
Corynebacterium	Pre_53	Prot_6478	0.360875	3.1826e-26	2.15975e-24	41	45	209	45	209	797	FALSE
Corynebacterium	Pre_53	Prot_6832	0.376257	1.65862e-28	1.17385e-26	40	45	188	45	188	797	FALSE
Corynebacterium	Pre_53	Prot_8103	0.363726	1.22706e-26	8.41638e-25	34	45	145	45	145	797	FALSE
Corynebacterium	Pre_57	Prot_5037	0.315333	3.68765e-20	2.1705e-18	44	44	295	44	295	797	FALSE
Corynebacterium	Pre_57	Prot_5147	0.302979	1.10103e-18	6.26792e-17	44	44	310	44	310	797	FALSE
Corynebacterium	Pre_57	Prot_5293	0.396451	1.0725e-31	8.06722e-30	44	44	216	44	216	797	FALSE
Corynebacterium	Pre_57	Prot_5503	0.3312	3.69942e-22	2.28618e-20	44	44	277	44	277	797	FALSE
Corynebacterium	Pre_57	Prot_6349	0.396166	1.19428e-31	8.97366e-30	44	44	217	44	215	797	FALSE
Corynebacterium	Pre_57	Prot_6358	0.396451	1.0725e-31	8.06722e-30	44	44	216	44	216	797	FALSE
Corynebacterium	Pre_57	Prot_6478	0.355495	1.87233e-25	1.25292e-23	40	44	209	44	209	797	FALSE
Corynebacterium	Pre_57	Prot_6832	0.370368	1.28366e-27	8.94785e-26	39	44	188	44	188	797	FALSE
Corynebacterium	Pre_57	Prot_8103	0.355942	1.61816e-25	1.08428e-23	33	44	145	44	145	797	FALSE
Corynebacterium	Pre_80	Prot_5293	0.351494	6.84444e-25	4.53182e-23	35	35	216	35	216	797	FALSE
Corynebacterium	Pre_80	Prot_6349	0.35124	7.42543e-25	4.90633e-23	35	35	217	35	215	797	FALSE
Corynebacterium	Pre_80	Prot_6358	0.351494	6.84444e-25	4.53182e-23	35	35	216	35	216	797	FALSE
Corynebacterium	Pre_80	Prot_6478	0.331635	3.24869e-22	2.00994e-20	33	35	209	35	209	797	FALSE
Corynebacterium	Pre_80	Prot_6832	0.32804	9.45574e-22	5.76341e-20	31	35	188	35	188	797	FALSE
Corynebacterium	Pre_80	Prot_8269	0.300269	2.27036e-18	1.28094e-16	25	35	142	35	142	797	FALSE
Corynebacterium	Pre_85	Prot_5293	0.346209	3.68577e-24	2.38293e-22	34	34	216	34	216	797	FALSE
Corynebacterium	Pre_85	Prot_6349	0.345959	3.98769e-24	2.57648e-22	34	34	217	34	215	797	FALSE
Corynebacterium	Pre_85	Prot_6358	0.346209	3.68577e-24	2.38293e-22	34	34	216	34	216	797	FALSE
Corynebacterium	Pre_85	Prot_6478	0.325842	1.80452e-21	1.09127e-19	32	34	209	34	209	797	FALSE
Corynebacterium	Pre_85	Prot_6832	0.321437	6.4865e-21	3.8753e-19	30	34	188	34	188	797	FALSE
Cryobacterium	Pre_23	Prot_501	1	0	0	1	1	1	1	1	104	FALSE
Curtobacterium	Pre_55	Prot_6518	0.704129	1.46704e-19	8.52062e-18	1	1	2	1	2	120	FALSE
Curtobacterium	Pre_55	Prot_8039	0.493657	5.04738e-09	1.95134e-07	1	1	4	1	4	120	FALSE
Frankia	Pre_35	Prot_119	0.77829	2.51712e-10	1.05233e-08	13	18	13	18	13	44	FALSE
Frankia	Pre_35	Prot_621	0.77829	2.51712e-10	1.05233e-08	13	18	13	18	13	44	FALSE
Frankia	Pre_35	Prot_1622	0.811966	1.12803e-11	5.04516e-10	16	18	18	18	18	44	FALSE
Frankia	Pre_35	Prot_2222	0.747427	2.79357e-09	1.09893e-07	13	18	27	18	14	44	FALSE
Frankia	Pre_41	Prot_119	0.713805	2.67402e-08	9.87715e-07	12	17	13	17	13	44	FALSE
Frankia	Pre_41	Prot_621	0.713805	2.67402e-08	9.87715e-07	12	17	13	17	13	44	FALSE
Frankia	Pre_41	Prot_2222	0.68446	1.50175e-07	5.25563e-06	12	17	27	17	14	44	FALSE
Gardnerella	Pre_6	Prot_134	0.571946	2.5538e-10	1.06671e-08	8	8	21	8	21	100	FALSE
Gardnerella	Pre_6	Prot_152	0.571946	2.5538e-10	1.06671e-08	8	8	21	8	21	100	FALSE
Gardnerella	Pre_6	Prot_5670	0.52475	1.04566e-08	3.96898e-07	8	8	24	8	24	100	FALSE
Gardnerella	Pre_261	Prot_134	0.571946	2.5538e-10	1.06671e-08	8	8	21	8	21	100	FALSE
Gardnerella	Pre_261	Prot_152	0.571946	2.5538e-10	1.06671e-08	8	8	21	8	21	100	FALSE
Gardnerella	Pre_261	Prot_5670	0.52475	1.04566e-08	3.96898e-07	8	8	24	8	24	100	FALSE
Glycomyces	Pre_132	Prot_2583	1	0	0	1	1	1	1	1	14	FALSE
Glycomyces	Pre_132	Prot_5611	1	0	0	1	1	1	1	1	14	FALSE
Glycomyces	Pre_132	Prot_6198	1	0	0	1	1	1	1	1	14	FALSE
Glycomyces	Pre_132	Prot_7898	1	0	0	1	1	1	1	1	14	FALSE
Glycomyces	Pre_132	Prot_8484	1	0	0	1	1	1	1	1	14	FALSE
Glycomyces	Pre_218	Prot_7	1	0	0	1	1	1	1	1	14	FALSE
Glycomyces	Pre_218	Prot_10	1	0	0	1	1	15	1	14	14	FALSE
Glycomyces	Pre_218	Prot_30	1	0	0	1	1	1	1	1	14	FALSE
Glycomyces	Pre_218	Prot_38	1	0	0	1	1	2	1	1	14	FALSE
Glycomyces	Pre_218	Prot_43	1	0	0	1	1	1	1	1	14	FALSE
Glycomyces	Pre_218	Prot_79	1	0	0	1	1	15	1	14	14	FALSE
Glycomyces	Pre_218	Prot_107	1	0	0	1	1	1	1	1	14	FALSE
Glycomyces	Pre_218	Prot_113	1	0	0	1	1	1	1	1	14	FALSE
Glycomyces	Pre_218	Prot_131	1	0	0	1	1	1	1	1	14	FALSE
Glycomyces	Pre_218	Prot_159	1	0	0	1	1	4	1	1	14	FALSE
Glycomyces	Pre_218	Prot_208	1	0	0	1	1	1	1	1	14	FALSE
Glycomyces	Pre_218	Prot_214	1	0	0	1	1	1	1	1	14	FALSE
Glycomyces	Pre_218	Prot_227	1	0	0	1	1	2	1	1	14	FALSE
Glycomyces	Pre_218	Prot_237	1	0	0	1	1	1	1	1	14	FALSE
Glycomyces	Pre_218	Prot_285	1	0	0	1	1	1	1	1	14	FALSE
Glycomyces	Pre_218	Prot_298	1	0	0	1	1	1	1	1	14	FALSE
Glycomyces	Pre_218	Prot_304	1	0	0	1	1	1	1	1	14	FALSE
Glycomyces	Pre_218	Prot_347	1	0	0	1	1	1	1	1	14	FALSE
Glycomyces	Pre_218	Prot_375	1	0	0	1	1	1	1	1	14	FALSE
Glycomyces	Pre_218	Prot_559	1	0	0	1	1	1	1	1	14	FALSE
Glycomyces	Pre_218	Prot_568	1	0	0	1	1	1	1	1	14	FALSE
Glycomyces	Pre_218	Prot_638	1	0	0	1	1	1	1	1	14	FALSE
Glycomyces	Pre_218	Prot_655	1	0	0	1	1	1	1	1	14	FALSE
Glycomyces	Pre_218	Prot_771	1	0	0	1	1	2	1	1	14	FALSE
Glycomyces	Pre_218	Prot_822	1	0	0	1	1	1	1	1	14	FALSE
Glycomyces	Pre_218	Prot_855	1	0	0	1	1	1	1	1	14	FALSE
Glycomyces	Pre_218	Prot_957	1	0	0	1	1	1	1	1	14	FALSE
Glycomyces	Pre_218	Prot_997	1	0	0	1	1	1	1	1	14	FALSE
Glycomyces	Pre_218	Prot_1035	1	0	0	1	1	1	1	1	14	FALSE
Glycomyces	Pre_218	Prot_1077	1	0	0	1	1	1	1	1	14	FALSE
Glycomyces	Pre_218	Prot_1114	1	0	0	1	1	1	1	1	14	FALSE
Glycomyces	Pre_218	Prot_1142	1	0	0	1	1	1	1	1	14	FALSE
Glycomyces	Pre_218	Prot_1144	1	0	0	1	1	1	1	1	14	FALSE
Glycomyces	Pre_218	Prot_1177	1	0	0	1	1	15	1	14	14	FALSE
Glycomyces	Pre_218	Prot_1190	1	0	0	1	1	1	1	1	14	FALSE
Glycomyces	Pre_218	Prot_1225	1	0	0	1	1	1	1	1	14	FALSE
Glycomyces	Pre_218	Prot_1361	1	0	0	1	1	1	1	1	14	FALSE
Glycomyces	Pre_218	Prot_1421	1	0	0	1	1	1	1	1	14	FALSE
Glycomyces	Pre_218	Prot_1479	1	0	0	1	1	1	1	1	14	FALSE
Glycomyces	Pre_218	Prot_1510	1	0	0	1	1	1	1	1	14	FALSE
Glycomyces	Pre_218	Prot_1564	1	0	0	1	1	1	1	1	14	FALSE
Glycomyces	Pre_218	Prot_1575	1	0	0	1	1	1	1	1	14	FALSE
Glycomyces	Pre_218	Prot_1705	1	0	0	1	1	1	1	1	14	FALSE
Glycomyces	Pre_218	Prot_1748	1	0	0	1	1	1	1	1	14	FALSE
Glycomyces	Pre_218	Prot_1754	1	0	0	1	1	1	1	1	14	FALSE
Glycomyces	Pre_218	Prot_1762	1	0	0	1	1	1	1	1	14	FALSE
Glycomyces	Pre_218	Prot_1768	1	0	0	1	1	1	1	1	14	FALSE
Glycomyces	Pre_218	Prot_1803	1	0	0	1	1	1	1	1	14	FALSE
Glycomyces	Pre_218	Prot_2106	1	0	0	1	1	1	1	1	14	FALSE
Glycomyces	Pre_218	Prot_2172	1	0	0	1	1	1	1	1	14	FALSE
Glycomyces	Pre_218	Prot_2212	1	0	0	1	1	1	1	1	14	FALSE
Glycomyces	Pre_218	Prot_2216	1	0	0	1	1	1	1	1	14	FALSE
Glycomyces	Pre_218	Prot_2379	1	0	0	1	1	1	1	1	14	FALSE
Glycomyces	Pre_218	Prot_2385	1	0	0	1	1	2	1	1	14	FALSE
Glycomyces	Pre_218	Prot_2444	1	0	0	1	1	1	1	1	14	FALSE
Glycomyces	Pre_218	Prot_2507	1	0	0	1	1	1	1	1	14	FALSE
Glycomyces	Pre_218	Prot_2609	1	0	0	1	1	1	1	1	14	FALSE
Glycomyces	Pre_218	Prot_2647	1	0	0	1	1	1	1	1	14	FALSE
Glycomyces	Pre_218	Prot_2763	1	0	0	1	1	1	1	1	14	FALSE
Glycomyces	Pre_218	Prot_2821	1	0	0	1	1	1	1	1	14	FALSE
Glycomyces	Pre_218	Prot_2863	1	0	0	1	1	1	1	1	14	FALSE
Glycomyces	Pre_218	Prot_2950	1	0	0	1	1	1	1	1	14	FALSE
Glycomyces	Pre_218	Prot_2977	1	0	0	1	1	1	1	1	14	FALSE
Glycomyces	Pre_218	Prot_3092	1	0	0	1	1	1	1	1	14	FALSE
Glycomyces	Pre_218	Prot_3129	1	0	0	1	1	1	1	1	14	FALSE
Glycomyces	Pre_218	Prot_3211	1	0	0	1	1	1	1	1	14	FALSE
Glycomyces	Pre_218	Prot_3249	1	0	0	1	1	1	1	1	14	FALSE
Glycomyces	Pre_218	Prot_3264	1	0	0	1	1	2	1	1	14	FALSE
Glycomyces	Pre_218	Prot_3327	1	0	0	1	1	1	1	1	14	FALSE
Glycomyces	Pre_218	Prot_3331	1	0	0	1	1	1	1	1	14	FALSE
Glycomyces	Pre_218	Prot_3371	1	0	0	1	1	1	1	1	14	FALSE
Glycomyces	Pre_218	Prot_3542	1	0	0	1	1	1	1	1	14	FALSE
Glycomyces	Pre_218	Prot_3557	1	0	0	1	1	1	1	1	14	FALSE
Glycomyces	Pre_218	Prot_3737	1	0	0	1	1	1	1	1	14	FALSE
Glycomyces	Pre_218	Prot_3780	1	0	0	1	1	1	1	1	14	FALSE
Glycomyces	Pre_218	Prot_4037	1	0	0	1	1	1	1	1	14	FALSE
Glycomyces	Pre_218	Prot_4173	1	0	0	1	1	1	1	1	14	FALSE
Glycomyces	Pre_218	Prot_4236	1	0	0	1	1	15	1	14	14	FALSE
Glycomyces	Pre_218	Prot_4601	1	0	0	1	1	1	1	1	14	FALSE
Glycomyces	Pre_218	Prot_4613	1	0	0	1	1	1	1	1	14	FALSE
Glycomyces	Pre_218	Prot_4639	1	0	0	1	1	1	1	1	14	FALSE
Glycomyces	Pre_218	Prot_4809	1	0	0	1	1	1	1	1	14	FALSE
Glycomyces	Pre_218	Prot_5064	1	0	0	1	1	1	1	1	14	FALSE
Glycomyces	Pre_218	Prot_5079	1	0	0	1	1	1	1	1	14	FALSE
Glycomyces	Pre_218	Prot_5299	1	0	0	1	1	3	1	1	14	FALSE
Glycomyces	Pre_218	Prot_5305	1	0	0	1	1	1	1	1	14	FALSE
Glycomyces	Pre_218	Prot_5317	1	0	0	1	1	1	1	1	14	FALSE
Glycomyces	Pre_218	Prot_5695	1	0	0	1	1	1	1	1	14	FALSE
Glycomyces	Pre_218	Prot_6487	1	0	0	1	1	1	1	1	14	FALSE
Glycomyces	Pre_218	Prot_6626	1	0	0	1	1	1	1	1	14	FALSE
Glycomyces	Pre_218	Prot_6718	1	0	0	1	1	1	1	1	14	FALSE
Glycomyces	Pre_218	Prot_6848	1	0	0	1	1	2	1	1	14	FALSE
Glycomyces	Pre_218	Prot_7073	1	0	0	1	1	1	1	1	14	FALSE
Glycomyces	Pre_218	Prot_7346	1	0	0	1	1	1	1	1	14	FALSE
Glycomyces	Pre_218	Prot_8189	1	0	0	1	1	1	1	1	14	FALSE
Glycomyces	Pre_218	Prot_9087	1	0	0	1	1	1	1	1	14	FALSE
Glycomyces	Pre_218	Prot_9096	1	0	0	1	1	1	1	1	14	FALSE
Glycomyces	Pre_218	Prot_10096	1	0	0	1	1	2	1	1	14	FALSE
Jiangella	Pre_5	Prot_3264	1	6.64158e-80	8.43272e-78	3	3	15	3	12	12	TRUE
Micromonospora	Pre_35	Prot_75	1	0	0	1	1	1	1	1	135	FALSE
Micromonospora	Pre_35	Prot_254	1	0	0	1	1	1	1	1	135	FALSE
Micromonospora	Pre_35	Prot_580	1	0	0	1	1	1	1	1	135	FALSE
Micromonospora	Pre_35	Prot_2101	0.494371	5.50777e-10	2.25644e-08	1	1	4	1	4	135	FALSE
Micromonospora	Pre_35	Prot_2134	0.45399	1.59836e-08	6.00044e-07	1	1	6	1	5	135	FALSE
Micromonospora	Pre_35	Prot_2231	1	0	0	1	1	1	1	1	135	FALSE
Micromonospora	Pre_35	Prot_2327	0.440488	4.48712e-08	1.62908e-06	1	1	5	1	5	135	FALSE
Micromonospora	Pre_35	Prot_3236	0.573025	1.89802e-13	9.11488e-12	1	1	3	1	3	135	FALSE
Micromonospora	Pre_35	Prot_3502	0.573025	1.89802e-13	9.11488e-12	1	1	3	1	3	135	FALSE
Micromonospora	Pre_35	Prot_4284	0.440488	4.48712e-08	1.62908e-06	1	1	5	1	5	135	FALSE
Micromonospora	Pre_35	Prot_5830	0.494371	5.50777e-10	2.25644e-08	1	1	4	1	4	135	FALSE
Micromonospora	Pre_35	Prot_5893	0.440488	4.48712e-08	1.62908e-06	1	1	5	1	5	135	FALSE
Micromonospora	Pre_35	Prot_9229	0.70974	2.81271e-22	1.74188e-20	1	1	3	1	2	135	FALSE
Micromonospora	Pre_41	Prot_14	1	0	0	1	1	136	1	135	135	FALSE
Micromonospora	Pre_41	Prot_277	0.440488	4.48712e-08	1.62908e-06	1	1	5	1	5	135	FALSE
Micromonospora	Pre_41	Prot_711	0.704463	7.64424e-22	4.66819e-20	1	1	2	1	2	135	FALSE
Micromonospora	Pre_41	Prot_1347	0.494371	5.50777e-10	2.25644e-08	1	1	4	1	4	135	FALSE
Micromonospora	Pre_41	Prot_1642	1	0	0	1	1	1	1	1	135	FALSE
Micromonospora	Pre_41	Prot_2134	0.43705	5.795e-08	2.0871e-06	1	1	6	1	5	135	FALSE
Micromonospora	Pre_41	Prot_2156	1	0	0	1	1	2	1	1	135	FALSE
Micromonospora	Pre_41	Prot_2785	1	0	0	1	1	1	1	1	135	FALSE
Micromonospora	Pre_41	Prot_3172	0.43705	5.795e-08	2.0871e-06	1	1	6	1	5	135	FALSE
Micromonospora	Pre_41	Prot_3502	0.573025	1.89802e-13	9.11488e-12	1	1	3	1	3	135	FALSE
Micromonospora	Pre_41	Prot_4284	0.440488	4.48712e-08	1.62908e-06	1	1	5	1	5	135	FALSE
Micromonospora	Pre_41	Prot_5044	0.699147	2.0474e-21	1.23645e-19	1	1	3	1	2	135	FALSE
Micromonospora	Pre_41	Prot_5395	1	0	0	1	1	1	1	1	135	FALSE
Micromonospora	Pre_41	Prot_5830	0.494371	5.50777e-10	2.25644e-08	1	1	4	1	4	135	FALSE
Micromonospora	Pre_41	Prot_5893	0.440488	4.48712e-08	1.62908e-06	1	1	5	1	5	135	FALSE
Micromonospora	Pre_41	Prot_6190	1	0	0	1	1	1	1	1	135	FALSE
Micromonospora	Pre_41	Prot_6414	1	0	0	1	1	1	1	1	135	FALSE
Micromonospora	Pre_41	Prot_6524	0.704463	7.64424e-22	4.66819e-20	1	1	2	1	2	135	FALSE
Micromonospora	Pre_41	Prot_7204	1	0	0	1	1	1	1	1	135	FALSE
Micromonospora	Pre_41	Prot_9776	0.704463	7.64424e-22	4.66819e-20	1	1	2	1	2	135	FALSE
Micromonospora	Pre_41	Prot_10094	1	0	0	1	1	1	1	1	135	FALSE
Micromonospora	Pre_52	Prot_79	0.455083	1.46733e-08	5.52003e-07	9	10	137	9	135	135	FALSE
Micromonospora	Pre_235	Prot_135	0.47586	2.72299e-09	1.07141e-07	11	11	38	11	38	135	FALSE
Micromonospora	Pre_235	Prot_251	0.422541	1.65401e-07	5.76668e-06	11	11	173	11	135	135	FALSE
Micromonospora	Pre_235	Prot_261	0.489823	8.22951e-10	3.33764e-08	11	11	226	11	135	135	FALSE
Micromonospora	Pre_235	Prot_292	0.49	8.10286e-10	3.28703e-08	11	11	109	11	72	135	FALSE
Micromonospora	Pre_235	Prot_617	0.52037	4.937e-11	2.14185e-09	7	11	14	11	14	135	FALSE
Micromonospora	Pre_235	Prot_638	0.679698	6.30609e-20	3.69527e-18	10	11	18	11	18	135	FALSE
Micromonospora	Pre_235	Prot_663	0.55134	2.10945e-12	9.71789e-11	11	11	31	11	30	135	FALSE
Micromonospora	Pre_235	Prot_1329	0.610724	1.84546e-15	9.53982e-14	11	11	156	11	132	135	FALSE
Micromonospora	Pre_235	Prot_1568	0.528577	2.20816e-11	9.74891e-10	11	11	33	11	32	135	FALSE
Micromonospora	Pre_235	Prot_2029	0.443203	3.65927e-08	1.33702e-06	11	11	42	11	42	135	FALSE
Micromonospora	Pre_235	Prot_2036	0.619243	5.93794e-16	3.1169e-14	10	11	21	11	21	135	FALSE
Micromonospora	Pre_235	Prot_2045	0.842424	7.81457e-38	6.53403e-36	11	11	15	11	15	135	FALSE
Micromonospora	Pre_235	Prot_2186	0.486141	1.13421e-09	4.56208e-08	11	11	134	11	113	135	FALSE
Micromonospora	Pre_235	Prot_2263	0.417493	2.35556e-07	8.11638e-06	11	11	46	11	44	135	FALSE
Micromonospora	Pre_235	Prot_2473	0.457699	1.1942e-08	4.5189e-07	11	11	85	11	48	135	FALSE
Micromonospora	Pre_235	Prot_2587	0.428331	1.09473e-07	3.87267e-06	11	11	44	11	44	135	FALSE
Micromonospora	Pre_235	Prot_2715	0.595683	1.26017e-14	6.34298e-13	11	11	27	11	27	135	FALSE
Micromonospora	Pre_235	Prot_3080	0.618579	6.4946e-16	3.40232e-14	11	11	26	11	25	135	FALSE
Micromonospora	Pre_235	Prot_3190	0.488483	9.25249e-10	3.74023e-08	11	11	86	11	73	135	FALSE
Micromonospora	Pre_235	Prot_3223	0.426421	1.25544e-07	4.42139e-06	11	11	435	11	135	135	FALSE
Micromonospora	Pre_235	Prot_3227	0.428297	1.09743e-07	3.88185e-06	11	11	47	11	46	135	FALSE
Micromonospora	Pre_235	Prot_3248	0.545521	3.91045e-12	1.78151e-10	11	11	32	11	30	135	FALSE
Micromonospora	Pre_235	Prot_3499	0.569429	2.86464e-13	1.36821e-11	11	11	29	11	29	135	FALSE
Micromonospora	Pre_235	Prot_3674	0.69395	5.25427e-21	3.14206e-19	11	11	21	11	21	135	FALSE
Micromonospora	Pre_235	Prot_4037	0.467293	5.52839e-09	2.13179e-07	11	11	39	11	39	135	FALSE
Micromonospora	Pre_235	Prot_4543	0.513342	9.66929e-11	4.13641e-09	11	11	34	11	34	135	FALSE
Micromonospora	Pre_235	Prot_4784	0.545275	4.01267e-12	1.82748e-10	7	11	13	11	13	135	FALSE
Micromonospora	Pre_235	Prot_5355	0.69395	5.25427e-21	3.14206e-19	11	11	21	11	21	135	FALSE
Micromonospora	Pre_235	Prot_5673	0.545533	3.90527e-12	1.77926e-10	11	11	31	11	31	135	FALSE
Micromonospora	Pre_235	Prot_6423	0.545533	3.90527e-12	1.77926e-10	11	11	31	11	31	135	FALSE
Micromonospora	Pre_235	Prot_7285	0.756267	1.41982e-26	9.72998e-25	10	11	15	11	15	135	FALSE
Micromonospora	Pre_235	Prot_7470	0.644619	1.63673e-17	8.99683e-16	11	11	25	11	23	135	FALSE
Micromonospora	Pre_235	Prot_7684	0.65725	2.40774e-18	1.35682e-16	11	11	23	11	23	135	FALSE
Micromonospora	Pre_235	Prot_8126	0.613314	1.31197e-15	6.80804e-14	6	11	8	11	8	135	FALSE
Micromonospora	Pre_235	Prot_8634	0.675015	1.38436e-19	8.0464e-18	11	11	22	11	22	135	FALSE
Micromonospora	Pre_235	Prot_9130	0.735932	1.38571e-24	9.12685e-23	11	11	19	11	19	135	FALSE
Micromonospora	Pre_235	Prot_9361	0.582235	6.46403e-14	3.16721e-12	11	11	28	11	28	135	FALSE
Micromonospora	Pre_235	Prot_9645	0.595683	1.26017e-14	6.34298e-13	11	11	27	11	27	135	FALSE
Kitasatospora	Pre_5	Prot_199	1	3.72207e-232	9.07205e-230	1	1	1	1	1	32	TRUE
Kitasatospora	Pre_5	Prot_235	1	3.72207e-232	9.07205e-230	1	1	1	1	1	32	TRUE
Kitasatospora	Pre_5	Prot_241	1	3.72207e-232	9.07205e-230	1	1	33	1	32	32	TRUE
Kitasatospora	Pre_5	Prot_540	1	3.72207e-232	9.07205e-230	1	1	1	1	1	32	TRUE
Kitasatospora	Pre_5	Prot_655	1	3.72207e-232	9.07205e-230	1	1	1	1	1	32	TRUE
Kitasatospora	Pre_5	Prot_2189	1	3.72207e-232	9.07205e-230	1	1	1	1	1	32	TRUE
Kitasatospora	Pre_5	Prot_2375	1	3.72207e-232	9.07205e-230	1	1	1	1	1	32	TRUE
Kitasatospora	Pre_5	Prot_2416	1	3.72207e-232	9.07205e-230	1	1	1	1	1	32	TRUE
Kitasatospora	Pre_5	Prot_2583	1	3.72207e-232	9.07205e-230	1	1	1	1	1	32	TRUE
Kitasatospora	Pre_5	Prot_2587	1	3.72207e-232	9.07205e-230	1	1	1	1	1	32	TRUE
Kitasatospora	Pre_5	Prot_2647	1	3.72207e-232	9.07205e-230	1	1	1	1	1	32	TRUE
Kitasatospora	Pre_5	Prot_2700	1	3.72207e-232	9.07205e-230	1	1	1	1	1	32	TRUE
Kitasatospora	Pre_5	Prot_2722	1	3.72207e-232	9.07205e-230	1	1	2	1	1	32	TRUE
Kitasatospora	Pre_5	Prot_2763	1	3.72207e-232	9.07205e-230	1	1	1	1	1	32	TRUE
Kitasatospora	Pre_5	Prot_2821	1	3.72207e-232	9.07205e-230	1	1	1	1	1	32	TRUE
Kitasatospora	Pre_5	Prot_2903	1	3.72207e-232	9.07205e-230	1	1	1	1	1	32	TRUE
Kitasatospora	Pre_5	Prot_2974	1	3.72207e-232	9.07205e-230	1	1	1	1	1	32	TRUE
Kitasatospora	Pre_5	Prot_3346	1	3.72207e-232	9.07205e-230	1	1	2	1	1	32	TRUE
Kitasatospora	Pre_5	Prot_3447	1	3.72207e-232	9.07205e-230	1	1	1	1	1	32	TRUE
Kitasatospora	Pre_5	Prot_3463	1	3.72207e-232	9.07205e-230	1	1	1	1	1	32	TRUE
Kitasatospora	Pre_5	Prot_3654	1	3.72207e-232	9.07205e-230	1	1	1	1	1	32	TRUE
Kitasatospora	Pre_5	Prot_3997	1	3.72207e-232	9.07205e-230	1	1	3	1	1	32	TRUE
Kitasatospora	Pre_5	Prot_4315	1	3.72207e-232	9.07205e-230	1	1	1	1	1	32	TRUE
Kitasatospora	Pre_5	Prot_4413	1	3.72207e-232	9.07205e-230	1	1	1	1	1	32	TRUE
Kitasatospora	Pre_5	Prot_4592	1	3.72207e-232	9.07205e-230	1	1	1	1	1	32	TRUE
Kitasatospora	Pre_5	Prot_4702	1	3.72207e-232	9.07205e-230	1	1	1	1	1	32	TRUE
Kitasatospora	Pre_5	Prot_4726	1	3.72207e-232	9.07205e-230	1	1	1	1	1	32	TRUE
Kitasatospora	Pre_5	Prot_4877	1	3.72207e-232	9.07205e-230	1	1	1	1	1	32	TRUE
Kitasatospora	Pre_5	Prot_5282	1	3.72207e-232	9.07205e-230	1	1	1	1	1	32	TRUE
Kitasatospora	Pre_5	Prot_6106	1	3.72207e-232	9.07205e-230	1	1	1	1	1	32	TRUE
Kitasatospora	Pre_5	Prot_6437	1	3.72207e-232	9.07205e-230	1	1	1	1	1	32	TRUE
Kitasatospora	Pre_5	Prot_6476	1	3.72207e-232	9.07205e-230	1	1	1	1	1	32	TRUE
Kitasatospora	Pre_5	Prot_6551	1	3.72207e-232	9.07205e-230	1	1	1	1	1	32	TRUE
Kitasatospora	Pre_5	Prot_6552	1	3.72207e-232	9.07205e-230	1	1	1	1	1	32	TRUE
Kitasatospora	Pre_5	Prot_6611	1	3.72207e-232	9.07205e-230	1	1	1	1	1	32	TRUE
Kitasatospora	Pre_5	Prot_6667	1	3.72207e-232	9.07205e-230	1	1	1	1	1	32	TRUE
Kitasatospora	Pre_5	Prot_6790	1	3.72207e-232	9.07205e-230	1	1	1	1	1	32	TRUE
Kitasatospora	Pre_5	Prot_6987	1	3.72207e-232	9.07205e-230	1	1	1	1	1	32	TRUE
Kitasatospora	Pre_5	Prot_7181	1	3.72207e-232	9.07205e-230	1	1	1	1	1	32	TRUE
Kitasatospora	Pre_5	Prot_7211	1	3.72207e-232	9.07205e-230	1	1	1	1	1	32	TRUE
Kitasatospora	Pre_5	Prot_7287	1	3.72207e-232	9.07205e-230	1	1	1	1	1	32	TRUE
Kitasatospora	Pre_5	Prot_7838	1	3.72207e-232	9.07205e-230	1	1	1	1	1	32	TRUE
Kitasatospora	Pre_5	Prot_8236	1	3.72207e-232	9.07205e-230	1	1	1	1	1	32	TRUE
Kitasatospora	Pre_5	Prot_8245	1	3.72207e-232	9.07205e-230	1	1	1	1	1	32	TRUE
Kitasatospora	Pre_5	Prot_8905	1	3.72207e-232	9.07205e-230	1	1	1	1	1	32	TRUE
Kitasatospora	Pre_5	Prot_9080	1	3.72207e-232	9.07205e-230	1	1	1	1	1	32	TRUE
Kitasatospora	Pre_5	Prot_9288	1	3.72207e-232	9.07205e-230	1	1	1	1	1	32	TRUE
Kitasatospora	Pre_35	Prot_45	0.802773	1.62384e-08	6.09379e-07	2	2	3	2	3	32	FALSE
Kitasatospora	Pre_41	Prot_594	1	0	0	2	2	2	2	2	32	FALSE
Kitasatospora	Pre_41	Prot_5666	1	0	0	2	2	2	2	2	32	FALSE
Kitasatospora	Pre_41	Prot_7511	0.802773	1.62384e-08	6.09379e-07	2	2	3	2	3	32	FALSE
Kitasatospora	Pre_41	Prot_9609	1	0	0	2	2	2	2	2	32	FALSE
Kitasatospora	Pre_41	Prot_10096	1	0	0	2	2	2	2	2	32	FALSE
Kitasatospora	Pre_45	Prot_199	1	3.72207e-232	9.07205e-230	1	1	1	1	1	32	FALSE
Kitasatospora	Pre_45	Prot_235	1	3.72207e-232	9.07205e-230	1	1	1	1	1	32	FALSE
Kitasatospora	Pre_45	Prot_241	1	3.72207e-232	9.07205e-230	1	1	33	1	32	32	FALSE
Kitasatospora	Pre_45	Prot_540	1	3.72207e-232	9.07205e-230	1	1	1	1	1	32	FALSE
Kitasatospora	Pre_45	Prot_655	1	3.72207e-232	9.07205e-230	1	1	1	1	1	32	FALSE
Kitasatospora	Pre_45	Prot_2189	1	3.72207e-232	9.07205e-230	1	1	1	1	1	32	FALSE
Kitasatospora	Pre_45	Prot_2375	1	3.72207e-232	9.07205e-230	1	1	1	1	1	32	FALSE
Kitasatospora	Pre_45	Prot_2416	1	3.72207e-232	9.07205e-230	1	1	1	1	1	32	FALSE
Kitasatospora	Pre_45	Prot_2583	1	3.72207e-232	9.07205e-230	1	1	1	1	1	32	FALSE
Kitasatospora	Pre_45	Prot_2587	1	3.72207e-232	9.07205e-230	1	1	1	1	1	32	FALSE
Kitasatospora	Pre_45	Prot_2647	1	3.72207e-232	9.07205e-230	1	1	1	1	1	32	FALSE
Kitasatospora	Pre_45	Prot_2700	1	3.72207e-232	9.07205e-230	1	1	1	1	1	32	FALSE
Kitasatospora	Pre_45	Prot_2722	1	3.72207e-232	9.07205e-230	1	1	2	1	1	32	FALSE
Kitasatospora	Pre_45	Prot_2763	1	3.72207e-232	9.07205e-230	1	1	1	1	1	32	FALSE
Kitasatospora	Pre_45	Prot_2821	1	3.72207e-232	9.07205e-230	1	1	1	1	1	32	FALSE
Kitasatospora	Pre_45	Prot_2903	1	3.72207e-232	9.07205e-230	1	1	1	1	1	32	FALSE
Kitasatospora	Pre_45	Prot_2974	1	3.72207e-232	9.07205e-230	1	1	1	1	1	32	FALSE
Kitasatospora	Pre_45	Prot_3346	1	3.72207e-232	9.07205e-230	1	1	2	1	1	32	FALSE
Kitasatospora	Pre_45	Prot_3447	1	3.72207e-232	9.07205e-230	1	1	1	1	1	32	FALSE
Kitasatospora	Pre_45	Prot_3463	1	3.72207e-232	9.07205e-230	1	1	1	1	1	32	FALSE
Kitasatospora	Pre_45	Prot_3654	1	3.72207e-232	9.07205e-230	1	1	1	1	1	32	FALSE
Kitasatospora	Pre_45	Prot_3997	1	3.72207e-232	9.07205e-230	1	1	3	1	1	32	FALSE
Kitasatospora	Pre_45	Prot_4315	1	3.72207e-232	9.07205e-230	1	1	1	1	1	32	FALSE
Kitasatospora	Pre_45	Prot_4413	1	3.72207e-232	9.07205e-230	1	1	1	1	1	32	FALSE
Kitasatospora	Pre_45	Prot_4592	1	3.72207e-232	9.07205e-230	1	1	1	1	1	32	FALSE
Kitasatospora	Pre_45	Prot_4702	1	3.72207e-232	9.07205e-230	1	1	1	1	1	32	FALSE
Kitasatospora	Pre_45	Prot_4726	1	3.72207e-232	9.07205e-230	1	1	1	1	1	32	FALSE
Kitasatospora	Pre_45	Prot_4877	1	3.72207e-232	9.07205e-230	1	1	1	1	1	32	FALSE
Kitasatospora	Pre_45	Prot_5282	1	3.72207e-232	9.07205e-230	1	1	1	1	1	32	FALSE
Kitasatospora	Pre_45	Prot_6106	1	3.72207e-232	9.07205e-230	1	1	1	1	1	32	FALSE
Kitasatospora	Pre_45	Prot_6437	1	3.72207e-232	9.07205e-230	1	1	1	1	1	32	FALSE
Kitasatospora	Pre_45	Prot_6476	1	3.72207e-232	9.07205e-230	1	1	1	1	1	32	FALSE
Kitasatospora	Pre_45	Prot_6551	1	3.72207e-232	9.07205e-230	1	1	1	1	1	32	FALSE
Kitasatospora	Pre_45	Prot_6552	1	3.72207e-232	9.07205e-230	1	1	1	1	1	32	FALSE
Kitasatospora	Pre_45	Prot_6611	1	3.72207e-232	9.07205e-230	1	1	1	1	1	32	FALSE
Kitasatospora	Pre_45	Prot_6667	1	3.72207e-232	9.07205e-230	1	1	1	1	1	32	FALSE
Kitasatospora	Pre_45	Prot_6790	1	3.72207e-232	9.07205e-230	1	1	1	1	1	32	FALSE
Kitasatospora	Pre_45	Prot_6987	1	3.72207e-232	9.07205e-230	1	1	1	1	1	32	FALSE
Kitasatospora	Pre_45	Prot_7181	1	3.72207e-232	9.07205e-230	1	1	1	1	1	32	FALSE
Kitasatospora	Pre_45	Prot_7211	1	3.72207e-232	9.07205e-230	1	1	1	1	1	32	FALSE
Kitasatospora	Pre_45	Prot_7287	1	3.72207e-232	9.07205e-230	1	1	1	1	1	32	FALSE
Kitasatospora	Pre_45	Prot_7838	1	3.72207e-232	9.07205e-230	1	1	1	1	1	32	FALSE
Kitasatospora	Pre_45	Prot_8236	1	3.72207e-232	9.07205e-230	1	1	1	1	1	32	FALSE
Kitasatospora	Pre_45	Prot_8245	1	3.72207e-232	9.07205e-230	1	1	1	1	1	32	FALSE
Kitasatospora	Pre_45	Prot_8905	1	3.72207e-232	9.07205e-230	1	1	1	1	1	32	FALSE
Kitasatospora	Pre_45	Prot_9080	1	3.72207e-232	9.07205e-230	1	1	1	1	1	32	FALSE
Kitasatospora	Pre_45	Prot_9288	1	3.72207e-232	9.07205e-230	1	1	1	1	1	32	FALSE
Kitasatospora	Pre_66	Prot_526	0.799528	2.0264e-08	7.5613e-07	4	7	4	6	4	32	TRUE
Kitasatospora	Pre_133	Prot_2073	0.810255	9.59231e-09	3.64902e-07	5	10	7	5	7	32	TRUE
Kitasatospora	Pre_241	Prot_1269	1	0	0	5	5	5	5	5	32	FALSE
Kitasatospora	Pre_241	Prot_1786	0.762963	1.91796e-07	6.65e-06	4	5	5	5	5	32	FALSE
Kitasatospora	Pre_241	Prot_1897	0.81325	7.71921e-09	2.9494e-07	5	5	7	5	7	32	FALSE
Kitasatospora	Pre_241	Prot_3674	0.895806	2.1765e-12	1.00228e-10	5	5	6	5	6	32	FALSE
Kitasatospora	Pre_241	Prot_3779	1	0	0	5	5	5	5	5	32	FALSE
Kitasatospora	Pre_241	Prot_4062	0.762963	1.91796e-07	6.65e-06	4	5	5	5	5	32	FALSE
Kitasatospora	Pre_241	Prot_4091	0.895806	2.1765e-12	1.00228e-10	5	5	6	5	6	32	FALSE
Kitasatospora	Pre_241	Prot_4656	0.81325	7.71921e-09	2.9494e-07	5	5	7	5	7	32	FALSE
Kitasatospora	Pre_241	Prot_5163	0.87831	1.97913e-11	8.7559e-10	4	5	4	5	4	32	FALSE
Kitasatospora	Pre_241	Prot_7413	0.87831	1.97913e-11	8.7559e-10	4	5	4	5	4	32	FALSE
Kitasatospora	Pre_241	Prot_8999	1	0	0	5	5	5	5	5	32	FALSE
Kibdelosporangium	Pre_178	Prot_514	1	0	0	3	3	3	3	3	4	TRUE
Kibdelosporangium	Pre_178	Prot_526	1	0	0	3	3	3	3	3	4	TRUE
Kibdelosporangium	Pre_178	Prot_585	1	0	0	3	3	3	3	3	4	TRUE
Kibdelosporangium	Pre_178	Prot_1054	1	0	0	3	3	7	3	4	4	TRUE
Kibdelosporangium	Pre_178	Prot_2203	1	0	0	3	3	11	3	4	4	TRUE
Kibdelosporangium	Pre_178	Prot_2582	1	0	0	3	3	3	3	3	4	TRUE
Kibdelosporangium	Pre_178	Prot_2764	1	0	0	3	3	3	3	3	4	TRUE
Kibdelosporangium	Pre_178	Prot_3036	1	0	0	3	3	3	3	3	4	TRUE
Kibdelosporangium	Pre_178	Prot_3190	1	0	0	3	3	7	3	4	4	TRUE
Kibdelosporangium	Pre_178	Prot_3542	1	0	0	3	3	3	3	3	4	TRUE
Kibdelosporangium	Pre_178	Prot_4055	1	0	0	3	3	3	3	3	4	TRUE
Kibdelosporangium	Pre_178	Prot_5482	1	0	0	3	3	3	3	3	4	TRUE
Kibdelosporangium	Pre_178	Prot_6818	1	0	0	3	3	3	3	3	4	TRUE
Kibdelosporangium	Pre_178	Prot_7108	1	0	0	3	3	3	3	3	4	TRUE
Kibdelosporangium	Pre_178	Prot_9834	1	0	0	3	3	3	3	3	4	TRUE
Kibdelosporangium	Pre_231	Prot_228	1	0	0	1	1	1	1	1	4	FALSE
Kibdelosporangium	Pre_231	Prot_261	1	0	0	1	1	5	1	4	4	FALSE
Kibdelosporangium	Pre_231	Prot_621	1	0	0	1	1	3	1	1	4	FALSE
Kibdelosporangium	Pre_231	Prot_677	1	0	0	1	1	5	1	4	4	FALSE
Kibdelosporangium	Pre_231	Prot_742	1	0	0	1	1	1	1	1	4	FALSE
Kibdelosporangium	Pre_231	Prot_773	1	0	0	1	1	1	1	1	4	FALSE
Kibdelosporangium	Pre_231	Prot_2027	1	0	0	1	1	2	1	1	4	FALSE
Kibdelosporangium	Pre_231	Prot_2156	1	0	0	1	1	2	1	1	4	FALSE
Kibdelosporangium	Pre_231	Prot_2186	1	0	0	1	1	5	1	4	4	FALSE
Kibdelosporangium	Pre_231	Prot_2513	1	0	0	1	1	1	1	1	4	FALSE
Kibdelosporangium	Pre_231	Prot_2700	1	0	0	1	1	13	1	4	4	FALSE
Kibdelosporangium	Pre_231	Prot_3261	1	0	0	1	1	1	1	1	4	FALSE
Kibdelosporangium	Pre_231	Prot_3327	1	0	0	1	1	1	1	1	4	FALSE
Kibdelosporangium	Pre_231	Prot_3422	1	0	0	1	1	5	1	4	4	FALSE
Kibdelosporangium	Pre_231	Prot_4214	1	0	0	1	1	1	1	1	4	FALSE
Kibdelosporangium	Pre_231	Prot_6037	1	0	0	1	1	1	1	1	4	FALSE
Kibdelosporangium	Pre_231	Prot_6414	1	0	0	1	1	1	1	1	4	FALSE
Kibdelosporangium	Pre_231	Prot_6791	1	0	0	1	1	1	1	1	4	FALSE
Kibdelosporangium	Pre_231	Prot_9776	1	0	0	1	1	1	1	1	4	FALSE
Kibdelosporangium	Pre_231	Prot_9896	1	0	0	1	1	1	1	1	4	FALSE
Rothia	Pre_144	Prot_1182	0.933376	1.419e-42	1.2547e-40	17	19	17	19	17	93	FALSE
Rothia	Pre_144	Prot_3443	0.967417	2.22801e-56	2.29217e-54	19	19	21	19	20	93	FALSE
Rothia	Pre_144	Prot_8162	0.726371	8.61791e-17	4.64235e-15	14	19	17	19	17	93	FALSE
Rothia	Pre_197	Prot_1182	0.647847	1.11814e-12	5.20811e-11	10	12	17	12	17	93	FALSE
Rothia	Pre_197	Prot_3443	0.724265	1.1589e-16	6.21852e-15	12	12	21	12	20	93	FALSE
Rothia	Pre_197	Prot_8162	0.564858	1.84126e-09	7.3098e-08	9	12	17	12	17	93	FALSE
Rothia	Pre_205	Prot_1182	0.602114	8.61427e-11	3.69341e-09	9	11	17	11	17	93	FALSE
Rothia	Pre_205	Prot_3443	0.689189	1.10856e-14	5.58951e-13	11	11	21	11	20	93	FALSE
Rothia	Pre_205	Prot_8162	0.515966	6.00843e-08	2.16242e-06	8	11	17	11	17	93	FALSE
Lentzea	Pre_52	Prot_5389	1	0	0	3	3	21	3	18	18	FALSE
Lentzea	Pre_52	Prot_7307	1	0	0	3	3	3	3	3	18	FALSE
Lentzea	Pre_115	Prot_3654	1	0	0	16	16	16	16	16	18	TRUE
Microbacterium	Pre_107	Prot_2134	0.705561	2.94684e-36	2.40417e-34	1	2	1	2	1	230	FALSE
Microbacterium	Pre_107	Prot_6449	0.705561	2.94684e-36	2.40417e-34	1	2	1	2	1	230	FALSE
Microbacterium	Pre_107	Prot_7605	0.705561	2.94684e-36	2.40417e-34	1	2	1	2	1	230	FALSE
Microbispora	Pre_5	Prot_7150	1	0	0	5	10	5	5	5	10	TRUE
Microbispora	Pre_39	Prot_3499	1	0	0	2	2	2	2	2	10	FALSE
Microbispora	Pre_41	Prot_583	1	5.31752e-63	5.7404e-61	1	1	1	1	1	10	FALSE
Microbispora	Pre_41	Prot_747	1	5.31752e-63	5.7404e-61	1	1	1	1	1	10	FALSE
Microbispora	Pre_41	Prot_830	1	5.31752e-63	5.7404e-61	1	1	1	1	1	10	FALSE
Microbispora	Pre_41	Prot_1142	1	5.31752e-63	5.7404e-61	1	1	1	1	1	10	FALSE
Microbispora	Pre_41	Prot_1770	1	5.31752e-63	5.7404e-61	1	1	1	1	1	10	FALSE
Microbispora	Pre_41	Prot_2135	1	5.31752e-63	5.7404e-61	1	1	1	1	1	10	FALSE
Microbispora	Pre_41	Prot_2270	1	5.31752e-63	5.7404e-61	1	1	1	1	1	10	FALSE
Microbispora	Pre_41	Prot_2763	1	5.31752e-63	5.7404e-61	1	1	1	1	1	10	FALSE
Microbispora	Pre_41	Prot_3129	1	5.31752e-63	5.7404e-61	1	1	1	1	1	10	FALSE
Microbispora	Pre_41	Prot_3484	1	5.31752e-63	5.7404e-61	1	1	1	1	1	10	FALSE
Microbispora	Pre_41	Prot_3852	1	5.31752e-63	5.7404e-61	1	1	1	1	1	10	FALSE
Microbispora	Pre_41	Prot_4083	1	5.31752e-63	5.7404e-61	1	1	1	1	1	10	FALSE
Microbispora	Pre_41	Prot_4258	1	5.31752e-63	5.7404e-61	1	1	1	1	1	10	FALSE
Microbispora	Pre_41	Prot_4289	1	5.31752e-63	5.7404e-61	1	1	1	1	1	10	FALSE
Microbispora	Pre_41	Prot_4570	1	5.31752e-63	5.7404e-61	1	1	1	1	1	10	FALSE
Microbispora	Pre_41	Prot_4593	1	5.31752e-63	5.7404e-61	1	1	1	1	1	10	FALSE
Microbispora	Pre_41	Prot_5163	1	5.31752e-63	5.7404e-61	1	1	1	1	1	10	FALSE
Microbispora	Pre_41	Prot_5544	1	5.31752e-63	5.7404e-61	1	1	1	1	1	10	FALSE
Microbispora	Pre_41	Prot_5608	1	5.31752e-63	5.7404e-61	1	1	1	1	1	10	FALSE
Microbispora	Pre_41	Prot_5868	1	5.31752e-63	5.7404e-61	1	1	1	1	1	10	FALSE
Microbispora	Pre_41	Prot_6558	1	5.31752e-63	5.7404e-61	1	1	1	1	1	10	FALSE
Microbispora	Pre_41	Prot_6851	1	5.31752e-63	5.7404e-61	1	1	1	1	1	10	FALSE
Microbispora	Pre_41	Prot_9009	1	5.31752e-63	5.7404e-61	1	1	1	1	1	10	FALSE
Microbispora	Pre_41	Prot_9770	1	5.31752e-63	5.7404e-61	1	1	1	1	1	10	FALSE
Microbispora	Pre_41	Prot_9853	1	5.31752e-63	5.7404e-61	1	1	1	1	1	10	FALSE
Microbispora	Pre_52	Prot_583	1	5.31752e-63	5.7404e-61	1	1	1	1	1	10	FALSE
Microbispora	Pre_52	Prot_747	1	5.31752e-63	5.7404e-61	1	1	1	1	1	10	FALSE
Microbispora	Pre_52	Prot_830	1	5.31752e-63	5.7404e-61	1	1	1	1	1	10	FALSE
Microbispora	Pre_52	Prot_1142	1	5.31752e-63	5.7404e-61	1	1	1	1	1	10	FALSE
Microbispora	Pre_52	Prot_1770	1	5.31752e-63	5.7404e-61	1	1	1	1	1	10	FALSE
Microbispora	Pre_52	Prot_2135	1	5.31752e-63	5.7404e-61	1	1	1	1	1	10	FALSE
Microbispora	Pre_52	Prot_2270	1	5.31752e-63	5.7404e-61	1	1	1	1	1	10	FALSE
Microbispora	Pre_52	Prot_2763	1	5.31752e-63	5.7404e-61	1	1	1	1	1	10	FALSE
Microbispora	Pre_52	Prot_3129	1	5.31752e-63	5.7404e-61	1	1	1	1	1	10	FALSE
Microbispora	Pre_52	Prot_3484	1	5.31752e-63	5.7404e-61	1	1	1	1	1	10	FALSE
Microbispora	Pre_52	Prot_3852	1	5.31752e-63	5.7404e-61	1	1	1	1	1	10	FALSE
Microbispora	Pre_52	Prot_4083	1	5.31752e-63	5.7404e-61	1	1	1	1	1	10	FALSE
Microbispora	Pre_52	Prot_4258	1	5.31752e-63	5.7404e-61	1	1	1	1	1	10	FALSE
Microbispora	Pre_52	Prot_4289	1	5.31752e-63	5.7404e-61	1	1	1	1	1	10	FALSE
Microbispora	Pre_52	Prot_4570	1	5.31752e-63	5.7404e-61	1	1	1	1	1	10	FALSE
Microbispora	Pre_52	Prot_4593	1	5.31752e-63	5.7404e-61	1	1	1	1	1	10	FALSE
Microbispora	Pre_52	Prot_5163	1	5.31752e-63	5.7404e-61	1	1	1	1	1	10	FALSE
Microbispora	Pre_52	Prot_5544	1	5.31752e-63	5.7404e-61	1	1	1	1	1	10	FALSE
Microbispora	Pre_52	Prot_5608	1	5.31752e-63	5.7404e-61	1	1	1	1	1	10	FALSE
Microbispora	Pre_52	Prot_5868	1	5.31752e-63	5.7404e-61	1	1	1	1	1	10	FALSE
Microbispora	Pre_52	Prot_6558	1	5.31752e-63	5.7404e-61	1	1	1	1	1	10	FALSE
Microbispora	Pre_52	Prot_6851	1	5.31752e-63	5.7404e-61	1	1	1	1	1	10	FALSE
Microbispora	Pre_52	Prot_9009	1	5.31752e-63	5.7404e-61	1	1	1	1	1	10	FALSE
Microbispora	Pre_52	Prot_9770	1	5.31752e-63	5.7404e-61	1	1	1	1	1	10	FALSE
Microbispora	Pre_52	Prot_9853	1	5.31752e-63	5.7404e-61	1	1	1	1	1	10	FALSE
Microbispora	Pre_122	Prot_51	1	5.31752e-63	5.7404e-61	1	1	1	1	1	10	FALSE
Microbispora	Pre_122	Prot_463	1	5.31752e-63	5.7404e-61	1	1	1	1	1	10	FALSE
Microbispora	Pre_122	Prot_663	1	5.31752e-63	5.7404e-61	1	1	1	1	1	10	FALSE
Microbispora	Pre_122	Prot_1735	1	5.31752e-63	5.7404e-61	1	1	1	1	1	10	FALSE
Microbispora	Pre_122	Prot_2347	1	5.31752e-63	5.7404e-61	1	1	1	1	1	10	FALSE
Microbispora	Pre_122	Prot_3080	1	5.31752e-63	5.7404e-61	1	1	1	1	1	10	FALSE
Microbispora	Pre_122	Prot_3180	1	5.31752e-63	5.7404e-61	1	1	1	1	1	10	FALSE
Microbispora	Pre_122	Prot_3824	1	5.31752e-63	5.7404e-61	1	1	1	1	1	10	FALSE
Microbispora	Pre_122	Prot_4413	1	5.31752e-63	5.7404e-61	1	1	1	1	1	10	FALSE
Microbispora	Pre_122	Prot_4613	1	5.31752e-63	5.7404e-61	1	1	1	1	1	10	FALSE
Microbispora	Pre_122	Prot_4620	1	5.31752e-63	5.7404e-61	1	1	1	1	1	10	FALSE
Microbispora	Pre_122	Prot_4848	1	5.31752e-63	5.7404e-61	1	1	1	1	1	10	FALSE
Microbispora	Pre_122	Prot_4851	1	5.31752e-63	5.7404e-61	1	1	2	1	1	10	FALSE
Microbispora	Pre_122	Prot_6595	1	5.31752e-63	5.7404e-61	1	1	1	1	1	10	FALSE
Microbispora	Pre_122	Prot_8109	1	5.31752e-63	5.7404e-61	1	1	1	1	1	10	FALSE
Microbispora	Pre_122	Prot_8327	1	5.31752e-63	5.7404e-61	1	1	1	1	1	10	FALSE
Microbispora	Pre_122	Prot_9712	1	5.31752e-63	5.7404e-61	1	1	1	1	1	10	FALSE
Mycobacterium	Pre_21	Prot_1132	0.577269	0	0	1	1	3	1	3	7118	FALSE
Mycobacterium	Pre_21	Prot_2593	1	0	0	1	1	1	1	1	7118	FALSE
Mycobacterium	Pre_21	Prot_4232	1	0	0	1	1	1	1	1	7118	FALSE
Mycobacterium	Pre_21	Prot_8196	1	0	0	1	1	1	1	1	7118	FALSE
Mycobacterium	Pre_22	Prot_1132	0.577269	0	0	1	1	3	1	3	7118	FALSE
Mycobacterium	Pre_22	Prot_2593	1	0	0	1	1	1	1	1	7118	FALSE
Mycobacterium	Pre_22	Prot_4232	1	0	0	1	1	1	1	1	7118	FALSE
Mycobacterium	Pre_22	Prot_8196	1	0	0	1	1	1	1	1	7118	FALSE
Mycobacterium	Pre_69	Prot_144	0.328069	1.57957e-178	3.26109e-176	37	38	21660	38	7117	7118	FALSE
Mycobacterium	Pre_69	Prot_283	0.380478	2.86496e-244	7.50991e-242	37	38	562	38	234	7118	FALSE
Mycobacterium	Pre_69	Prot_308	0.381789	4.44889e-246	1.16837e-243	37	38	291	38	239	7118	FALSE
Mycobacterium	Pre_69	Prot_487	0.394242	1.13371e-263	3.04563e-261	38	38	7257	38	7084	7118	FALSE
Mycobacterium	Pre_69	Prot_492	0.492006	0	0	35	38	131	38	131	7118	FALSE
Mycobacterium	Pre_69	Prot_493	0.566371	0	0	38	38	153	38	117	7118	FALSE
Mycobacterium	Pre_69	Prot_633	0.307571	4.21986e-156	8.29072e-154	38	38	7356	38	6924	7118	FALSE
Mycobacterium	Pre_69	Prot_1142	0.572135	0	0	31	38	104	38	77	7118	FALSE
Mycobacterium	Pre_69	Prot_1165	0.353193	1.74147e-208	3.95814e-206	25	38	147	38	127	7118	FALSE
Mycobacterium	Pre_69	Prot_1190	0.54551	0	0	38	38	129	38	126	7118	FALSE
Mycobacterium	Pre_69	Prot_1225	0.643783	0	0	38	38	91	38	91	7118	FALSE
Mycobacterium	Pre_69	Prot_1687	0.379323	1.10433e-242	2.88403e-240	34	38	205	38	205	7118	FALSE
Mycobacterium	Pre_69	Prot_1910	0.309754	2.08851e-158	4.12404e-156	36	38	343	38	338	7118	FALSE
Mycobacterium	Pre_69	Prot_1999	0.373172	2.40882e-234	6.22828e-232	28	38	180	38	144	7118	FALSE
Mycobacterium	Pre_69	Prot_2258	0.435947	0	0	30	38	122	38	122	7118	FALSE
Mycobacterium	Pre_69	Prot_2513	0.390254	5.90905e-258	1.57898e-255	37	38	232	38	230	7118	FALSE
Mycobacterium	Pre_69	Prot_2603	0.459305	0	0	29	38	103	38	103	7118	FALSE
Mycobacterium	Pre_69	Prot_2726	0.768983	0	0	26	38	30	38	30	7118	FALSE
Mycobacterium	Pre_69	Prot_3500	0.573898	0	0	31	38	76	38	76	7118	FALSE
Mycobacterium	Pre_69	Prot_3763	0.490943	0	0	32	38	131	38	110	7118	FALSE
Mycobacterium	Pre_69	Prot_3803	0.37183	1.50582e-232	3.88206e-230	26	38	125	38	125	7118	FALSE
Mycobacterium	Pre_69	Prot_4110	0.441479	0	0	31	38	129	38	127	7118	FALSE
Mycobacterium	Pre_69	Prot_4365	0.605918	0	0	36	38	94	38	92	7118	FALSE
Mycobacterium	Pre_69	Prot_4578	0.415758	6.47382e-296	1.7926e-293	19	38	54	38	54	7118	FALSE
Mycobacterium	Pre_69	Prot_4742	0.501635	0	0	31	38	99	38	99	7118	FALSE
Mycobacterium	Pre_69	Prot_5163	0.340788	2.40455e-193	5.33579e-191	23	38	116	38	116	7118	FALSE
Mycobacterium	Pre_69	Prot_5630	0.604621	0	0	29	38	62	38	60	7118	FALSE
Mycobacterium	Pre_69	Prot_5855	0.696008	0	0	38	38	78	38	78	7118	FALSE
Mycobacterium	Pre_69	Prot_5896	0.385516	2.90388e-251	7.69228e-249	26	38	135	38	116	7118	FALSE
Mycobacterium	Pre_69	Prot_5989	0.4096	1.92347e-286	5.26796e-284	36	38	199	38	198	7118	FALSE
Mycobacterium	Pre_69	Prot_6853	0.426312	1.28501624006676e-312	3.60795904134222e-310	35	38	178	38	173	7118	FALSE
Mycobacterium	Pre_69	Prot_7383	0.366752	7.81774e-226	1.84551e-223	6	38	7	38	7	7118	FALSE
Mycobacterium	Pre_69	Prot_7463	0.53456	0	0	33	38	99	38	99	7118	FALSE
Mycobacterium	Pre_69	Prot_8232	0.527459	0	0	37	38	143	38	128	7118	FALSE
Mycobacterium	Pre_69	Prot_8965	0.410576	6.25972e-288	1.71976e-285	26	38	108	38	103	7118	FALSE
Mycobacterium	Pre_69	Prot_9476	0.685811	0	0	36	38	76	38	72	7118	FALSE
Mycobacterium	Pre_69	Prot_9868	0.452601	0	0	29	38	106	38	106	7118	FALSE
Mycobacterium	Pre_89	Prot_123	0.914947	0	0	31	31	37	31	37	7118	FALSE
Mycobacterium	Pre_89	Prot_188	0.439836	0	0	31	31	7206	31	7088	7118	FALSE
Mycobacterium	Pre_89	Prot_212	0.770965	0	0	31	31	52	31	52	7118	FALSE
Mycobacterium	Pre_89	Prot_492	0.483014	0	0	31	31	131	31	131	7118	FALSE
Mycobacterium	Pre_89	Prot_594	0.537166	0	0	29	31	94	31	93	7118	FALSE
Mycobacterium	Pre_89	Prot_790	0.385093	1.1343e-250	3.00132e-248	30	31	191	31	191	7118	FALSE
Mycobacterium	Pre_89	Prot_830	0.804347	0	0	28	31	39	31	39	7118	FALSE
Mycobacterium	Pre_89	Prot_1105	0.354918	1.20458e-210	2.76829e-208	26	31	193	31	167	7118	FALSE
Mycobacterium	Pre_89	Prot_1501	0.379117	2.11326e-242	5.51686e-240	29	31	184	31	184	7118	FALSE
Mycobacterium	Pre_89	Prot_1577	0.380147	8.16039e-244	2.1359e-241	27	31	174	31	158	7118	FALSE
Mycobacterium	Pre_89	Prot_1594	0.632443	0	0	31	31	77	31	77	7118	FALSE
Mycobacterium	Pre_89	Prot_1687	0.384066	3.07877e-249	8.12188e-247	31	31	205	31	205	7118	FALSE
Mycobacterium	Pre_89	Prot_2024	0.444833	0	0	18	31	60	31	52	7118	FALSE
Mycobacterium	Pre_89	Prot_2258	0.484397	0	0	30	31	122	31	122	7118	FALSE
Mycobacterium	Pre_89	Prot_2513	0.36183	1.94649e-219	4.54314e-217	31	31	232	31	230	7118	FALSE
Mycobacterium	Pre_89	Prot_2864	0.420226	6.51577e-303	1.81638e-300	30	31	165	31	161	7118	FALSE
Mycobacterium	Pre_89	Prot_3342	0.571631	0	0	31	31	95	31	94	7118	FALSE
Mycobacterium	Pre_89	Prot_3347	0.861832	0	0	28	31	34	31	34	7118	FALSE
Mycobacterium	Pre_89	Prot_3620	0.430448	2.50016979421504e-319	7.05641304215862e-317	9	31	14	31	14	7118	FALSE
Mycobacterium	Pre_89	Prot_3763	0.526307	0	0	31	31	131	31	110	7118	FALSE
Mycobacterium	Pre_89	Prot_4110	0.458336	0	0	29	31	129	31	127	7118	FALSE
Mycobacterium	Pre_89	Prot_4394	0.315966	4.50104e-165	9.01711e-163	20	31	126	31	125	7118	FALSE
Mycobacterium	Pre_89	Prot_4404	0.85194	0	0	26	31	30	31	30	7118	FALSE
Mycobacterium	Pre_89	Prot_4426	0.861832	0	0	28	31	34	31	34	7118	FALSE
Mycobacterium	Pre_89	Prot_4742	0.520455	0	0	29	31	99	31	99	7118	FALSE
Mycobacterium	Pre_89	Prot_4972	0.525326	0	0	31	31	113	31	111	7118	FALSE
Mycobacterium	Pre_89	Prot_5111	0.569334	0	0	11	31	12	31	12	7118	FALSE
Mycobacterium	Pre_89	Prot_5608	0.581981	0	0	23	31	50	31	50	7118	FALSE
Mycobacterium	Pre_89	Prot_5989	0.390937	6.29306e-259	1.68351e-256	31	31	199	31	198	7118	FALSE
Mycobacterium	Pre_89	Prot_6119	0.587762	0	0	31	31	89	31	89	7118	FALSE
Mycobacterium	Pre_89	Prot_6222	0.375516	1.67988e-237	4.36279e-235	30	31	210	31	200	7118	FALSE
Mycobacterium	Pre_89	Prot_6853	0.349519	6.25706e-204	1.41165e-201	26	31	178	31	173	7118	FALSE
Mycobacterium	Pre_89	Prot_6967	0.350433	4.65968e-205	1.05262e-202	9	31	21	31	21	7118	FALSE
Mycobacterium	Pre_89	Prot_7463	0.520455	0	0	29	31	99	31	99	7118	FALSE
Mycobacterium	Pre_89	Prot_8232	0.439754	0	0	28	31	143	31	128	7118	FALSE
Mycobacterium	Pre_89	Prot_8965	0.545423	0	0	31	31	108	31	103	7118	FALSE
Mycobacterium	Pre_89	Prot_9541	0.479115	0	0	27	31	101	31	101	7118	FALSE
Mycobacterium	Pre_89	Prot_9868	0.53792	0	0	31	31	106	31	106	7118	FALSE
Mycobacterium	Pre_101	Prot_144	0.313343	3.07945e-162	6.1238e-160	29	30	21660	30	7117	7118	FALSE
Mycobacterium	Pre_101	Prot_283	0.347328	3.04773e-201	6.83209e-199	30	30	562	30	234	7118	FALSE
Mycobacterium	Pre_101	Prot_308	0.346972	8.30573e-201	1.85952e-198	30	30	291	30	239	7118	FALSE
Mycobacterium	Pre_101	Prot_487	0.430715	9.16590586164681e-320	2.58800033814189e-317	30	30	7257	30	7084	7118	FALSE
Mycobacterium	Pre_101	Prot_491	0.335125	1.16292e-186	2.54678e-184	30	30	6970	30	6907	7118	FALSE
Mycobacterium	Pre_101	Prot_492	0.458991	0	0	29	30	131	30	131	7118	FALSE
Mycobacterium	Pre_101	Prot_493	0.504414	0	0	30	30	153	30	117	7118	FALSE
Mycobacterium	Pre_101	Prot_549	0.363837	4.9507e-222	1.15896e-219	6	30	9	30	9	7118	FALSE
Mycobacterium	Pre_101	Prot_1142	0.62403	0	0	30	30	104	30	77	7118	FALSE
Mycobacterium	Pre_101	Prot_1165	0.383284	3.77571e-248	9.93804e-246	24	30	147	30	127	7118	FALSE
Mycobacterium	Pre_101	Prot_1190	0.484425	0	0	30	30	129	30	126	7118	FALSE
Mycobacterium	Pre_101	Prot_1217	0.33278	6.19094e-184	1.3416e-181	8	30	21	30	19	7118	FALSE
Mycobacterium	Pre_101	Prot_1225	0.571693	0	0	30	30	91	30	91	7118	FALSE
Mycobacterium	Pre_101	Prot_1687	0.377794	1.3572e-240	3.53785e-238	30	30	205	30	205	7118	FALSE
Mycobacterium	Pre_101	Prot_1999	0.406909	2.29579e-282	6.27545e-280	27	30	180	30	144	7118	FALSE
Mycobacterium	Pre_101	Prot_2167	0.309517	3.72911e-158	7.36155e-156	29	30	336	30	278	7118	FALSE
Mycobacterium	Pre_101	Prot_2258	0.308865	1.82267e-157	3.59103e-155	19	30	122	30	122	7118	FALSE
Mycobacterium	Pre_101	Prot_2513	0.344057	2.86925e-197	6.39932e-195	29	30	232	30	230	7118	FALSE
Mycobacterium	Pre_101	Prot_2603	0.482422	0	0	27	30	103	30	103	7118	FALSE
Mycobacterium	Pre_101	Prot_2726	0.732205	0	0	22	30	30	30	30	7118	FALSE
Mycobacterium	Pre_101	Prot_3500	0.584039	0	0	28	30	76	30	76	7118	FALSE
Mycobacterium	Pre_101	Prot_3763	0.395011	8.77601e-265	2.36032e-262	23	30	131	30	110	7118	FALSE
Mycobacterium	Pre_101	Prot_3803	0.371033	1.73315e-231	4.13445e-229	23	30	125	30	125	7118	FALSE
Mycobacterium	Pre_101	Prot_4110	0.351531	2.03899e-206	4.61942e-204	22	30	129	30	127	7118	FALSE
Mycobacterium	Pre_101	Prot_4365	0.568374	0	0	30	30	94	30	92	7118	FALSE
Mycobacterium	Pre_101	Prot_4578	0.444181	0	0	18	30	54	30	54	7118	FALSE
Mycobacterium	Pre_101	Prot_4742	0.529279	0	0	29	30	99	30	99	7118	FALSE
Mycobacterium	Pre_101	Prot_4999	0.363244	2.90208e-221	6.79154e-219	8	30	16	30	16	7118	FALSE
Mycobacterium	Pre_101	Prot_5163	0.368433	4.83332e-228	1.14948e-225	22	30	116	30	116	7118	FALSE
Mycobacterium	Pre_101	Prot_5630	0.539413	0	0	23	30	62	30	60	7118	FALSE
Mycobacterium	Pre_101	Prot_5855	0.61807	0	0	30	30	78	30	78	7118	FALSE
Mycobacterium	Pre_101	Prot_5896	0.384613	5.31912e-250	1.4069e-247	23	30	135	30	116	7118	FALSE
Mycobacterium	Pre_101	Prot_5989	0.384552	6.45793e-250	1.70747e-247	30	30	199	30	198	7118	FALSE
Mycobacterium	Pre_101	Prot_6853	0.397831	6.92586e-269	1.86916e-266	29	30	178	30	173	7118	FALSE
Mycobacterium	Pre_101	Prot_7463	0.418174	1.09808e-299	3.05259e-297	23	30	99	30	99	7118	FALSE
Mycobacterium	Pre_101	Prot_8232	0.465019	0	0	29	30	143	30	128	7118	FALSE
Mycobacterium	Pre_101	Prot_8965	0.427636	9.35459891904085e-315	2.63070861822153e-312	24	30	108	30	103	7118	FALSE
Mycobacterium	Pre_101	Prot_9476	0.621555	0	0	29	30	76	30	72	7118	FALSE
Mycobacterium	Pre_101	Prot_9868	0.511231	0	0	29	30	106	30	106	7118	FALSE
Mycobacterium	Pre_108	Prot_123	0.869365	0	0	28	28	37	28	37	7118	FALSE
Mycobacterium	Pre_108	Prot_188	0.41485	1.6635e-294	4.58995e-292	28	28	7206	28	7088	7118	FALSE
Mycobacterium	Pre_108	Prot_212	0.732556	0	0	28	28	52	28	52	7118	FALSE
Mycobacterium	Pre_108	Prot_492	0.45895	0	0	28	28	131	28	131	7118	FALSE
Mycobacterium	Pre_108	Prot_594	0.50658	0	0	26	28	94	28	93	7118	FALSE
Mycobacterium	Pre_108	Prot_790	0.364564	5.62906e-223	1.31953e-220	27	28	191	28	191	7118	FALSE
Mycobacterium	Pre_108	Prot_830	0.755448	0	0	25	28	39	28	39	7118	FALSE
Mycobacterium	Pre_108	Prot_1105	0.330087	7.84309e-181	1.69232e-178	23	28	193	28	167	7118	FALSE
Mycobacterium	Pre_108	Prot_1501	0.357492	6.78671e-214	1.57357e-211	26	28	184	28	184	7118	FALSE
Mycobacterium	Pre_108	Prot_1577	0.355325	3.70802e-211	8.52713e-209	24	28	174	28	158	7118	FALSE
Mycobacterium	Pre_108	Prot_1594	0.600935	0	0	28	28	77	28	77	7118	FALSE
Mycobacterium	Pre_108	Prot_1687	0.364932	1.8673e-223	4.38012e-221	28	28	205	28	205	7118	FALSE
Mycobacterium	Pre_108	Prot_2024	0.415877	4.23021e-296	1.17227e-293	16	28	60	28	52	7118	FALSE
Mycobacterium	Pre_108	Prot_2258	0.458592	0	0	27	28	122	28	122	7118	FALSE
Mycobacterium	Pre_108	Prot_2513	0.343804	5.79715e-197	1.29253e-194	28	28	232	28	230	7118	FALSE
Mycobacterium	Pre_108	Prot_2864	0.39783	6.94531e-269	1.87369e-266	27	28	165	28	161	7118	FALSE
Mycobacterium	Pre_108	Prot_3342	0.543153	0	0	28	28	95	28	94	7118	FALSE
Mycobacterium	Pre_108	Prot_3347	0.841997	0	0	26	28	34	28	34	7118	FALSE
Mycobacterium	Pre_108	Prot_3620	0.453124	0	0	9	28	14	28	14	7118	FALSE
Mycobacterium	Pre_108	Prot_3763	0.500086	0	0	28	28	131	28	110	7118	FALSE
Mycobacterium	Pre_108	Prot_4110	0.432221	3.11261356879985e-322	8.80968453099527e-320	26	28	129	28	127	7118	FALSE
Mycobacterium	Pre_108	Prot_4404	0.792733	0	0	23	28	30	28	30	7118	FALSE
Mycobacterium	Pre_108	Prot_4426	0.809445	0	0	25	28	34	28	34	7118	FALSE
Mycobacterium	Pre_108	Prot_4742	0.490817	0	0	26	28	99	28	99	7118	FALSE
Mycobacterium	Pre_108	Prot_4972	0.499155	0	0	28	28	113	28	111	7118	FALSE
Mycobacterium	Pre_108	Prot_5111	0.5445	0	0	10	28	12	28	12	7118	FALSE
Mycobacterium	Pre_108	Prot_5608	0.559056	0	0	21	28	50	28	50	7118	FALSE
Mycobacterium	Pre_108	Prot_5989	0.371461	4.6762e-232	1.12545e-229	28	28	199	28	198	7118	FALSE
Mycobacterium	Pre_108	Prot_6119	0.55848	0	0	28	28	89	28	89	7118	FALSE
Mycobacterium	Pre_108	Prot_6222	0.355496	2.26033e-211	5.19965e-209	27	28	210	28	200	7118	FALSE
Mycobacterium	Pre_108	Prot_6853	0.325059	4.00655e-175	8.22578e-173	23	28	178	28	173	7118	FALSE
Mycobacterium	Pre_108	Prot_6967	0.369017	8.17489e-229	1.9455e-226	9	28	21	28	21	7118	FALSE
Mycobacterium	Pre_108	Prot_7463	0.490817	0	0	26	28	99	28	99	7118	FALSE
Mycobacterium	Pre_108	Prot_8232	0.412952	1.42224e-291	3.9135e-289	25	28	143	28	128	7118	FALSE
Mycobacterium	Pre_108	Prot_8965	0.51825	0	0	28	28	108	28	103	7118	FALSE
Mycobacterium	Pre_108	Prot_9541	0.4479	0	0	24	28	101	28	101	7118	FALSE
Mycobacterium	Pre_108	Prot_9868	0.511121	0	0	28	28	106	28	106	7118	FALSE
Mycobacterium	Pre_163	Prot_231	0.301788	4.3161e-150	8.35371e-148	6	18	26	15	26	7118	FALSE
Mycobacterium	Pre_163	Prot_493	0.354864	1.40709e-210	3.23262e-208	15	18	153	15	117	7118	FALSE
Mycobacterium	Pre_163	Prot_1190	0.342178	5.22622e-195	1.16339e-192	15	18	129	15	126	7118	FALSE
Mycobacterium	Pre_163	Prot_1225	0.403821	9.85613e-278	2.68786e-275	15	18	91	15	91	7118	FALSE
Mycobacterium	Pre_163	Prot_2726	0.328199	1.12251e-178	2.31815e-176	7	18	30	15	30	7118	FALSE
Mycobacterium	Pre_163	Prot_4365	0.347268	3.61058e-201	8.09122e-199	13	18	94	15	92	7118	FALSE
Mycobacterium	Pre_163	Prot_5855	0.43658	0	0	15	18	78	15	78	7118	FALSE
Mycobacterium	Pre_163	Prot_7383	0.584757	0	0	6	18	7	15	7	7118	FALSE
Mycobacterium	Pre_163	Prot_7463	0.334643	4.2402e-186	9.27158e-184	13	18	99	15	99	7118	FALSE
Mycobacterium	Pre_163	Prot_8232	0.338956	3.61793e-191	7.99804e-189	15	18	143	15	128	7118	FALSE
Mycobacterium	Pre_163	Prot_9476	0.423755	0	4.54746e-306	14	18	76	15	72	7118	FALSE
Mycobacterium	Pre_176	Prot_123	0.656623	0	0	16	16	37	16	37	7118	FALSE
Mycobacterium	Pre_176	Prot_212	0.553293	0	0	16	16	52	16	52	7118	FALSE
Mycobacterium	Pre_176	Prot_492	0.346641	2.10565e-200	4.70822e-198	16	16	131	16	131	7118	FALSE
Mycobacterium	Pre_176	Prot_594	0.386346	1.98705e-252	5.27157e-250	15	16	94	16	93	7118	FALSE
Mycobacterium	Pre_176	Prot_830	0.599287	0	0	15	16	39	16	39	7118	FALSE
Mycobacterium	Pre_176	Prot_1105	0.305109	1.58788e-153	3.09976e-151	16	16	193	16	167	7118	FALSE
Mycobacterium	Pre_176	Prot_1577	0.314294	2.90799e-163	5.81077e-161	16	16	174	16	158	7118	FALSE
Mycobacterium	Pre_176	Prot_1594	0.45388	0	0	16	16	77	16	77	7118	FALSE
Mycobacterium	Pre_176	Prot_2024	0.552743	0	0	16	16	60	16	52	7118	FALSE
Mycobacterium	Pre_176	Prot_2258	0.336574	2.33274e-188	5.1311e-186	15	16	122	16	122	7118	FALSE
Mycobacterium	Pre_176	Prot_3342	0.410238	2.05143e-287	5.63378e-285	16	16	95	16	94	7118	FALSE
Mycobacterium	Pre_176	Prot_3347	0.685124	0	0	16	16	34	16	34	7118	FALSE
Mycobacterium	Pre_176	Prot_3620	0.600501	0	0	9	16	14	16	14	7118	FALSE
Mycobacterium	Pre_176	Prot_3763	0.37771	1.76498e-240	4.59909e-238	16	16	131	16	110	7118	FALSE
Mycobacterium	Pre_176	Prot_4110	0.352056	4.53717e-207	1.02858e-204	16	16	129	16	127	7118	FALSE
Mycobacterium	Pre_176	Prot_4404	0.683785	0	0	15	16	30	16	30	7118	FALSE
Mycobacterium	Pre_176	Prot_4426	0.642099	0	0	15	16	34	16	34	7118	FALSE
Mycobacterium	Pre_176	Prot_4742	0.399659	1.44506e-271	3.92103e-269	16	16	99	16	99	7118	FALSE
Mycobacterium	Pre_176	Prot_4972	0.377007	1.59999e-239	4.163e-237	16	16	113	16	111	7118	FALSE
Mycobacterium	Pre_176	Prot_5111	0.576538	0	0	8	16	12	16	12	7118	FALSE
Mycobacterium	Pre_176	Prot_5608	0.457769	0	0	13	16	50	16	50	7118	FALSE
Mycobacterium	Pre_176	Prot_6119	0.421814	1.99414e-305	5.57005e-303	16	16	89	16	89	7118	FALSE
Mycobacterium	Pre_176	Prot_6967	0.489688	0	0	9	16	21	16	21	7118	FALSE
Mycobacterium	Pre_176	Prot_7463	0.399659	1.44506e-271	3.92103e-269	16	16	99	16	99	7118	FALSE
Mycobacterium	Pre_176	Prot_8232	0.327814	3.07601e-178	6.34311e-176	15	16	143	16	128	7118	FALSE
Mycobacterium	Pre_176	Prot_8965	0.391429	1.24601e-259	3.33584e-257	16	16	108	16	103	7118	FALSE
Mycobacterium	Pre_176	Prot_9541	0.395626	1.12601e-265	3.02959e-263	16	16	101	16	101	7118	FALSE
Mycobacterium	Pre_176	Prot_9868	0.386045	5.26818e-252	1.3971e-249	16	16	106	16	106	7118	FALSE
Mycobacterium	Pre_194	Prot_123	0.614128	0	0	14	14	37	14	37	7118	FALSE
Mycobacterium	Pre_194	Prot_188	0.316194	2.54285e-165	5.09709e-163	14	14	7206	14	7088	7118	FALSE
Mycobacterium	Pre_194	Prot_212	0.517485	0	0	14	14	52	14	52	7118	FALSE
Mycobacterium	Pre_194	Prot_492	0.324207	3.62796e-174	7.43115e-172	14	14	131	14	131	7118	FALSE
Mycobacterium	Pre_194	Prot_594	0.357853	2.36618e-214	5.49169e-212	13	14	94	14	93	7118	FALSE
Mycobacterium	Pre_194	Prot_830	0.512177	0	0	12	14	39	14	39	7118	FALSE
Mycobacterium	Pre_194	Prot_1594	0.424507	0	2.8563e-307	14	14	77	14	77	7118	FALSE
Mycobacterium	Pre_194	Prot_2258	0.336169	6.97246e-188	1.53222e-185	14	14	122	14	122	7118	FALSE
Mycobacterium	Pre_194	Prot_3342	0.383688	1.03368e-248	2.7238e-246	14	14	95	14	94	7118	FALSE
Mycobacterium	Pre_194	Prot_3347	0.502815	0	0	11	14	34	14	34	7118	FALSE
Mycobacterium	Pre_194	Prot_3763	0.353266	1.41146e-208	3.2091e-206	14	14	131	14	110	7118	FALSE
Mycobacterium	Pre_194	Prot_4394	0.307854	2.1259e-156	4.18025e-154	13	14	126	14	125	7118	FALSE
Mycobacterium	Pre_194	Prot_4404	0.486575	0	0	10	14	30	14	30	7118	FALSE
Mycobacterium	Pre_194	Prot_4426	0.548805	0	0	12	14	34	14	34	7118	FALSE
Mycobacterium	Pre_194	Prot_4742	0.319642	4.2919e-169	8.6698e-167	12	14	99	14	99	7118	FALSE
Mycobacterium	Pre_194	Prot_4972	0.352608	9.33667e-208	2.11731e-205	14	14	113	14	111	7118	FALSE
Mycobacterium	Pre_194	Prot_5608	0.337972	5.27937e-190	1.16599e-187	9	14	50	14	50	7118	FALSE
Mycobacterium	Pre_194	Prot_6119	0.394516	4.55946e-264	1.22581e-261	14	14	89	14	89	7118	FALSE
Mycobacterium	Pre_194	Prot_6734	0.320147	1.18909e-169	2.40407e-167	8	14	44	14	44	7118	FALSE
Mycobacterium	Pre_194	Prot_7463	0.319642	4.2919e-169	8.6698e-167	12	14	99	14	99	7118	FALSE
Mycobacterium	Pre_194	Prot_8965	0.366097	5.64231e-225	1.32884e-222	14	14	108	14	103	7118	FALSE
Mycobacterium	Pre_194	Prot_9868	0.361061	1.89588e-218	4.41914e-216	14	14	106	14	106	7118	FALSE
Mycobacterium	Pre_238	Prot_2726	0.413116	7.93183e-292	2.18341e-289	6	11	30	7	30	7118	FALSE
Mycobacterium	Pre_238	Prot_3500	0.302012	2.54002e-150	4.91886e-148	7	11	76	7	76	7118	FALSE
Mycobacterium	Pre_238	Prot_5630	0.340193	1.22889e-192	2.72096e-190	7	11	62	7	60	7118	FALSE
Nocardia	Pre_7	Prot_74	0.573589	3.07448e-15	1.57735e-13	1	3	1	3	1	155	FALSE
Nocardia	Pre_7	Prot_118	0.457332	1.10075e-09	4.43184e-08	2	3	6	3	6	155	FALSE
Nocardia	Pre_7	Prot_120	0.573589	3.07448e-15	1.57735e-13	1	3	1	3	1	155	FALSE
Nocardia	Pre_7	Prot_470	0.769484	6.70927e-32	5.0678e-30	3	3	5	3	5	155	FALSE
Nocardia	Pre_7	Prot_481	0.700094	1.90711e-24	1.25399e-22	3	3	6	3	6	155	FALSE
Nocardia	Pre_7	Prot_611	0.534962	3.73372e-13	1.77462e-11	3	3	10	3	10	155	FALSE
Nocardia	Pre_7	Prot_964	0.8669	2.0392e-48	1.95031e-46	3	3	7	3	4	155	FALSE
Nocardia	Pre_7	Prot_1090	0.534962	3.73372e-13	1.77462e-11	3	3	10	3	10	155	FALSE
Nocardia	Pre_7	Prot_1132	0.769484	6.70927e-32	5.0678e-30	3	3	5	3	5	155	FALSE
Nocardia	Pre_7	Prot_1218	0.457332	1.10075e-09	4.43184e-08	2	3	6	3	6	155	FALSE
Nocardia	Pre_7	Prot_1499	0.414082	4.25567e-08	1.54793e-06	3	3	16	3	16	155	FALSE
Nocardia	Pre_7	Prot_2071	0.813824	3.36986e-38	2.83316e-36	2	3	2	3	2	155	FALSE
Nocardia	Pre_7	Prot_2222	0.429198	1.25686e-08	4.74806e-07	3	3	15	3	15	155	FALSE
Nocardia	Pre_7	Prot_2375	0.769484	6.70927e-32	5.0678e-30	3	3	5	3	5	155	FALSE
Nocardia	Pre_7	Prot_2436	0.573589	3.07448e-15	1.57735e-13	1	3	1	3	1	155	FALSE
Nocardia	Pre_7	Prot_2460	0.417506	3.24523e-08	1.18995e-06	2	3	12	3	7	155	FALSE
Nocardia	Pre_7	Prot_2824	0.504439	1.09966e-11	4.91983e-10	2	3	5	3	5	155	FALSE
Nocardia	Pre_7	Prot_2825	0.573589	3.07448e-15	1.57735e-13	1	3	1	3	1	155	FALSE
Nocardia	Pre_7	Prot_2971	0.999958	1.15461710085398e-313	3.24313115341434e-311	3	3	10	3	3	155	FALSE
Nocardia	Pre_7	Prot_3216	0.573589	3.07448e-15	1.57735e-13	1	3	1	3	1	155	FALSE
Nocardia	Pre_7	Prot_3261	0.414082	4.25567e-08	1.54793e-06	3	3	16	3	16	155	FALSE
Nocardia	Pre_7	Prot_3637	0.420471	2.56015e-08	9.46897e-07	2	3	7	3	7	155	FALSE
Nocardia	Pre_7	Prot_3826	0.662253	3.191e-21	1.92031e-19	2	3	4	3	3	155	FALSE
Nocardia	Pre_7	Prot_3961	0.417506	3.24523e-08	1.18995e-06	2	3	8	3	7	155	FALSE
Nocardia	Pre_7	Prot_3980	0.414082	4.25567e-08	1.54793e-06	3	3	16	3	16	155	FALSE
Nocardia	Pre_7	Prot_4304	0.863172	1.45397e-47	1.36751e-45	3	3	4	3	4	155	FALSE
Nocardia	Pre_7	Prot_4420	0.573589	3.07448e-15	1.57735e-13	1	3	1	3	1	155	FALSE
Nocardia	Pre_7	Prot_4588	0.398881	1.3677e-07	4.80301e-06	1	3	2	3	2	155	FALSE
Nocardia	Pre_7	Prot_4704	0.769484	6.70927e-32	5.0678e-30	3	3	5	3	5	155	FALSE
Nocardia	Pre_7	Prot_4965	0.573589	3.07448e-15	1.57735e-13	1	3	1	3	1	155	FALSE
Nocardia	Pre_7	Prot_5544	0.573589	3.07448e-15	1.57735e-13	1	3	1	3	1	155	FALSE
Nocardia	Pre_7	Prot_5727	0.813824	3.36986e-38	2.83316e-36	2	3	2	3	2	155	FALSE
Nocardia	Pre_7	Prot_5954	0.573589	3.07448e-15	1.57735e-13	1	3	1	3	1	155	FALSE
Nocardia	Pre_7	Prot_6037	0.573589	3.07448e-15	1.57735e-13	1	3	1	3	1	155	FALSE
Nocardia	Pre_7	Prot_6269	0.398881	1.3677e-07	4.80301e-06	1	3	2	3	2	155	FALSE
Nocardia	Pre_7	Prot_6530	0.390553	2.53068e-07	8.6989e-06	2	3	8	3	8	155	FALSE
Nocardia	Pre_7	Prot_6541	0.504439	1.09966e-11	4.91983e-10	2	3	5	3	5	155	FALSE
Nocardia	Pre_7	Prot_6782	0.573589	3.07448e-15	1.57735e-13	1	3	1	3	1	155	FALSE
Nocardia	Pre_7	Prot_6987	0.414082	4.25567e-08	1.54793e-06	3	3	16	3	16	155	FALSE
Nocardia	Pre_7	Prot_7167	0.398881	1.3677e-07	4.80301e-06	1	3	2	3	2	155	FALSE
Nocardia	Pre_7	Prot_7285	0.573589	3.07448e-15	1.57735e-13	1	3	1	3	1	155	FALSE
Nocardia	Pre_7	Prot_7822	0.398881	1.3677e-07	4.80301e-06	1	3	2	3	2	155	FALSE
Nocardia	Pre_7	Prot_8359	0.457332	1.10075e-09	4.43184e-08	2	3	6	3	6	155	FALSE
Nocardia	Pre_7	Prot_8973	0.398881	1.3677e-07	4.80301e-06	1	3	2	3	2	155	FALSE
Nocardia	Pre_7	Prot_9229	0.398881	1.3677e-07	4.80301e-06	1	3	2	3	2	155	FALSE
Nocardia	Pre_7	Prot_9572	0.398881	1.3677e-07	4.80301e-06	1	3	2	3	2	155	FALSE
Nocardia	Pre_7	Prot_9609	0.573589	3.07448e-15	1.57735e-13	1	3	1	3	1	155	FALSE
Nocardia	Pre_115	Prot_7	1	0	0	1	1	1	1	1	155	TRUE
Nocardia	Pre_115	Prot_10	0.50491	1.04638e-11	4.68685e-10	1	1	153	1	152	155	TRUE
Nocardia	Pre_115	Prot_49	0.453098	1.61081e-09	6.41941e-08	1	1	6	1	5	155	TRUE
Nocardia	Pre_115	Prot_158	1	0	0	1	1	1	1	1	155	TRUE
Nocardia	Pre_115	Prot_186	1	0	0	1	1	9	1	1	155	TRUE
Nocardia	Pre_115	Prot_251	0.501621	1.4781e-11	6.57239e-10	1	1	155	1	153	155	TRUE
Nocardia	Pre_115	Prot_269	0.577338	1.86512e-15	9.64073e-14	1	1	156	1	154	155	TRUE
Nocardia	Pre_115	Prot_279	0.573589	3.07448e-15	1.57735e-13	1	1	3	1	3	155	TRUE
Nocardia	Pre_115	Prot_292	0.581112	1.12052e-15	5.83052e-14	1	1	4	1	3	155	TRUE
Nocardia	Pre_115	Prot_297	0.414997	3.95956e-08	1.44449e-06	1	1	151	1	150	155	TRUE
Nocardia	Pre_115	Prot_304	1	0	0	1	1	1	1	1	155	TRUE
Nocardia	Pre_115	Prot_353	1	0	0	1	1	1	1	1	155	TRUE
Nocardia	Pre_115	Prot_374	0.504894	1.04817e-11	4.69426e-10	1	1	156	1	153	155	TRUE
Nocardia	Pre_115	Prot_375	1	0	0	1	1	1	1	1	155	TRUE
Nocardia	Pre_115	Prot_583	1	0	0	1	1	1	1	1	155	TRUE
Nocardia	Pre_115	Prot_585	1	0	0	1	1	1	1	1	155	TRUE
Nocardia	Pre_115	Prot_603	1	0	0	1	1	2	1	1	155	TRUE
Nocardia	Pre_115	Prot_618	1	0	0	1	1	1	1	1	155	TRUE
Nocardia	Pre_115	Prot_655	1	0	0	1	1	1	1	1	155	TRUE
Nocardia	Pre_115	Prot_677	1	0	0	1	1	1	1	1	155	TRUE
Nocardia	Pre_115	Prot_678	0.704807	6.97004e-25	4.60977e-23	1	1	2	1	2	155	TRUE
Nocardia	Pre_115	Prot_735	0.441367	4.50375e-09	1.74559e-07	1	1	5	1	5	155	TRUE
Nocardia	Pre_115	Prot_785	0.704807	6.97004e-25	4.60977e-23	1	1	2	1	2	155	TRUE
Nocardia	Pre_115	Prot_1069	1	0	0	1	1	1	1	1	155	TRUE
Nocardia	Pre_115	Prot_1094	1	0	0	1	1	1	1	1	155	TRUE
Nocardia	Pre_115	Prot_1177	1	0	0	1	1	5	1	1	155	TRUE
Nocardia	Pre_115	Prot_1293	0.704807	6.97004e-25	4.60977e-23	1	1	2	1	2	155	TRUE
Nocardia	Pre_115	Prot_1309	1	0	0	1	1	1	1	1	155	TRUE
Nocardia	Pre_115	Prot_1351	0.495106	2.89829e-11	1.27366e-09	1	1	4	1	4	155	TRUE
Nocardia	Pre_115	Prot_1362	0.501621	1.4781e-11	6.57239e-10	1	1	6	1	4	155	TRUE
Nocardia	Pre_115	Prot_1380	1	0	0	1	1	1	1	1	155	TRUE
Nocardia	Pre_115	Prot_1489	1	0	0	1	1	1	1	1	155	TRUE
Nocardia	Pre_115	Prot_1523	1	0	0	1	1	1	1	1	155	TRUE
Nocardia	Pre_115	Prot_1575	1	0	0	1	1	1	1	1	155	TRUE
Nocardia	Pre_115	Prot_1587	1	0	0	1	1	1	1	1	155	TRUE
Nocardia	Pre_115	Prot_1658	1	0	0	1	1	1	1	1	155	TRUE
Nocardia	Pre_115	Prot_1729	1	0	0	1	1	1	1	1	155	TRUE
Nocardia	Pre_115	Prot_1744	1	0	0	1	1	1	1	1	155	TRUE
Nocardia	Pre_115	Prot_1802	1	0	0	1	1	3	1	1	155	TRUE
Nocardia	Pre_115	Prot_1854	1	0	0	1	1	1	1	1	155	TRUE
Nocardia	Pre_115	Prot_1895	0.573589	3.07448e-15	1.57735e-13	1	1	3	1	3	155	TRUE
Nocardia	Pre_115	Prot_1922	1	0	0	1	1	1	1	1	155	TRUE
Nocardia	Pre_115	Prot_1967	1	0	0	1	1	1	1	1	155	TRUE
Nocardia	Pre_115	Prot_1990	1	0	0	1	1	1	1	1	155	TRUE
Nocardia	Pre_115	Prot_1992	1	0	0	1	1	1	1	1	155	TRUE
Nocardia	Pre_115	Prot_2029	0.495106	2.89829e-11	1.27366e-09	1	1	4	1	4	155	TRUE
Nocardia	Pre_115	Prot_2045	0.573589	3.07448e-15	1.57735e-13	1	1	3	1	3	155	TRUE
Nocardia	Pre_115	Prot_2060	0.573589	3.07448e-15	1.57735e-13	1	1	3	1	3	155	TRUE
Nocardia	Pre_115	Prot_2106	1	0	0	1	1	1	1	1	155	TRUE
Nocardia	Pre_115	Prot_2172	1	0	0	1	1	1	1	1	155	TRUE
Nocardia	Pre_115	Prot_2183	1	0	0	1	1	1	1	1	155	TRUE
Nocardia	Pre_115	Prot_2193	1	0	0	1	1	1	1	1	155	TRUE
Nocardia	Pre_115	Prot_2212	1	0	0	1	1	1	1	1	155	TRUE
Nocardia	Pre_115	Prot_2231	1	0	0	1	1	1	1	1	155	TRUE
Nocardia	Pre_115	Prot_2236	0.573589	3.07448e-15	1.57735e-13	1	1	3	1	3	155	TRUE
Nocardia	Pre_115	Prot_2258	1	0	0	1	1	1	1	1	155	TRUE
Nocardia	Pre_115	Prot_2263	0.709399	2.56451e-25	1.71286e-23	1	1	3	1	2	155	TRUE
Nocardia	Pre_115	Prot_2379	1	0	0	1	1	1	1	1	155	TRUE
Nocardia	Pre_115	Prot_2385	0.573589	3.07448e-15	1.57735e-13	1	1	3	1	3	155	TRUE
Nocardia	Pre_115	Prot_2474	1	0	0	1	1	1	1	1	155	TRUE
Nocardia	Pre_115	Prot_2578	0.704807	6.97004e-25	4.60977e-23	1	1	2	1	2	155	TRUE
Nocardia	Pre_115	Prot_2734	1	0	0	1	1	4	1	1	155	TRUE
Nocardia	Pre_115	Prot_2787	1	0	0	1	1	3	1	1	155	TRUE
Nocardia	Pre_115	Prot_2886	1	0	0	1	1	2	1	1	155	TRUE
Nocardia	Pre_115	Prot_2891	1	0	0	1	1	1	1	1	155	TRUE
Nocardia	Pre_115	Prot_2950	1	0	0	1	1	1	1	1	155	TRUE
Nocardia	Pre_115	Prot_2977	1	0	0	1	1	1	1	1	155	TRUE
Nocardia	Pre_115	Prot_3017	1	0	0	1	1	1	1	1	155	TRUE
Nocardia	Pre_115	Prot_3041	1	0	0	1	1	1	1	1	155	TRUE
Nocardia	Pre_115	Prot_3094	1	0	0	1	1	1	1	1	155	TRUE
Nocardia	Pre_115	Prot_3152	1	0	0	1	1	1	1	1	155	TRUE
Nocardia	Pre_115	Prot_3227	0.573589	3.07448e-15	1.57735e-13	1	1	3	1	3	155	TRUE
Nocardia	Pre_115	Prot_3232	1	0	0	1	1	2	1	1	155	TRUE
Nocardia	Pre_115	Prot_3264	1	0	0	1	1	1	1	1	155	TRUE
Nocardia	Pre_115	Prot_3322	1	0	0	1	1	1	1	1	155	TRUE
Nocardia	Pre_115	Prot_3420	0.704807	6.97004e-25	4.60977e-23	1	1	2	1	2	155	TRUE
Nocardia	Pre_115	Prot_3422	1	0	0	1	1	1	1	1	155	TRUE
Nocardia	Pre_115	Prot_3438	1	0	0	1	1	2	1	1	155	TRUE
Nocardia	Pre_115	Prot_3502	1	0	0	1	1	1	1	1	155	TRUE
Nocardia	Pre_115	Prot_3557	0.401566	1.11749e-07	3.9494e-06	1	1	6	1	6	155	TRUE
Nocardia	Pre_115	Prot_3638	0.401566	1.11749e-07	3.9494e-06	1	1	6	1	6	155	TRUE
Nocardia	Pre_115	Prot_3654	1	0	0	1	1	1	1	1	155	TRUE
Nocardia	Pre_115	Prot_3655	1	0	0	1	1	1	1	1	155	TRUE
Nocardia	Pre_115	Prot_4021	1	0	0	1	1	1	1	1	155	TRUE
Nocardia	Pre_115	Prot_4055	1	0	0	1	1	2	1	1	155	TRUE
Nocardia	Pre_115	Prot_4077	1	0	0	1	1	1	1	1	155	TRUE
Nocardia	Pre_115	Prot_4079	0.401566	1.11749e-07	3.9494e-06	1	1	6	1	6	155	TRUE
Nocardia	Pre_115	Prot_4083	1	0	0	1	1	1	1	1	155	TRUE
Nocardia	Pre_115	Prot_4115	0.704807	6.97004e-25	4.60977e-23	1	1	2	1	2	155	TRUE
Nocardia	Pre_115	Prot_4215	1	0	0	1	1	1	1	1	155	TRUE
Nocardia	Pre_115	Prot_4251	1	0	0	1	1	1	1	1	155	TRUE
Nocardia	Pre_115	Prot_4307	1	0	0	1	1	1	1	1	155	TRUE
Nocardia	Pre_115	Prot_4371	1	0	0	1	1	1	1	1	155	TRUE
Nocardia	Pre_115	Prot_4387	0.573589	3.07448e-15	1.57735e-13	1	1	3	1	3	155	TRUE
Nocardia	Pre_115	Prot_4438	1	0	0	1	1	1	1	1	155	TRUE
Nocardia	Pre_115	Prot_4503	0.704807	6.97004e-25	4.60977e-23	1	1	2	1	2	155	TRUE
Nocardia	Pre_115	Prot_4601	1	0	0	1	1	1	1	1	155	TRUE
Nocardia	Pre_115	Prot_4877	0.704807	6.97004e-25	4.60977e-23	1	1	2	1	2	155	TRUE
Nocardia	Pre_115	Prot_4917	0.704807	6.97004e-25	4.60977e-23	1	1	2	1	2	155	TRUE
Nocardia	Pre_115	Prot_4951	1	0	0	1	1	1	1	1	155	TRUE
Nocardia	Pre_115	Prot_4994	1	0	0	1	1	1	1	1	155	TRUE
Nocardia	Pre_115	Prot_5007	1	0	0	1	1	1	1	1	155	TRUE
Nocardia	Pre_115	Prot_5061	1	0	0	1	1	1	1	1	155	TRUE
Nocardia	Pre_115	Prot_5317	0.495106	2.89829e-11	1.27366e-09	1	1	4	1	4	155	TRUE
Nocardia	Pre_115	Prot_5354	1	0	0	1	1	1	1	1	155	TRUE
Nocardia	Pre_115	Prot_5389	1	0	0	1	1	1	1	1	155	TRUE
Nocardia	Pre_115	Prot_5436	1	0	0	1	1	1	1	1	155	TRUE
Nocardia	Pre_115	Prot_5512	1	0	0	1	1	1	1	1	155	TRUE
Nocardia	Pre_115	Prot_5606	1	0	0	1	1	1	1	1	155	TRUE
Nocardia	Pre_115	Prot_5611	0.704807	6.97004e-25	4.60977e-23	1	1	2	1	2	155	TRUE
Nocardia	Pre_115	Prot_5695	1	0	0	1	1	2	1	1	155	TRUE
Nocardia	Pre_115	Prot_5754	1	0	0	1	1	1	1	1	155	TRUE
Nocardia	Pre_115	Prot_5787	1	0	0	1	1	1	1	1	155	TRUE
Nocardia	Pre_115	Prot_6207	1	0	0	1	1	1	1	1	155	TRUE
Nocardia	Pre_115	Prot_6215	1	0	0	1	1	1	1	1	155	TRUE
Nocardia	Pre_115	Prot_6299	1	0	0	1	1	1	1	1	155	TRUE
Nocardia	Pre_115	Prot_6362	0.704807	6.97004e-25	4.60977e-23	1	1	2	1	2	155	TRUE
Nocardia	Pre_115	Prot_6365	1	0	0	1	1	1	1	1	155	TRUE
Nocardia	Pre_115	Prot_6409	1	0	0	1	1	1	1	1	155	TRUE
Nocardia	Pre_115	Prot_6423	1	0	0	1	1	1	1	1	155	TRUE
Nocardia	Pre_115	Prot_6477	1	0	0	1	1	1	1	1	155	TRUE
Nocardia	Pre_115	Prot_6658	1	0	0	1	1	1	1	1	155	TRUE
Nocardia	Pre_115	Prot_6818	1	0	0	1	1	1	1	1	155	TRUE
Nocardia	Pre_115	Prot_7003	1	0	0	1	1	1	1	1	155	TRUE
Nocardia	Pre_115	Prot_7005	1	0	0	1	1	1	1	1	155	TRUE
Nocardia	Pre_115	Prot_7092	1	0	0	1	1	1	1	1	155	TRUE
Nocardia	Pre_115	Prot_7307	1	0	0	1	1	1	1	1	155	TRUE
Nocardia	Pre_115	Prot_7446	1	0	0	1	1	2	1	1	155	TRUE
Nocardia	Pre_115	Prot_7504	1	0	0	1	1	1	1	1	155	TRUE
Nocardia	Pre_115	Prot_7662	1	0	0	1	1	1	1	1	155	TRUE
Nocardia	Pre_115	Prot_8036	0.704807	6.97004e-25	4.60977e-23	1	1	2	1	2	155	TRUE
Nocardia	Pre_115	Prot_8101	1	0	0	1	1	1	1	1	155	TRUE
Nocardia	Pre_115	Prot_8187	1	0	0	1	1	1	1	1	155	TRUE
Nocardia	Pre_115	Prot_8240	1	0	0	1	1	1	1	1	155	TRUE
Nocardia	Pre_115	Prot_8312	0.573589	3.07448e-15	1.57735e-13	1	1	3	1	3	155	TRUE
Nocardia	Pre_115	Prot_8369	1	0	0	1	1	1	1	1	155	TRUE
Nocardia	Pre_115	Prot_8434	1	0	0	1	1	1	1	1	155	TRUE
Nocardia	Pre_115	Prot_8623	1	0	0	1	1	1	1	1	155	TRUE
Nocardia	Pre_115	Prot_8727	1	0	0	1	1	1	1	1	155	TRUE
Nocardia	Pre_115	Prot_9021	1	0	0	1	1	1	1	1	155	TRUE
Nocardia	Pre_115	Prot_9130	1	0	0	1	1	1	1	1	155	TRUE
Nocardia	Pre_115	Prot_9254	1	0	0	1	1	1	1	1	155	TRUE
Nocardia	Pre_115	Prot_9315	1	0	0	1	1	1	1	1	155	TRUE
Nocardia	Pre_115	Prot_9860	1	0	0	1	1	1	1	1	155	TRUE
Nocardia	Pre_122	Prot_68	0.630256	7.69507e-19	4.39343e-17	5	5	12	5	12	155	FALSE
Nocardia	Pre_122	Prot_134	0.406675	7.57118e-08	2.70627e-06	5	5	26	5	26	155	FALSE
Nocardia	Pre_122	Prot_191	0.468639	3.88051e-10	1.60569e-08	5	5	29	5	22	155	FALSE
Nocardia	Pre_122	Prot_231	0.474342	2.26033e-10	9.48185e-09	5	5	20	5	20	155	FALSE
Nocardia	Pre_122	Prot_237	0.473723	2.39802e-10	1.00403e-08	5	5	38	5	21	155	FALSE
Nocardia	Pre_122	Prot_273	0.474619	2.20121e-10	9.24103e-09	5	5	161	5	147	155	FALSE
Nocardia	Pre_122	Prot_549	0.437384	6.33018e-09	2.43336e-07	5	5	23	5	23	155	FALSE
Nocardia	Pre_122	Prot_600	0.461192	7.74367e-10	3.1435e-08	5	5	21	5	21	155	FALSE
Nocardia	Pre_122	Prot_691	0.50369	1.18992e-11	5.31181e-10	5	5	18	5	18	155	FALSE
Nocardia	Pre_122	Prot_822	0.443041	3.89854e-09	1.51688e-07	5	5	42	5	23	155	FALSE
Nocardia	Pre_122	Prot_999	0.557773	2.36488e-14	1.17962e-12	5	5	15	5	15	155	FALSE
Nocardia	Pre_122	Prot_1217	0.430873	1.09389e-08	4.14691e-07	2	5	4	5	4	155	FALSE
Nocardia	Pre_122	Prot_1305	0.50369	1.18992e-11	5.31181e-10	5	5	18	5	18	155	FALSE
Nocardia	Pre_122	Prot_1365	0.403271	9.82091e-08	3.48561e-06	5	5	27	5	26	155	FALSE
Nocardia	Pre_122	Prot_1477	0.488463	5.67588e-11	2.45618e-09	5	5	19	5	19	155	FALSE
Nocardia	Pre_122	Prot_1524	0.579409	1.41137e-15	7.31575e-14	5	5	14	5	14	155	FALSE
Nocardia	Pre_122	Prot_1576	0.660578	4.32321e-21	2.5919e-19	5	5	11	5	11	155	FALSE
Nocardia	Pre_122	Prot_1628	0.4046	8.87552e-08	3.15789e-06	5	5	45	5	36	155	FALSE
Nocardia	Pre_122	Prot_1768	0.399875	1.26941e-07	4.46746e-06	5	5	153	5	148	155	FALSE
Nocardia	Pre_122	Prot_1985	0.557773	2.36488e-14	1.17962e-12	5	5	15	5	15	155	FALSE
Nocardia	Pre_122	Prot_2250	0.488463	5.67588e-11	2.45618e-09	5	5	19	5	19	155	FALSE
Nocardia	Pre_122	Prot_2447	0.695222	5.28913e-24	3.41076e-22	5	5	10	5	10	155	FALSE
Nocardia	Pre_122	Prot_2871	0.48229	1.04654e-10	4.46937e-09	5	5	32	5	23	155	FALSE
Nocardia	Pre_122	Prot_3621	0.50369	1.18992e-11	5.31181e-10	5	5	18	5	18	155	FALSE
Nocardia	Pre_122	Prot_3666	0.630256	7.69507e-19	4.39343e-17	5	5	12	5	12	155	FALSE
Nocardia	Pre_122	Prot_3670	0.394102	1.95091e-07	6.75725e-06	5	5	166	5	144	155	FALSE
Nocardia	Pre_122	Prot_3796	0.470906	3.134e-10	1.30363e-08	5	5	170	5	152	155	FALSE
Nocardia	Pre_122	Prot_3817	0.508374	7.2441e-12	3.26468e-10	5	5	20	5	17	155	FALSE
Nocardia	Pre_122	Prot_3884	0.445302	3.20383e-09	1.25372e-07	5	5	23	5	22	155	FALSE
Nocardia	Pre_122	Prot_4037	0.735351	6.11565e-28	4.27993e-26	5	5	9	5	9	155	FALSE
Nocardia	Pre_122	Prot_4094	0.474342	2.26033e-10	9.48185e-09	5	5	20	5	20	155	FALSE
Nocardia	Pre_122	Prot_4123	0.630256	7.69507e-19	4.39343e-17	5	5	12	5	12	155	FALSE
Nocardia	Pre_122	Prot_4390	0.538129	2.57691e-13	1.23305e-11	5	5	16	5	16	155	FALSE
Nocardia	Pre_122	Prot_4632	0.695222	5.28913e-24	3.41076e-22	5	5	10	5	10	155	FALSE
Nocardia	Pre_122	Prot_5970	0.626224	1.46871e-18	8.32324e-17	2	5	2	5	2	155	FALSE
Nocardia	Pre_122	Prot_6223	0.660578	4.32321e-21	2.5919e-19	5	5	11	5	11	155	FALSE
Nocardia	Pre_122	Prot_6257	0.430873	1.09389e-08	4.14691e-07	2	5	4	5	4	155	FALSE
Nocardia	Pre_122	Prot_6703	0.660578	4.32321e-21	2.5919e-19	5	5	11	5	11	155	FALSE
Nocardia	Pre_122	Prot_6916	0.400164	1.24214e-07	4.37588e-06	4	5	18	5	17	155	FALSE
Nocardia	Pre_122	Prot_7011	0.426549	1.56303e-08	5.87155e-07	5	5	24	5	24	155	FALSE
Nocardia	Pre_122	Prot_7181	0.418115	3.09153e-08	1.1359e-06	4	5	16	5	16	155	FALSE
Nocardia	Pre_122	Prot_7403	0.603409	4.80385e-17	2.60575e-15	5	5	13	5	13	155	FALSE
Nocardia	Pre_122	Prot_7451	0.603409	4.80385e-17	2.60575e-15	5	5	13	5	13	155	FALSE
Nocardia	Pre_122	Prot_8634	0.520181	2.00384e-12	9.23618e-11	5	5	17	5	17	155	FALSE
Nocardia	Pre_122	Prot_8728	0.630256	7.69507e-19	4.39343e-17	5	5	12	5	12	155	FALSE
Nocardia	Pre_122	Prot_8999	0.416333	3.56218e-08	1.30324e-06	5	5	25	5	25	155	FALSE
Nocardia	Pre_122	Prot_9440	0.487818	6.05418e-11	2.61683e-09	3	5	7	5	7	155	FALSE
Nocardia	Pre_122	Prot_9853	0.661167	3.88652e-21	2.33507e-19	3	5	4	5	4	155	FALSE
Nocardia	Pre_233	Prot_68	0.860082	7.09263e-47	6.62303e-45	10	11	12	11	12	155	FALSE
Nocardia	Pre_233	Prot_134	0.615635	7.67748e-18	4.2595e-16	11	11	26	11	26	155	FALSE
Nocardia	Pre_233	Prot_149	0.54371	1.32823e-13	6.43397e-12	10	11	27	11	26	155	FALSE
Nocardia	Pre_233	Prot_173	0.414722	4.04625e-08	1.47496e-06	11	11	127	11	91	155	FALSE
Nocardia	Pre_233	Prot_181	0.50927	6.5823e-12	2.97386e-10	11	11	150	11	119	155	FALSE
Nocardia	Pre_233	Prot_191	0.713514	1.02935e-25	6.93509e-24	11	11	29	11	22	155	FALSE
Nocardia	Pre_233	Prot_200	0.500572	1.6489e-11	7.31566e-10	11	11	185	11	155	155	FALSE
Nocardia	Pre_233	Prot_212	0.479488	1.37608e-10	5.83872e-09	11	11	120	11	103	155	FALSE
Nocardia	Pre_233	Prot_231	0.71807	3.67701e-26	2.4931e-24	11	11	20	11	20	155	FALSE
Nocardia	Pre_233	Prot_237	0.731306	1.64126e-27	1.14178e-25	11	11	38	11	21	155	FALSE
Nocardia	Pre_233	Prot_250	0.441469	4.46456e-09	1.7305e-07	11	11	188	11	131	155	FALSE
Nocardia	Pre_233	Prot_262	0.442164	4.20506e-09	1.6318e-07	11	11	315	11	138	155	FALSE
Nocardia	Pre_233	Prot_273	0.71849	3.34125e-26	2.26654e-24	11	11	161	11	147	155	FALSE
Nocardia	Pre_233	Prot_283	0.415196	3.89766e-08	1.42272e-06	11	11	78	11	42	155	FALSE
Nocardia	Pre_233	Prot_300	0.41827	3.05355e-08	1.12271e-06	11	11	175	11	155	155	FALSE
Nocardia	Pre_233	Prot_331	0.480771	1.21433e-10	5.16742e-09	11	11	219	11	153	155	FALSE
Nocardia	Pre_233	Prot_514	0.521397	1.75051e-12	8.09079e-11	11	11	34	11	34	155	FALSE
Nocardia	Pre_233	Prot_547	0.468567	3.90687e-10	1.61631e-08	5	11	9	11	9	155	FALSE
Nocardia	Pre_233	Prot_549	0.591441	2.68437e-16	1.42366e-14	10	11	23	11	23	155	FALSE
Nocardia	Pre_233	Prot_595	0.391579	2.34808e-07	8.09101e-06	9	11	35	11	35	155	FALSE
Nocardia	Pre_233	Prot_600	0.624748	1.85647e-18	1.04937e-16	10	11	21	11	21	155	FALSE
Nocardia	Pre_233	Prot_616	0.441518	4.4456e-09	1.72334e-07	11	11	412	11	122	155	FALSE
Nocardia	Pre_233	Prot_691	0.605648	3.45405e-17	1.88142e-15	9	11	18	11	18	155	FALSE
Nocardia	Pre_233	Prot_740	0.425765	1.66668e-08	6.25056e-07	11	11	126	11	98	155	FALSE
Nocardia	Pre_233	Prot_822	0.686043	3.42319e-23	2.16966e-21	11	11	42	11	23	155	FALSE
Nocardia	Pre_233	Prot_999	0.759386	1.16558e-30	8.58187e-29	10	11	15	11	15	155	FALSE
Nocardia	Pre_233	Prot_1083	0.745619	4.5905e-29	3.29561e-27	8	11	10	11	10	155	FALSE
Nocardia	Pre_233	Prot_1155	0.493577	3.3874e-11	1.48424e-09	11	11	37	11	37	155	FALSE
Nocardia	Pre_233	Prot_1212	0.576948	1.9652e-15	1.01506e-13	11	11	52	11	37	155	FALSE
Nocardia	Pre_233	Prot_1305	0.762499	4.90816e-31	3.65084e-29	11	11	18	11	18	155	FALSE
Nocardia	Pre_233	Prot_1365	0.410167	5.78047e-08	2.0824e-06	8	11	27	11	26	155	FALSE
Nocardia	Pre_233	Prot_1367	0.43033	1.14432e-08	4.33247e-07	10	11	39	11	36	155	FALSE
Nocardia	Pre_233	Prot_1477	0.509606	6.34922e-12	2.87226e-10	8	11	19	11	19	155	FALSE
Nocardia	Pre_233	Prot_1524	0.877123	6.76992e-51	6.64484e-49	11	11	14	11	14	155	FALSE
Nocardia	Pre_233	Prot_1576	1	0	0	11	11	11	11	11	155	FALSE
Nocardia	Pre_233	Prot_1628	0.459942	8.68234e-10	3.5148e-08	9	11	45	11	36	155	FALSE
Nocardia	Pre_233	Prot_1641	0.41367	4.39577e-08	1.59773e-06	2	11	2	11	2	155	FALSE
Nocardia	Pre_233	Prot_1985	0.844371	1.29555e-43	1.16384e-41	11	11	15	11	15	155	FALSE
Nocardia	Pre_233	Prot_2036	0.519243	2.2232e-12	1.02352e-10	4	11	6	11	5	155	FALSE
Nocardia	Pre_233	Prot_2103	0.448809	2.35654e-09	9.30034e-08	11	11	43	11	42	155	FALSE
Nocardia	Pre_233	Prot_2250	0.662834	2.87022e-21	1.7289e-19	10	11	19	11	19	155	FALSE
Nocardia	Pre_233	Prot_2412	0.508304	7.29811e-12	3.2886e-10	3	11	3	11	3	155	FALSE
Nocardia	Pre_233	Prot_2447	0.745619	4.5905e-29	3.29561e-27	8	11	10	11	10	155	FALSE
Nocardia	Pre_233	Prot_2583	0.538222	2.54886e-13	1.21979e-11	11	11	34	11	31	155	FALSE
Nocardia	Pre_233	Prot_2588	0.411213	5.32851e-08	1.92511e-06	10	11	40	11	40	155	FALSE
Nocardia	Pre_233	Prot_2871	0.709191	2.68464e-25	1.79275e-23	11	11	32	11	23	155	FALSE
Nocardia	Pre_233	Prot_3129	0.521397	1.75051e-12	8.09079e-11	11	11	34	11	34	155	FALSE
Nocardia	Pre_233	Prot_3221	0.463007	6.55385e-10	2.67037e-08	11	11	407	11	154	155	FALSE
Nocardia	Pre_233	Prot_3378	0.444303	3.49477e-09	1.36446e-07	11	11	184	11	115	155	FALSE
Nocardia	Pre_233	Prot_3621	0.762499	4.90816e-31	3.65084e-29	11	11	18	11	18	155	FALSE
Nocardia	Pre_233	Prot_3666	0.860082	7.09263e-47	6.62303e-45	10	11	12	11	12	155	FALSE
Nocardia	Pre_233	Prot_3670	0.596602	1.28955e-16	6.90796e-15	11	11	166	11	144	155	FALSE
Nocardia	Pre_233	Prot_3787	0.493577	3.3874e-11	1.48424e-09	11	11	37	11	37	155	FALSE
Nocardia	Pre_233	Prot_3796	0.712869	1.18902e-25	8.0016e-24	11	11	170	11	152	155	FALSE
Nocardia	Pre_233	Prot_3800	0.479791	1.3361e-10	5.67083e-09	10	11	32	11	32	155	FALSE
Nocardia	Pre_233	Prot_3817	0.699626	2.1051e-24	1.36843e-22	10	11	20	11	17	155	FALSE
Nocardia	Pre_233	Prot_3884	0.602613	5.39807e-17	2.92378e-15	10	11	23	11	22	155	FALSE
Nocardia	Pre_233	Prot_4037	0.683442	5.7392e-23	3.62027e-21	7	11	9	11	9	155	FALSE
Nocardia	Pre_233	Prot_4094	0.71807	3.67701e-26	2.4931e-24	11	11	20	11	20	155	FALSE
Nocardia	Pre_233	Prot_4123	0.672053	5.18466e-22	3.19001e-20	8	11	12	11	12	155	FALSE
Nocardia	Pre_233	Prot_4390	0.814634	2.49548e-38	2.10005e-36	11	11	16	11	16	155	FALSE
Nocardia	Pre_233	Prot_4613	0.561941	1.39593e-14	7.0173e-13	10	11	25	11	25	155	FALSE
Nocardia	Pre_233	Prot_4632	0.745619	4.5905e-29	3.29561e-27	8	11	10	11	10	155	FALSE
Nocardia	Pre_233	Prot_4666	0.459677	8.895e-10	3.59861e-08	11	11	77	11	57	155	FALSE
Nocardia	Pre_233	Prot_5473	0.516633	2.96359e-12	1.35753e-10	11	11	35	11	34	155	FALSE
Nocardia	Pre_233	Prot_5970	0.41367	4.39577e-08	1.59773e-06	2	11	2	11	2	155	FALSE
Nocardia	Pre_233	Prot_6223	0.608586	2.23136e-17	1.22377e-15	7	11	11	11	11	155	FALSE
Nocardia	Pre_233	Prot_6703	0.804293	1.03827e-36	8.52217e-35	9	11	11	11	11	155	FALSE
Nocardia	Pre_233	Prot_6717	0.425451	1.71004e-08	6.40978e-07	11	11	46	11	46	155	FALSE
Nocardia	Pre_233	Prot_6916	0.701607	1.38354e-24	9.11344e-23	10	11	18	11	17	155	FALSE
Nocardia	Pre_233	Prot_7011	0.437352	6.34722e-09	2.43964e-07	8	11	24	11	24	155	FALSE
Nocardia	Pre_233	Prot_7181	0.649469	3.0896e-20	1.82124e-18	9	11	16	11	16	155	FALSE
Nocardia	Pre_233	Prot_7403	0.732168	1.3318e-27	9.28247e-26	9	11	13	11	13	155	FALSE
Nocardia	Pre_233	Prot_7451	0.913456	6.37361e-62	6.84786e-60	11	11	13	11	13	155	FALSE
Nocardia	Pre_233	Prot_8377	0.51837	2.44819e-12	1.12533e-10	4	11	5	11	5	155	FALSE
Nocardia	Pre_233	Prot_8465	0.41367	4.39577e-08	1.59773e-06	2	11	2	11	2	155	FALSE
Nocardia	Pre_233	Prot_8634	0.787463	2.84968e-34	2.24666e-32	11	11	17	11	17	155	FALSE
Nocardia	Pre_233	Prot_8728	0.860082	7.09263e-47	6.62303e-45	10	11	12	11	12	155	FALSE
Nocardia	Pre_233	Prot_8999	0.561941	1.39593e-14	7.0173e-13	10	11	25	11	25	155	FALSE
Nocardia	Pre_233	Prot_9471	0.475738	1.97716e-10	8.32032e-09	11	11	40	11	38	155	FALSE
Nocardia	Pre_233	Prot_9484	0.466057	4.93993e-10	2.03139e-08	11	11	98	11	86	155	FALSE
Nocardia	Pre_233	Prot_9853	0.430414	1.1364e-08	4.30296e-07	3	11	4	11	4	155	FALSE
Nocardioides	Pre_23	Prot_101	1	0	0	1	1	1	1	1	87	FALSE
Nocardioides	Pre_23	Prot_187	0.570597	3.96551e-09	1.54089e-07	1	1	3	1	3	87	FALSE
Nocardioides	Pre_23	Prot_269	0.584103	1.43534e-09	5.73491e-08	1	1	86	1	85	87	FALSE
Nocardioides	Pre_23	Prot_773	0.556936	1.05921e-08	4.01955e-07	1	1	5	1	3	87	FALSE
Nocardioides	Pre_23	Prot_954	0.563727	6.5354e-09	2.51032e-07	1	1	4	1	3	87	FALSE
Nocardioides	Pre_23	Prot_1854	1	0	0	1	1	1	1	1	87	FALSE
Nocardioides	Pre_23	Prot_1922	1	0	0	1	1	1	1	1	87	FALSE
Nocardioides	Pre_23	Prot_2049	0.570597	3.96551e-09	1.54089e-07	1	1	3	1	3	87	FALSE
Nocardioides	Pre_23	Prot_3327	0.570597	3.96551e-09	1.54089e-07	1	1	3	1	3	87	FALSE
Nocardioides	Pre_23	Prot_3420	1	0	0	1	1	1	1	1	87	FALSE
Nocardioides	Pre_23	Prot_3807	1	0	0	1	1	1	1	1	87	FALSE
Nocardioides	Pre_23	Prot_4055	1	0	0	1	1	1	1	1	87	FALSE
Nocardioides	Pre_23	Prot_4094	0.570597	3.96551e-09	1.54089e-07	1	1	3	1	3	87	FALSE
Nocardioides	Pre_23	Prot_4284	0.570597	3.96551e-09	1.54089e-07	1	1	3	1	3	87	FALSE
Nocardioides	Pre_23	Prot_4307	1	0	0	1	1	1	1	1	87	FALSE
Nocardioides	Pre_23	Prot_4426	1	0	0	1	1	2	1	1	87	FALSE
Nocardioides	Pre_23	Prot_5146	1	0	0	1	1	2	1	1	87	FALSE
Nocardioides	Pre_23	Prot_5673	1	0	0	1	1	1	1	1	87	FALSE
Nocardioides	Pre_23	Prot_5830	0.570597	3.96551e-09	1.54089e-07	1	1	3	1	3	87	FALSE
Nocardioides	Pre_23	Prot_5893	0.570597	3.96551e-09	1.54089e-07	1	1	3	1	3	87	FALSE
Nocardioides	Pre_23	Prot_6154	1	0	0	1	1	1	1	1	87	FALSE
Nocardioides	Pre_23	Prot_6487	0.570597	3.96551e-09	1.54089e-07	1	1	3	1	3	87	FALSE
Nocardioides	Pre_23	Prot_9214	0.570597	3.96551e-09	1.54089e-07	1	1	3	1	3	87	FALSE
Nocardiopsis	Pre_5	Prot_276	0.722973	4.68679e-08	1.69903e-06	3	4	4	4	4	41	TRUE
Nocardiopsis	Pre_5	Prot_279	0.722973	4.68679e-08	1.69903e-06	4	4	45	4	41	41	TRUE
Nocardiopsis	Pre_5	Prot_1212	0.722973	4.68679e-08	1.69903e-06	3	4	4	4	4	41	TRUE
Nocardiopsis	Pre_5	Prot_1569	0.794123	2.89859e-10	1.20714e-08	4	4	6	4	6	41	TRUE
[truncated: 3,210 more rows]

## Sheet: Sheet3
taxonomy	precursor	protease	spearman (ρ)	spearmanP	spearmanPAdjusted (pAdj)	intersectionContainingGenomes (I)	precursorCount	peptidaseCount	precursorContainingGenomes	peptidaseContainingGenomes	genomeInTaxonmy
Nostoc	Pre_209	Prot_5	0.681581	2.43261e-07	8.37203e-06	12	12	99	12	42	43
Nostoc	Pre_209	Prot_45	0.733236	1.12337e-08	4.25522e-07	12	12	18	12	18	43
Nostoc	Pre_209	Prot_170	0.850047	2.77288e-13	1.32529e-11	12	12	15	12	15	43
Nostoc	Pre_209	Prot_208	0.69926	9.13009e-08	3.246e-06	12	12	19	12	19	43
Nostoc	Pre_209	Prot_1056	0.945146	7.8077e-22	4.76511e-20	12	12	13	12	13	43
Nostoc	Pre_209	Prot_3795	0.749933	3.55963e-09	1.38885e-07	12	12	95	12	41	43
Nostoc	Pre_209	Prot_7036	0.895457	2.66711e-16	1.41483e-14	12	12	14	12	14	43
Nostoc	Pre_209	Prot_9061	0.945146	7.8077e-22	4.76511e-20	12	12	13	12	13	43
Nostoc	Pre_214	Prot_5	0.681581	2.43261e-07	8.37203e-06	12	12	99	12	42	43
Nostoc	Pre_214	Prot_45	0.733236	1.12337e-08	4.25522e-07	12	12	18	12	18	43
Nostoc	Pre_214	Prot_170	0.850047	2.77288e-13	1.32529e-11	12	12	15	12	15	43
Nostoc	Pre_214	Prot_208	0.69926	9.13009e-08	3.246e-06	12	12	19	12	19	43
Nostoc	Pre_214	Prot_1056	0.945146	7.8077e-22	4.76511e-20	12	12	13	12	13	43
Nostoc	Pre_214	Prot_3795	0.749933	3.55963e-09	1.38885e-07	12	12	95	12	41	43
Nostoc	Pre_214	Prot_7036	0.895457	2.66711e-16	1.41483e-14	12	12	14	12	14	43
Nostoc	Pre_214	Prot_9061	0.945146	7.8077e-22	4.76511e-20	12	12	13	12	13	43
Nostoc	Pre_216	Prot_5	0.681581	2.43261e-07	8.37203e-06	12	12	99	12	42	43
Nostoc	Pre_216	Prot_45	0.733236	1.12337e-08	4.25522e-07	12	12	18	12	18	43
Nostoc	Pre_216	Prot_170	0.850047	2.77288e-13	1.32529e-11	12	12	15	12	15	43
Nostoc	Pre_216	Prot_208	0.69926	9.13009e-08	3.246e-06	12	12	19	12	19	43
Nostoc	Pre_216	Prot_1056	0.945146	7.8077e-22	4.76511e-20	12	12	13	12	13	43
Nostoc	Pre_216	Prot_3795	0.749933	3.55963e-09	1.38885e-07	12	12	95	12	41	43
Nostoc	Pre_216	Prot_7036	0.895457	2.66711e-16	1.41483e-14	12	12	14	12	14	43
Nostoc	Pre_216	Prot_9061	0.945146	7.8077e-22	4.76511e-20	12	12	13	12	13	43
Thermus	Pre_149	Prot_186	0.544545	1.5315e-07	5.35577e-06	15	19	51	19	32	77
Thermus	Pre_149	Prot_4338	0.678725	5.86768e-12	2.65869e-10	19	19	32	19	32	77
Amycolatopsis	Pre_77	Prot_38	0.574001	3.7861e-09	1.47427e-07	33	34	106	34	80	86
Amycolatopsis	Pre_77	Prot_107	0.576755	3.08904e-09	1.21069e-07	27	34	38	34	37	86
Amycolatopsis	Pre_77	Prot_135	0.534636	5.71646e-08	2.0604e-06	30	34	87	34	60	86
Amycolatopsis	Pre_77	Prot_186	0.547042	2.52261e-08	9.33602e-07	29	34	317	34	62	86
Amycolatopsis	Pre_77	Prot_188	0.515195	1.93192e-07	6.69739e-06	33	34	181	34	71	86
Amycolatopsis	Pre_77	Prot_251	0.533156	6.28874e-08	2.26121e-06	34	34	116	34	85	86
Amycolatopsis	Pre_77	Prot_404	0.608152	2.64184e-10	1.1025e-08	30	34	51	34	44	86
Amycolatopsis	Pre_77	Prot_616	0.611844	1.94349e-10	8.18351e-09	34	34	402	34	80	86
Amycolatopsis	Pre_77	Prot_678	0.631705	3.47412e-11	1.52166e-09	24	34	30	34	29	86
Amycolatopsis	Pre_77	Prot_1177	0.697751	4.15568e-14	2.05596e-12	34	34	244	34	82	86
Amycolatopsis	Pre_77	Prot_1416	0.587567	1.36431e-09	5.46104e-08	27	34	72	34	44	86
Amycolatopsis	Pre_77	Prot_2057	0.554131	1.55702e-08	5.84961e-07	16	34	17	34	17	86
Amycolatopsis	Pre_77	Prot_2172	0.602534	4.18339e-10	1.72777e-08	33	34	98	34	68	86
Amycolatopsis	Pre_77	Prot_2385	0.515624	1.88223e-07	6.53222e-06	29	34	46	34	46	86
Amycolatopsis	Pre_77	Prot_2470	0.560989	9.6581e-09	3.67345e-07	29	34	86	34	47	86
Amycolatopsis	Pre_77	Prot_2474	0.574315	3.69973e-09	1.44152e-07	33	34	310	34	82	86
Amycolatopsis	Pre_77	Prot_2722	0.569369	5.30876e-09	2.0489e-07	21	34	27	34	25	86
Amycolatopsis	Pre_77	Prot_2758	0.53773	4.67563e-08	1.69551e-06	20	34	29	34	25	86
Amycolatopsis	Pre_77	Prot_3502	0.616728	1.28698e-10	5.46961e-09	34	34	197	34	84	86
Amycolatopsis	Pre_77	Prot_3670	0.550856	1.9486e-08	7.27563e-07	34	34	173	34	76	86
Amycolatopsis	Pre_77	Prot_3737	0.652245	5.11784e-12	2.32373e-10	24	34	41	34	29	86
Amycolatopsis	Pre_77	Prot_3772	0.624875	6.36722e-11	2.74791e-09	30	34	46	34	41	86
Amycolatopsis	Pre_77	Prot_3780	0.656794	3.28265e-12	1.50134e-10	26	34	32	34	32	86
Amycolatopsis	Pre_77	Prot_4468	0.540395	3.92634e-08	1.43289e-06	25	34	35	34	35	86
Amycolatopsis	Pre_77	Prot_4613	0.715734	4.80154e-15	2.44485e-13	34	34	102	34	70	86
Amycolatopsis	Pre_77	Prot_4734	0.656252	3.46227e-12	1.5804e-10	24	34	28	34	28	86
Amycolatopsis	Pre_77	Prot_5282	0.557347	1.24629e-08	4.70865e-07	20	34	24	34	24	86
Amycolatopsis	Pre_77	Prot_5512	0.612019	1.91526e-10	8.07046e-09	32	34	99	34	67	86
Amycolatopsis	Pre_77	Prot_6154	0.605766	3.21503e-10	1.33647e-08	24	34	30	34	30	86
Amycolatopsis	Pre_77	Prot_6257	0.653709	4.44006e-12	2.01938e-10	25	34	45	34	29	86
Amycolatopsis	Pre_77	Prot_6423	0.540397	3.92572e-08	1.43274e-06	30	34	50	34	48	86
Amycolatopsis	Pre_77	Prot_6790	0.621456	8.57561e-11	3.67705e-09	28	34	38	34	38	86
Amycolatopsis	Pre_77	Prot_6852	0.54392	3.10896e-08	1.14219e-06	17	34	19	34	19	86
Amycolatopsis	Pre_77	Prot_7005	0.630581	3.84202e-11	1.67747e-09	24	34	29	34	29	86
Amycolatopsis	Pre_77	Prot_7969	0.532192	6.68994e-08	2.39983e-06	23	34	31	34	31	86
Amycolatopsis	Pre_77	Prot_8241	0.556561	1.31627e-08	4.96612e-07	32	34	52	34	52	86
Amycolatopsis	Pre_77	Prot_8434	0.605766	3.21503e-10	1.33647e-08	24	34	30	34	30	86
Amycolatopsis	Pre_77	Prot_8910	0.580377	2.3571e-09	9.302e-08	22	34	27	34	27	86
Amycolatopsis	Pre_77	Prot_9021	0.630581	3.84202e-11	1.67747e-09	24	34	29	34	29	86
Amycolatopsis	Pre_77	Prot_9217	0.557347	1.24629e-08	4.70865e-07	20	34	24	34	24	86
Amycolatopsis	Pre_77	Prot_9321	0.661718	2.01214e-12	9.27384e-11	25	34	53	34	31	86
Amycolatopsis	Pre_105	Prot_3	0.592957	8.97541e-10	3.62968e-08	29	29	308	29	86	86
Amycolatopsis	Pre_105	Prot_38	0.77987	4.47842e-19	2.57617e-17	29	29	106	29	80	86
Amycolatopsis	Pre_105	Prot_107	0.800676	1.09913e-20	6.53778e-19	29	29	38	29	37	86
Amycolatopsis	Pre_105	Prot_122	0.551	1.92957e-08	7.20804e-07	29	29	228	29	85	86
Amycolatopsis	Pre_105	Prot_186	0.80685	3.3601e-21	2.02104e-19	29	29	317	29	62	86
Amycolatopsis	Pre_105	Prot_188	0.68928	1.08801e-13	5.28562e-12	29	29	181	29	71	86
Amycolatopsis	Pre_105	Prot_191	0.512256	2.30735e-07	7.95534e-06	28	29	53	29	53	86
Amycolatopsis	Pre_105	Prot_251	0.89048	9.14888e-31	6.74737e-29	29	29	116	29	85	86
Amycolatopsis	Pre_105	Prot_404	0.682562	2.28141e-13	1.09381e-11	29	29	51	29	44	86
Amycolatopsis	Pre_105	Prot_553	0.522069	1.26688e-07	4.45923e-06	29	29	56	29	56	86
Amycolatopsis	Pre_105	Prot_600	0.581995	2.08648e-09	8.25675e-08	27	29	62	29	52	86
Amycolatopsis	Pre_105	Prot_616	0.780216	4.22437e-19	2.43122e-17	29	29	402	29	80	86
Amycolatopsis	Pre_105	Prot_622	0.82084	1.94225e-22	1.20569e-20	29	29	37	29	37	86
Amycolatopsis	Pre_105	Prot_658	0.649748	6.51024e-12	2.94206e-10	29	29	47	29	47	86
Amycolatopsis	Pre_105	Prot_678	0.792055	5.3753e-20	3.15195e-18	25	29	30	29	29	86
Amycolatopsis	Pre_105	Prot_777	0.768197	3.01896e-18	1.69541e-16	29	29	125	29	76	86
Amycolatopsis	Pre_105	Prot_809	0.617562	1.19857e-10	5.10188e-09	29	29	101	29	86	86
Amycolatopsis	Pre_105	Prot_1144	0.634292	2.75076e-11	1.20958e-09	29	29	140	29	79	86
Amycolatopsis	Pre_105	Prot_1177	0.839836	2.65233e-24	1.71938e-22	29	29	244	29	82	86
Amycolatopsis	Pre_105	Prot_1187	0.675526	4.85197e-13	2.29479e-11	29	29	172	29	78	86
Amycolatopsis	Pre_105	Prot_1416	0.812734	1.04299e-21	6.35222e-20	29	29	72	29	44	86
Amycolatopsis	Pre_105	Prot_2045	0.790755	6.78467e-20	3.9724e-18	28	29	36	29	36	86
Amycolatopsis	Pre_105	Prot_2057	0.572365	4.26882e-09	1.65618e-07	15	29	17	29	17	86
Amycolatopsis	Pre_105	Prot_2172	0.866423	2.29774e-27	1.59469e-25	29	29	98	29	68	86
Amycolatopsis	Pre_105	Prot_2385	0.615827	1.38933e-10	5.8946e-09	28	29	46	29	46	86
Amycolatopsis	Pre_105	Prot_2470	0.804334	5.47399e-21	3.27234e-19	29	29	86	29	47	86
Amycolatopsis	Pre_105	Prot_2474	0.725664	1.35624e-15	7.03467e-14	29	29	310	29	82	86
Amycolatopsis	Pre_105	Prot_2499	0.577869	2.84343e-09	1.11805e-07	28	29	72	29	49	86
Amycolatopsis	Pre_105	Prot_2583	0.587666	1.35388e-09	5.42023e-08	29	29	132	29	71	86
Amycolatopsis	Pre_105	Prot_2588	0.655477	3.73574e-12	1.70335e-10	29	29	135	29	71	86
Amycolatopsis	Pre_105	Prot_2722	0.63023	3.9647e-11	1.73007e-09	20	29	27	29	25	86
Amycolatopsis	Pre_105	Prot_2758	0.669844	8.79174e-13	4.11521e-11	21	29	29	29	25	86
Amycolatopsis	Pre_105	Prot_2977	0.636398	2.27129e-11	1.00245e-09	20	29	30	29	25	86
Amycolatopsis	Pre_105	Prot_3129	0.76491	5.0643e-18	2.8289e-16	29	29	40	29	40	86
Amycolatopsis	Pre_105	Prot_3502	0.775346	9.50918e-19	5.42125e-17	29	29	197	29	84	86
Amycolatopsis	Pre_105	Prot_3542	0.7815	3.39909e-19	1.9585e-17	27	29	34	29	34	86
Amycolatopsis	Pre_105	Prot_3670	0.805577	4.3052e-21	2.58176e-19	29	29	173	29	76	86
Amycolatopsis	Pre_105	Prot_3737	0.935956	3.8651e-40	3.32023e-38	28	29	41	29	29	86
Amycolatopsis	Pre_105	Prot_3772	0.668162	1.04576e-12	4.8745e-11	29	29	46	29	41	86
Amycolatopsis	Pre_105	Prot_3780	0.926581	9.87986e-38	8.25108e-36	29	29	32	29	32	86
Amycolatopsis	Pre_105	Prot_3796	0.634648	2.66354e-11	1.17211e-09	29	29	48	29	48	86
Amycolatopsis	Pre_105	Prot_3852	0.513685	2.11694e-07	7.31429e-06	17	29	23	29	23	86
Amycolatopsis	Pre_105	Prot_4371	0.64431	1.09105e-11	4.88224e-10	29	29	47	29	46	86
Amycolatopsis	Pre_105	Prot_4468	0.760887	9.43251e-18	5.22043e-16	27	29	35	29	35	86
Amycolatopsis	Pre_105	Prot_4613	0.743422	1.22573e-16	6.57213e-15	29	29	102	29	70	86
Amycolatopsis	Pre_105	Prot_4734	0.921611	1.39563e-36	1.14327e-34	27	29	28	29	28	86
Amycolatopsis	Pre_105	Prot_4767	0.606676	2.98358e-10	1.24231e-08	21	29	28	29	28	86
Amycolatopsis	Pre_105	Prot_4930	0.526459	9.62897e-08	3.4191e-06	28	29	52	29	52	86
Amycolatopsis	Pre_105	Prot_5196	0.561675	9.20241e-09	3.5043e-07	21	29	30	29	30	86
Amycolatopsis	Pre_105	Prot_5282	0.652923	4.79237e-12	2.17736e-10	20	29	24	29	24	86
Amycolatopsis	Pre_105	Prot_5305	0.568726	5.56136e-09	2.1438e-07	16	29	19	29	19	86
Amycolatopsis	Pre_105	Prot_5436	0.84392	9.79253e-25	6.46189e-23	26	29	29	29	29	86
Amycolatopsis	Pre_105	Prot_5512	0.831544	1.8456e-23	1.17698e-21	29	29	99	29	67	86
Amycolatopsis	Pre_105	Prot_5630	0.821977	1.52407e-22	9.51977e-21	22	29	22	29	22	86
Amycolatopsis	Pre_105	Prot_5869	0.597097	6.47239e-10	2.63764e-08	17	29	20	29	20	86
Amycolatopsis	Pre_105	Prot_6154	0.974529	1.29275e-56	1.33232e-54	29	29	30	29	30	86
Amycolatopsis	Pre_105	Prot_6257	0.837824	4.28958e-24	2.76898e-22	26	29	45	29	29	86
Amycolatopsis	Pre_105	Prot_6299	0.805612	4.27602e-21	2.56448e-19	29	29	116	29	78	86
Amycolatopsis	Pre_105	Prot_6423	0.545248	2.84529e-08	1.04927e-06	28	29	50	29	48	86
Amycolatopsis	Pre_105	Prot_6524	0.702605	2.35802e-14	1.17645e-12	27	29	38	29	38	86
Amycolatopsis	Pre_105	Prot_6790	0.80166	9.12405e-21	5.43907e-19	29	29	38	29	38	86
Amycolatopsis	Pre_105	Prot_6851	0.58512	1.64577e-09	6.55447e-08	28	29	48	29	48	86
Amycolatopsis	Pre_105	Prot_6852	0.568726	5.56136e-09	2.1438e-07	16	29	19	29	19	86
Amycolatopsis	Pre_105	Prot_6881	0.58512	1.64577e-09	6.55447e-08	28	29	48	29	48	86
Amycolatopsis	Pre_105	Prot_7005	0.947973	8.01818e-44	7.23171e-42	28	29	29	29	29	86
Amycolatopsis	Pre_105	Prot_7933	0.567867	5.91729e-09	2.27763e-07	17	29	21	29	21	86
Amycolatopsis	Pre_105	Prot_7969	0.84763	3.86305e-25	2.5755e-23	27	29	31	29	31	86
Amycolatopsis	Pre_105	Prot_8241	0.576766	3.08665e-09	1.20982e-07	29	29	52	29	52	86
Amycolatopsis	Pre_105	Prot_8326	0.718944	3.20984e-15	1.6456e-13	28	29	41	29	40	86
Amycolatopsis	Pre_105	Prot_8434	0.922923	7.05954e-37	5.8101e-35	28	29	30	29	30	86
Amycolatopsis	Pre_105	Prot_8562	0.537213	4.83603e-08	1.75151e-06	29	29	85	29	67	86
Amycolatopsis	Pre_105	Prot_8910	0.948406	5.6966e-44	5.15836e-42	27	29	27	29	27	86
Amycolatopsis	Pre_105	Prot_9021	1	0	0	29	29	29	29	29	86
Amycolatopsis	Pre_105	Prot_9130	0.644399	1.08198e-11	4.84262e-10	15	29	15	29	15	86
Amycolatopsis	Pre_105	Prot_9217	0.652923	4.79237e-12	2.17736e-10	20	29	24	29	24	86
Amycolatopsis	Pre_105	Prot_9321	0.927931	4.66039e-38	3.91067e-36	29	29	53	29	31	86
Bifidobacterium	Pre_191	Prot_926	0.813308	1.50494e-216	3.50324e-214	14	14	21	14	21	912
Bifidobacterium	Pre_191	Prot_1891	0.72888	3.38615e-152	6.58282e-150	14	14	26	14	26	912
Streptomyces	Pre_45	Prot_68	0.5671	5.76385e-118	9.22494e-116	39	55	81	55	80	1373
Streptomyces	Pre_45	Prot_2647	0.726265	9.95175e-226	2.34849e-223	52	55	90	55	90	1373
Streptomyces	Pre_45	Prot_5282	0.587155	2.56772e-128	4.39697e-126	41	55	83	55	83	1373
Streptomyces	Pre_45	Prot_5482	0.639231	6.96339e-159	1.37617e-156	47	55	135	55	96	1373
Streptomyces	Pre_45	Prot_6437	0.549669	1.57207e-109	2.43886e-107	52	55	149	55	149	1373
Streptomyces	Pre_45	Prot_6552	0.589226	1.98958e-129	3.42617e-127	33	55	54	55	54	1373
Streptomyces	Pre_45	Prot_6611	0.63666	3.09836e-157	6.10268e-155	32	55	48	55	44	1373
Streptomyces	Pre_45	Prot_6790	0.612201	2.63292e-142	4.84003e-140	52	55	123	55	123	1373
Streptomyces	Pre_45	Prot_7022	0.533082	5.94856e-102	8.57533e-100	28	55	48	55	47	1373
Streptomyces	Pre_45	Prot_7181	0.583466	2.33189e-126	3.97282e-124	42	55	88	55	88	1373
Streptomyces	Pre_45	Prot_7211	0.518466	1.29084e-95	1.80064e-93	52	55	165	55	165	1373
Streptomyces	Pre_45	Prot_7220	0.598188	2.51042e-134	4.41836e-132	51	55	125	55	123	1373
Streptomyces	Pre_45	Prot_7287	0.745457	4.33668e-244	1.13635e-241	40	55	51	55	51	1373
Streptomyces	Pre_45	Prot_8236	0.501426	1.3134e-88	1.78776e-86	43	55	122	55	120	1373
Streptomyces	Pre_45	Prot_8245	0.531269	3.77742e-101	5.43542e-99	48	55	139	55	134	1373
Streptomyces	Pre_45	Prot_8340	0.509733	5.64754e-92	7.79138e-90	38	55	92	55	92	1373
Streptomyces	Pre_45	Prot_8484	0.618423	5.5955e-146	1.03565e-143	40	55	72	55	72	1373
Streptomyces	Pre_45	Prot_8728	0.65674	1.52373e-170	3.08864e-168	42	55	71	55	71	1373
Streptomyces	Pre_45	Prot_8905	0.633863	1.84939e-155	3.62437e-153	51	55	124	55	109	1373
Streptomyces	Pre_45	Prot_9288	0.503878	1.36272e-89	1.8621e-87	42	55	114	55	114	1373
Streptomyces	Pre_45	Prot_9578	0.602552	9.06225e-137	1.62632e-134	48	55	108	55	108	1373
Streptomyces	Pre_46	Prot_8924	0.519767	3.62321e-96	5.07531e-94	31	50	66	50	66	1373
Streptomyces	Pre_58	Prot_3728	0.693076	2.03307e-197	4.53582e-195	39	42	73	42	73	1373
Streptomyces	Pre_58	Prot_4618	0.683161	1.0752e-189	2.37392e-187	39	42	75	42	75	1373
Streptomyces	Pre_58	Prot_4688	0.551722	1.69176e-110	2.63559e-108	40	42	117	42	117	1373
Streptomyces	Pre_58	Prot_5395	0.509252	8.89498e-92	1.22643e-89	42	42	159	42	146	1373
Streptomyces	Pre_58	Prot_7014	0.600898	7.71271e-136	1.37815e-133	41	42	106	42	105	1373
Streptomyces	Pre_58	Prot_7473	0.600898	7.71271e-136	1.37815e-133	41	42	107	42	105	1373
Streptomyces	Pre_58	Prot_8033	0.593173	1.44534e-131	2.51328e-129	42	42	113	42	113	1373
Streptomyces	Pre_58	Prot_8222	0.662377	1.82294e-174	3.73611e-172	42	42	134	42	95	1373
Streptomyces	Pre_58	Prot_8741	0.63245	1.43517e-154	2.80789e-152	37	42	78	42	78	1373
Streptomyces	Pre_58	Prot_8818	0.593173	1.44534e-131	2.51328e-129	42	42	113	42	113	1373
Streptomyces	Pre_58	Prot_9414	0.508195	2.41081e-91	3.3175e-89	35	42	105	42	104	1373
Streptomyces	Pre_58	Prot_9556	0.555184	3.81303e-112	5.97344e-110	39	42	110	42	110	1373
Streptomyces	Pre_114	Prot_6771	0.518422	1.34664e-95	1.87811e-93	26	26	92	26	92	1373
Streptomyces	Pre_114	Prot_8892	0.550564	5.96296e-110	9.26507e-108	26	26	113	26	78	1373
Streptomyces	Pre_114	Prot_9347	0.525299	1.53864e-98	2.19243e-96	25	26	83	26	83	1373
Streptomyces	Pre_114	Prot_10036	0.517794	2.48046e-95	3.45735e-93	10	26	14	26	14	1373
Streptomyces	Pre_114	Prot_10173	0.506001	1.88686e-90	2.5894e-88	25	26	89	26	89	1373
Streptomyces	Pre_208	Prot_5526	0.512233	5.24798e-93	7.25723e-91	11	11	41	11	41	1373
Streptomyces	Pre_208	Prot_7525	0.55523	3.6234e-112	5.67891e-110	11	11	36	11	35	1373
Clavibacter	Pre_107	Prot_262	0.823519	1.86885e-13	8.98713e-12	15	16	18	16	18	49
Clavibacter	Pre_107	Prot_3606	0.672186	6.15639e-08	2.21487e-06	14	16	21	16	19	49
Clavibacter	Pre_107	Prot_6812	0.749924	2.79596e-10	1.16509e-08	15	16	20	16	20	49
Frankia	Pre_35	Prot_119	0.77829	2.51712e-10	1.05233e-08	13	18	13	18	13	44
Frankia	Pre_35	Prot_621	0.77829	2.51712e-10	1.05233e-08	13	18	13	18	13	44
Frankia	Pre_35	Prot_1622	0.811966	1.12803e-11	5.04516e-10	16	18	18	18	18	44
Frankia	Pre_35	Prot_2222	0.747427	2.79357e-09	1.09893e-07	13	18	27	18	14	44
Frankia	Pre_41	Prot_119	0.713805	2.67402e-08	9.87715e-07	12	17	13	17	13	44
Frankia	Pre_41	Prot_621	0.713805	2.67402e-08	9.87715e-07	12	17	13	17	13	44
Frankia	Pre_41	Prot_2222	0.68446	1.50175e-07	5.25563e-06	12	17	27	17	14	44
Micromonospora	Pre_235	Prot_638	0.679698	6.30609e-20	3.69527e-18	10	11	18	11	18	135
Micromonospora	Pre_235	Prot_663	0.55134	2.10945e-12	9.71789e-11	11	11	31	11	30	135
Micromonospora	Pre_235	Prot_1329	0.610724	1.84546e-15	9.53982e-14	11	11	156	11	132	135
Micromonospora	Pre_235	Prot_1568	0.528577	2.20816e-11	9.74891e-10	11	11	33	11	32	135
Micromonospora	Pre_235	Prot_2036	0.619243	5.93794e-16	3.1169e-14	10	11	21	11	21	135
Micromonospora	Pre_235	Prot_2045	0.842424	7.81457e-38	6.53403e-36	11	11	15	11	15	135
Micromonospora	Pre_235	Prot_2715	0.595683	1.26017e-14	6.34298e-13	11	11	27	11	27	135
Micromonospora	Pre_235	Prot_3080	0.618579	6.4946e-16	3.40232e-14	11	11	26	11	25	135
Micromonospora	Pre_235	Prot_3248	0.545521	3.91045e-12	1.78151e-10	11	11	32	11	30	135
Micromonospora	Pre_235	Prot_3499	0.569429	2.86464e-13	1.36821e-11	11	11	29	11	29	135
Micromonospora	Pre_235	Prot_3674	0.69395	5.25427e-21	3.14206e-19	11	11	21	11	21	135
Micromonospora	Pre_235	Prot_4543	0.513342	9.66929e-11	4.13641e-09	11	11	34	11	34	135
Micromonospora	Pre_235	Prot_5355	0.69395	5.25427e-21	3.14206e-19	11	11	21	11	21	135
Micromonospora	Pre_235	Prot_5673	0.545533	3.90527e-12	1.77926e-10	11	11	31	11	31	135
Micromonospora	Pre_235	Prot_6423	0.545533	3.90527e-12	1.77926e-10	11	11	31	11	31	135
Micromonospora	Pre_235	Prot_7285	0.756267	1.41982e-26	9.72998e-25	10	11	15	11	15	135
Micromonospora	Pre_235	Prot_7470	0.644619	1.63673e-17	8.99683e-16	11	11	25	11	23	135
Micromonospora	Pre_235	Prot_7684	0.65725	2.40774e-18	1.35682e-16	11	11	23	11	23	135
Micromonospora	Pre_235	Prot_8634	0.675015	1.38436e-19	8.0464e-18	11	11	22	11	22	135
Micromonospora	Pre_235	Prot_9130	0.735932	1.38571e-24	9.12685e-23	11	11	19	11	19	135
Micromonospora	Pre_235	Prot_9361	0.582235	6.46403e-14	3.16721e-12	11	11	28	11	28	135
Micromonospora	Pre_235	Prot_9645	0.595683	1.26017e-14	6.34298e-13	11	11	27	11	27	135
Rothia	Pre_144	Prot_1182	0.933376	1.419e-42	1.2547e-40	17	19	17	19	17	93
Rothia	Pre_144	Prot_3443	0.967417	2.22801e-56	2.29217e-54	19	19	21	19	20	93
Rothia	Pre_144	Prot_8162	0.726371	8.61791e-17	4.64235e-15	14	19	17	19	17	93
Rothia	Pre_197	Prot_1182	0.647847	1.11814e-12	5.20811e-11	10	12	17	12	17	93
Rothia	Pre_197	Prot_3443	0.724265	1.1589e-16	6.21852e-15	12	12	21	12	20	93
Rothia	Pre_205	Prot_3443	0.689189	1.10856e-14	5.58951e-13	11	11	21	11	20	93
Lentzea	Pre_115	Prot_3654	1	0	0	16	16	16	16	16	18
Mycobacterium	Pre_69	Prot_493	0.566371	0	0	38	38	153	38	117	7118
Mycobacterium	Pre_69	Prot_1142	0.572135	0	0	31	38	104	38	77	7118
Mycobacterium	Pre_69	Prot_1190	0.54551	0	0	38	38	129	38	126	7118
Mycobacterium	Pre_69	Prot_1225	0.643783	0	0	38	38	91	38	91	7118
Mycobacterium	Pre_69	Prot_2726	0.768983	0	0	26	38	30	38	30	7118
Mycobacterium	Pre_69	Prot_3500	0.573898	0	0	31	38	76	38	76	7118
Mycobacterium	Pre_69	Prot_4365	0.605918	0	0	36	38	94	38	92	7118
Mycobacterium	Pre_69	Prot_4742	0.501635	0	0	31	38	99	38	99	7118
Mycobacterium	Pre_69	Prot_5630	0.604621	0	0	29	38	62	38	60	7118
Mycobacterium	Pre_69	Prot_5855	0.696008	0	0	38	38	78	38	78	7118
Mycobacterium	Pre_69	Prot_7463	0.53456	0	0	33	38	99	38	99	7118
Mycobacterium	Pre_69	Prot_8232	0.527459	0	0	37	38	143	38	128	7118
Mycobacterium	Pre_69	Prot_9476	0.685811	0	0	36	38	76	38	72	7118
Mycobacterium	Pre_89	Prot_123	0.914947	0	0	31	31	37	31	37	7118
Mycobacterium	Pre_89	Prot_212	0.770965	0	0	31	31	52	31	52	7118
Mycobacterium	Pre_89	Prot_594	0.537166	0	0	29	31	94	31	93	7118
Mycobacterium	Pre_89	Prot_830	0.804347	0	0	28	31	39	31	39	7118
Mycobacterium	Pre_89	Prot_1594	0.632443	0	0	31	31	77	31	77	7118
Mycobacterium	Pre_89	Prot_3342	0.571631	0	0	31	31	95	31	94	7118
Mycobacterium	Pre_89	Prot_3347	0.861832	0	0	28	31	34	31	34	7118
Mycobacterium	Pre_89	Prot_3763	0.526307	0	0	31	31	131	31	110	7118
Mycobacterium	Pre_89	Prot_4404	0.85194	0	0	26	31	30	31	30	7118
Mycobacterium	Pre_89	Prot_4426	0.861832	0	0	28	31	34	31	34	7118
Mycobacterium	Pre_89	Prot_4742	0.520455	0	0	29	31	99	31	99	7118
Mycobacterium	Pre_89	Prot_4972	0.525326	0	0	31	31	113	31	111	7118
Mycobacterium	Pre_89	Prot_5111	0.569334	0	0	11	31	12	31	12	7118
Mycobacterium	Pre_89	Prot_5608	0.581981	0	0	23	31	50	31	50	7118
Mycobacterium	Pre_89	Prot_6119	0.587762	0	0	31	31	89	31	89	7118
Mycobacterium	Pre_89	Prot_7463	0.520455	0	0	29	31	99	31	99	7118
Mycobacterium	Pre_89	Prot_8965	0.545423	0	0	31	31	108	31	103	7118
Mycobacterium	Pre_89	Prot_9868	0.53792	0	0	31	31	106	31	106	7118
Mycobacterium	Pre_101	Prot_493	0.504414	0	0	30	30	153	30	117	7118
Mycobacterium	Pre_101	Prot_1142	0.62403	0	0	30	30	104	30	77	7118
Mycobacterium	Pre_101	Prot_1225	0.571693	0	0	30	30	91	30	91	7118
Mycobacterium	Pre_101	Prot_2726	0.732205	0	0	22	30	30	30	30	7118
Mycobacterium	Pre_101	Prot_3500	0.584039	0	0	28	30	76	30	76	7118
Mycobacterium	Pre_101	Prot_4365	0.568374	0	0	30	30	94	30	92	7118
Mycobacterium	Pre_101	Prot_4742	0.529279	0	0	29	30	99	30	99	7118
Mycobacterium	Pre_101	Prot_5630	0.539413	0	0	23	30	62	30	60	7118
Mycobacterium	Pre_101	Prot_5855	0.61807	0	0	30	30	78	30	78	7118
Mycobacterium	Pre_101	Prot_9476	0.621555	0	0	29	30	76	30	72	7118
Mycobacterium	Pre_101	Prot_9868	0.511231	0	0	29	30	106	30	106	7118
Mycobacterium	Pre_108	Prot_123	0.869365	0	0	28	28	37	28	37	7118
Mycobacterium	Pre_108	Prot_212	0.732556	0	0	28	28	52	28	52	7118
Mycobacterium	Pre_108	Prot_594	0.50658	0	0	26	28	94	28	93	7118
Mycobacterium	Pre_108	Prot_830	0.755448	0	0	25	28	39	28	39	7118
Mycobacterium	Pre_108	Prot_1594	0.600935	0	0	28	28	77	28	77	7118
Mycobacterium	Pre_108	Prot_3342	0.543153	0	0	28	28	95	28	94	7118
Mycobacterium	Pre_108	Prot_3347	0.841997	0	0	26	28	34	28	34	7118
Mycobacterium	Pre_108	Prot_3763	0.500086	0	0	28	28	131	28	110	7118
Mycobacterium	Pre_108	Prot_4404	0.792733	0	0	23	28	30	28	30	7118
Mycobacterium	Pre_108	Prot_4426	0.809445	0	0	25	28	34	28	34	7118
Mycobacterium	Pre_108	Prot_5111	0.5445	0	0	10	28	12	28	12	7118
Mycobacterium	Pre_108	Prot_5608	0.559056	0	0	21	28	50	28	50	7118
Mycobacterium	Pre_108	Prot_6119	0.55848	0	0	28	28	89	28	89	7118
Mycobacterium	Pre_108	Prot_8965	0.51825	0	0	28	28	108	28	103	7118
Mycobacterium	Pre_108	Prot_9868	0.511121	0	0	28	28	106	28	106	7118
Mycobacterium	Pre_176	Prot_123	0.656623	0	0	16	16	37	16	37	7118
Mycobacterium	Pre_176	Prot_212	0.553293	0	0	16	16	52	16	52	7118
Mycobacterium	Pre_176	Prot_830	0.599287	0	0	15	16	39	16	39	7118
Mycobacterium	Pre_176	Prot_2024	0.552743	0	0	16	16	60	16	52	7118
Mycobacterium	Pre_176	Prot_3347	0.685124	0	0	16	16	34	16	34	7118
Mycobacterium	Pre_176	Prot_4404	0.683785	0	0	15	16	30	16	30	7118
Mycobacterium	Pre_176	Prot_4426	0.642099	0	0	15	16	34	16	34	7118
Mycobacterium	Pre_194	Prot_123	0.614128	0	0	14	14	37	14	37	7118
Mycobacterium	Pre_194	Prot_212	0.517485	0	0	14	14	52	14	52	7118
Mycobacterium	Pre_194	Prot_830	0.512177	0	0	12	14	39	14	39	7118
Mycobacterium	Pre_194	Prot_3347	0.502815	0	0	11	14	34	14	34	7118
Mycobacterium	Pre_194	Prot_4426	0.548805	0	0	12	14	34	14	34	7118
Nocardia	Pre_233	Prot_68	0.860082	7.09263e-47	6.62303e-45	10	11	12	11	12	155
Nocardia	Pre_233	Prot_134	0.615635	7.67748e-18	4.2595e-16	11	11	26	11	26	155
Nocardia	Pre_233	Prot_149	0.54371	1.32823e-13	6.43397e-12	10	11	27	11	26	155
Nocardia	Pre_233	Prot_181	0.50927	6.5823e-12	2.97386e-10	11	11	150	11	119	155
Nocardia	Pre_233	Prot_191	0.713514	1.02935e-25	6.93509e-24	11	11	29	11	22	155
Nocardia	Pre_233	Prot_200	0.500572	1.6489e-11	7.31566e-10	11	11	185	11	155	155
Nocardia	Pre_233	Prot_231	0.71807	3.67701e-26	2.4931e-24	11	11	20	11	20	155
Nocardia	Pre_233	Prot_237	0.731306	1.64126e-27	1.14178e-25	11	11	38	11	21	155
Nocardia	Pre_233	Prot_273	0.71849	3.34125e-26	2.26654e-24	11	11	161	11	147	155
Nocardia	Pre_233	Prot_514	0.521397	1.75051e-12	8.09079e-11	11	11	34	11	34	155
Nocardia	Pre_233	Prot_549	0.591441	2.68437e-16	1.42366e-14	10	11	23	11	23	155
Nocardia	Pre_233	Prot_600	0.624748	1.85647e-18	1.04937e-16	10	11	21	11	21	155
Nocardia	Pre_233	Prot_822	0.686043	3.42319e-23	2.16966e-21	11	11	42	11	23	155
Nocardia	Pre_233	Prot_999	0.759386	1.16558e-30	8.58187e-29	10	11	15	11	15	155
Nocardia	Pre_233	Prot_1212	0.576948	1.9652e-15	1.01506e-13	11	11	52	11	37	155
Nocardia	Pre_233	Prot_1305	0.762499	4.90816e-31	3.65084e-29	11	11	18	11	18	155
Nocardia	Pre_233	Prot_1524	0.877123	6.76992e-51	6.64484e-49	11	11	14	11	14	155
Nocardia	Pre_233	Prot_1576	1	0	0	11	11	11	11	11	155
Nocardia	Pre_233	Prot_1985	0.844371	1.29555e-43	1.16384e-41	11	11	15	11	15	155
Nocardia	Pre_233	Prot_2250	0.662834	2.87022e-21	1.7289e-19	10	11	19	11	19	155
Nocardia	Pre_233	Prot_2583	0.538222	2.54886e-13	1.21979e-11	11	11	34	11	31	155
Nocardia	Pre_233	Prot_2871	0.709191	2.68464e-25	1.79275e-23	11	11	32	11	23	155
Nocardia	Pre_233	Prot_3129	0.521397	1.75051e-12	8.09079e-11	11	11	34	11	34	155
Nocardia	Pre_233	Prot_3621	0.762499	4.90816e-31	3.65084e-29	11	11	18	11	18	155
Nocardia	Pre_233	Prot_3666	0.860082	7.09263e-47	6.62303e-45	10	11	12	11	12	155
Nocardia	Pre_233	Prot_3670	0.596602	1.28955e-16	6.90796e-15	11	11	166	11	144	155
Nocardia	Pre_233	Prot_3796	0.712869	1.18902e-25	8.0016e-24	11	11	170	11	152	155
Nocardia	Pre_233	Prot_3817	0.699626	2.1051e-24	1.36843e-22	10	11	20	11	17	155
Nocardia	Pre_233	Prot_3884	0.602613	5.39807e-17	2.92378e-15	10	11	23	11	22	155
Nocardia	Pre_233	Prot_4094	0.71807	3.67701e-26	2.4931e-24	11	11	20	11	20	155
Nocardia	Pre_233	Prot_4390	0.814634	2.49548e-38	2.10005e-36	11	11	16	11	16	155
Nocardia	Pre_233	Prot_4613	0.561941	1.39593e-14	7.0173e-13	10	11	25	11	25	155
Nocardia	Pre_233	Prot_5473	0.516633	2.96359e-12	1.35753e-10	11	11	35	11	34	155
Nocardia	Pre_233	Prot_6916	0.701607	1.38354e-24	9.11344e-23	10	11	18	11	17	155
Nocardia	Pre_233	Prot_7451	0.913456	6.37361e-62	6.84786e-60	11	11	13	11	13	155
Nocardia	Pre_233	Prot_8634	0.787463	2.84968e-34	2.24666e-32	11	11	17	11	17	155
Nocardia	Pre_233	Prot_8728	0.860082	7.09263e-47	6.62303e-45	10	11	12	11	12	155
Nocardia	Pre_233	Prot_8999	0.561941	1.39593e-14	7.0173e-13	10	11	25	11	25	155
Salinispora	Pre_59	Prot_9	0.871107	3.75413e-30	2.74279e-28	40	42	44	42	44	93
Salinispora	Pre_59	Prot_186	0.736821	1.90217e-17	1.04445e-15	40	42	188	42	88	93
Salinispora	Pre_59	Prot_276	0.848557	3.40377e-27	2.3537e-25	42	42	136	42	93	93
Salinispora	Pre_59	Prot_295	0.871107	3.75413e-30	2.74279e-28	40	42	44	42	44	93
Salinispora	Pre_59	Prot_367	0.713298	5.18803e-16	2.72985e-14	39	42	52	42	50	93
Salinispora	Pre_59	Prot_452	0.848557	3.40377e-27	2.3537e-25	39	42	43	42	43	93
Salinispora	Pre_59	Prot_632	0.826331	1.02371e-24	6.75211e-23	38	42	42	42	42	93
Salinispora	Pre_59	Prot_663	0.575918	7.72009e-10	3.13447e-08	42	42	69	42	67	93
Salinispora	Pre_59	Prot_1123	0.570681	1.16976e-09	4.70052e-08	23	42	25	42	25	93
Salinispora	Pre_59	Prot_1380	0.566316	1.64491e-09	6.55177e-08	40	42	61	42	61	93
Salinispora	Pre_59	Prot_1802	0.535206	1.62806e-08	6.1093e-07	42	42	69	42	69	93
Salinispora	Pre_59	Prot_2183	0.782742	9.56389e-21	5.69836e-19	42	42	133	42	93	93
Salinispora	Pre_59	Prot_2474	0.666402	1.54328e-13	7.44563e-12	40	42	55	42	55	93
Salinispora	Pre_59	Prot_2582	0.565313	1.77773e-09	7.06278e-08	42	42	67	42	67	93
Salinispora	Pre_59	Prot_2639	0.871107	3.75413e-30	2.74279e-28	40	42	44	42	44	93
Salinispora	Pre_59	Prot_2962	0.676139	5.15484e-14	2.5408e-12	27	42	28	42	28	93
Salinispora	Pre_59	Prot_3055	0.533782	1.79828e-08	6.73189e-07	40	42	63	42	63	93
Salinispora	Pre_59	Prot_3223	0.822947	2.27245e-24	1.47585e-22	42	42	134	42	92	93
Salinispora	Pre_59	Prot_4601	0.501865	1.48828e-07	5.20955e-06	31	42	43	42	43	93
Salinispora	Pre_59	Prot_6293	0.800135	3.26862e-22	2.02209e-20	42	42	143	42	93	93
Salinispora	Pre_59	Prot_7538	0.719131	2.35836e-16	1.25446e-14	33	42	37	42	37	93
Salinispora	Pre_59	Prot_7662	0.848557	3.40377e-27	2.3537e-25	39	42	43	42	43	93
Salinispora	Pre_59	Prot_9229	0.871107	3.75413e-30	2.74279e-28	40	42	44	42	44	93
Salinispora	Pre_72	Prot_9	0.838659	4.80649e-26	3.25389e-24	36	36	44	36	44	93
Salinispora	Pre_72	Prot_186	0.752806	1.63344e-18	9.24861e-17	36	36	188	36	88	93
Salinispora	Pre_72	Prot_276	0.812691	2.30687e-23	1.46941e-21	36	36	136	36	93	93
Salinispora	Pre_72	Prot_295	0.838659	4.80649e-26	3.25389e-24	36	36	44	36	44	93
Salinispora	Pre_72	Prot_367	0.675138	5.78071e-14	2.83655e-12	35	36	52	36	50	93
Salinispora	Pre_72	Prot_452	0.856968	3.07874e-28	2.17038e-26	36	36	43	36	43	93
Salinispora	Pre_72	Prot_632	0.875738	7.90899e-31	5.83723e-29	36	36	42	36	42	93
Salinispora	Pre_72	Prot_1380	0.575604	7.91649e-10	3.21254e-08	36	36	61	36	61	93
Salinispora	Pre_72	Prot_2183	0.736435	2.01391e-17	1.10546e-15	36	36	133	36	93	93
Salinispora	Pre_72	Prot_2474	0.660578	2.91667e-13	1.39297e-11	36	36	55	36	55	93
Salinispora	Pre_72	Prot_2639	0.838659	4.80649e-26	3.25389e-24	36	36	44	36	44	93
Salinispora	Pre_72	Prot_2962	0.585246	3.61565e-10	1.50025e-08	23	36	28	36	28	93
Salinispora	Pre_72	Prot_3055	0.548408	6.33219e-09	2.434e-07	36	36	63	36	63	93
Salinispora	Pre_72	Prot_3223	0.782978	9.15383e-21	5.45636e-19	36	36	134	36	92	93
Salinispora	Pre_72	Prot_4601	0.547031	7.00108e-09	2.68524e-07	29	36	43	36	43	93
Salinispora	Pre_72	Prot_6293	0.817493	7.9363e-24	5.10144e-22	36	36	143	36	93	93
Salinispora	Pre_72	Prot_7538	0.661986	2.50382e-13	1.19856e-11	29	36	37	36	37	93
Salinispora	Pre_72	Prot_7662	0.812691	2.30687e-23	1.46941e-21	35	36	43	36	43	93
Salinispora	Pre_72	Prot_9229	0.838659	4.80649e-26	3.25389e-24	36	36	44	36	44	93
Salinispora	Pre_103	Prot_9	0.728219	6.63129e-17	3.5829e-15	30	30	44	30	44	93
Salinispora	Pre_103	Prot_186	0.660848	2.83274e-13	1.35344e-11	30	30	188	30	88	93
Salinispora	Pre_103	Prot_276	0.697982	3.75869e-15	1.91997e-13	30	30	136	30	93	93
Salinispora	Pre_103	Prot_295	0.728219	6.63129e-17	3.5829e-15	30	30	44	30	44	93
Salinispora	Pre_103	Prot_367	0.582882	4.39199e-10	1.81179e-08	29	30	52	30	50	93
Salinispora	Pre_103	Prot_452	0.697982	3.75869e-15	1.91997e-13	29	30	43	30	43	93
Salinispora	Pre_103	Prot_632	0.760415	4.74991e-19	2.73005e-17	30	30	42	30	42	93
Salinispora	Pre_103	Prot_2183	0.794325	1.04654e-21	6.37275e-20	30	30	133	30	93	93
Salinispora	Pre_103	Prot_2474	0.573589	9.29569e-10	3.75726e-08	30	30	55	30	55	93
Salinispora	Pre_103	Prot_2639	0.728219	6.63129e-17	3.5829e-15	30	30	44	30	44	93
Salinispora	Pre_103	Prot_2962	0.600107	1.02626e-10	4.38487e-09	21	30	28	30	28	93
Salinispora	Pre_103	Prot_3223	0.664726	1.8563e-13	8.92918e-12	30	30	134	30	92	93
Salinispora	Pre_103	Prot_6293	0.64405	1.64904e-12	7.62936e-11	30	30	143	30	93	93
Salinispora	Pre_103	Prot_7538	0.707966	1.04877e-15	5.4673e-14	27	30	37	30	37	93
Salinispora	Pre_103	Prot_7662	0.697982	3.75869e-15	1.91997e-13	29	30	43	30	43	93
Salinispora	Pre_103	Prot_9229	0.728219	6.63129e-17	3.5829e-15	30	30	44	30	44	93
Salinispora	Pre_171	Prot_276	0.509998	8.86427e-08	3.15404e-06	17	17	136	17	93	93
Salinispora	Pre_171	Prot_632	0.521168	4.25459e-08	1.54786e-06	17	17	42	17	42	93
Salinispora	Pre_171	Prot_1123	0.65451	5.57884e-13	2.63184e-11	15	17	25	17	25	93
Salinispora	Pre_171	Prot_2183	0.544409	8.46536e-09	3.2287e-07	17	17	133	17	93	93
Salinispora	Pre_171	Prot_2470	0.599306	1.10014e-10	4.69171e-09	15	17	28	17	28	93
Alkalihalobacillus	Pre_16	Prot_2	0.765547	1.28804e-12	5.98163e-11	23	23	133	23	58	58
Alkalihalobacillus	Pre_16	Prot_3	0.712623	1.75471e-10	7.40681e-09	23	23	88	23	58	58
Alkalihalobacillus	Pre_16	Prot_13	0.659833	8.81831e-09	3.35913e-07	22	23	32	23	32	58
Alkalihalobacillus	Pre_16	Prot_38	0.659833	8.81831e-09	3.35913e-07	22	23	32	23	32	58
Alkalihalobacillus	Pre_16	Prot_116	0.659833	8.81831e-09	3.35913e-07	22	23	32	23	32	58
Alkalihalobacillus	Pre_16	Prot_120	0.828457	5.05883e-16	2.66347e-14	22	23	26	23	26	58
Alkalihalobacillus	Pre_16	Prot_124	0.770191	7.87242e-13	3.69006e-11	22	23	67	23	42	58
Alkalihalobacillus	Pre_16	Prot_131	0.833816	2.24407e-16	1.19448e-14	22	23	99	23	36	58
Alkalihalobacillus	Pre_16	Prot_137	0.657143	1.05463e-08	4.00241e-07	23	23	35	23	35	58
Alkalihalobacillus	Pre_16	Prot_142	0.685879	1.41386e-09	5.65198e-08	22	23	31	23	31	58
Alkalihalobacillus	Pre_16	Prot_152	0.712623	1.75471e-10	7.40681e-09	22	23	30	23	30	58
Alkalihalobacillus	Pre_16	Prot_157	0.638844	3.40186e-08	1.24602e-06	21	23	30	23	29	58
Alkalihalobacillus	Pre_16	Prot_252	0.61522	1.38268e-07	4.85369e-06	21	23	31	23	31	58
Alkalihalobacillus	Pre_16	Prot_377	0.791376	7.13796e-14	3.49255e-12	23	23	63	23	39	58
Alkalihalobacillus	Pre_16	Prot_452	0.685879	1.41386e-09	5.65198e-08	22	23	31	23	31	58
Alkalihalobacillus	Pre_16	Prot_506	0.659833	8.81831e-09	3.35913e-07	22	23	32	23	32	58
Alkalihalobacillus	Pre_16	Prot_559	0.828457	5.05883e-16	2.66347e-14	22	23	26	23	26	58
Alkalihalobacillus	Pre_16	Prot_655	0.685879	1.41386e-09	5.65198e-08	22	23	31	23	31	58
Alkalihalobacillus	Pre_16	Prot_980	0.92795	5.65634e-26	3.82664e-24	22	23	23	23	23	58
Alkalihalobacillus	Pre_16	Prot_1140	0.797959	3.19784e-14	1.58778e-12	22	23	27	23	27	58
Alkalihalobacillus	Pre_16	Prot_1169	0.827516	5.81838e-16	3.05673e-14	18	23	18	23	18	58
Alkalihalobacillus	Pre_16	Prot_1182	0.609514	1.90726e-07	6.61649e-06	22	23	34	23	34	58
Alkalihalobacillus	Pre_16	Prot_1293	0.681077	2.00942e-09	7.96303e-08	23	23	34	23	34	58
Alkalihalobacillus	Pre_16	Prot_1294	0.768563	9.36789e-13	4.3779e-11	22	23	28	23	28	58
Alkalihalobacillus	Pre_16	Prot_1431	0.891701	3.1193e-21	1.87749e-19	21	23	22	23	22	58
Alkalihalobacillus	Pre_16	Prot_1547	0.740153	1.57808e-11	7.00895e-10	22	23	29	23	29	58
Alkalihalobacillus	Pre_16	Prot_2239	0.648037	1.90744e-08	7.12686e-07	22	23	32	23	30	58
Alkalihalobacillus	Pre_16	Prot_2308	0.939019	6.15117e-28	4.30436e-26	22	23	43	23	23	58
Alkalihalobacillus	Pre_16	Prot_3007	0.931358	1.52483e-26	1.04435e-24	23	23	25	23	25	58
Alkalihalobacillus	Pre_16	Prot_3027	0.730704	3.72812e-11	1.62906e-09	23	23	32	23	32	58
Alkalihalobacillus	Pre_16	Prot_3540	0.610715	1.78338e-07	6.2011e-06	23	23	37	23	37	58
Alkalihalobacillus	Pre_16	Prot_3634	0.634404	4.4681e-08	1.62302e-06	22	23	33	23	33	58
Alkalihalobacillus	Pre_16	Prot_3658	0.96434	2.57762e-34	2.0324e-32	22	23	22	23	22	58
Alkalihalobacillus	Pre_16	Prot_3664	0.675458	3.00673e-09	1.17909e-07	22	23	36	23	31	58
Alkalihalobacillus	Pre_16	Prot_3692	0.893296	2.1045e-21	1.2706e-19	22	23	24	23	24	58
Alkalihalobacillus	Pre_16	Prot_3775	0.685879	1.41386e-09	5.65198e-08	22	23	31	23	31	58
Alkalihalobacillus	Pre_16	Prot_3869	0.893296	2.1045e-21	1.2706e-19	22	23	24	23	24	58
Alkalihalobacillus	Pre_16	Prot_4138	0.96434	2.57762e-34	2.0324e-32	22	23	22	23	22	58
Alkalihalobacillus	Pre_16	Prot_4218	0.783156	1.87006e-13	8.99227e-12	23	23	30	23	30	58
Alkalihalobacillus	Pre_16	Prot_4302	0.63006	5.80955e-08	2.09223e-06	12	23	12	23	12	58
Alkalihalobacillus	Pre_16	Prot_4675	0.96434	2.57762e-34	2.0324e-32	22	23	22	23	22	58
Alkalihalobacillus	Pre_16	Prot_4821	0.634404	4.4681e-08	1.62302e-06	22	23	33	23	33	58
Alkalihalobacillus	Pre_16	Prot_4831	0.96434	2.57762e-34	2.0324e-32	22	23	22	23	22	58
Alkalihalobacillus	Pre_16	Prot_5078	0.685879	1.41386e-09	5.65198e-08	22	23	31	23	31	58
Alkalihalobacillus	Pre_16	Prot_5811	0.768563	9.36789e-13	4.3779e-11	22	23	28	23	28	58
Alkalihalobacillus	Pre_16	Prot_6327	0.673786	3.38409e-09	1.32257e-07	18	23	22	23	22	58
Alkalihalobacillus	Pre_16	Prot_6508	0.757586	2.91956e-12	1.33788e-10	21	23	26	23	26	58
Alkalihalobacillus	Pre_16	Prot_6509	0.728587	4.49792e-11	1.95643e-09	15	23	15	23	15	58
Alkalihalobacillus	Pre_16	Prot_6771	0.929349	3.32905e-26	2.25848e-24	21	23	21	23	21	58
Alkalihalobacillus	Pre_16	Prot_7162	0.797959	3.19784e-14	1.58778e-12	22	23	27	23	27	58
Alkalihalobacillus	Pre_16	Prot_8635	0.797959	3.19784e-14	1.58778e-12	22	23	27	23	27	58
Alkalihalobacillus	Pre_16	Prot_8825	0.891701	3.1193e-21	1.87749e-19	21	23	22	23	22	58
Alkalihalobacillus	Pre_16	Prot_9028	0.96434	2.57762e-34	2.0324e-32	22	23	22	23	22	58
Alkalihalobacillus	Pre_16	Prot_9102	0.96434	2.57762e-34	2.0324e-32	22	23	22	23	22	58
Alkalihalobacillus	Pre_16	Prot_9513	0.929349	3.32905e-26	2.25848e-24	21	23	21	23	21	58
Alkalihalobacillus	Pre_16	Prot_10237	0.695837	6.67479e-10	2.7187e-08	14	23	14	23	14	58
Alkalihalobacillus	Pre_134	Prot_12	0.618277	1.1608e-07	4.09816e-06	10	20	123	10	58	58
Alkalihalobacillus	Pre_134	Prot_1169	0.680414	2.10824e-09	8.34146e-08	10	20	18	10	18	58
Alkalihalobacillus	Pre_134	Prot_2308	0.602476	2.81171e-07	9.63756e-06	10	20	43	10	23	58
Alkalihalobacillus	Pre_134	Prot_6771	0.605858	2.33612e-07	8.05177e-06	10	20	21	10	21	58
Alkalihalobacillus	Pre_134	Prot_9033	0.772802	5.93919e-13	2.79939e-11	10	20	15	10	15	58
Alkalihalobacillus	Pre_134	Prot_9513	0.605858	2.33612e-07	8.05177e-06	10	20	21	10	21	58
Bacillus	Pre_11	Prot_3143	0.549392	6.66791e-289	1.83334e-286	241	298	549	298	549	3671
Bacillus	Pre_11	Prot_4437	0.900734	0	0	297	298	402	298	359	3671
Bacillus	Pre_11	Prot_5053	0.52194	5.23682e-256	1.39246e-253	168	298	301	298	301	3671
Bacillus	Pre_12	Prot_5818	0.717505	0	0	126	266	237	126	237	3671
Bacillus	Pre_12	Prot_5982	0.752022	0	0	126	266	217	126	217	3671
Bacillus	Pre_18	Prot_5687	0.50049	2.50042e-232	6.43906e-230	73	141	264	76	264	3671
Bacillus	Pre_21	Prot_7004	0.55722	7.41572e-299	2.05909e-296	60	137	115	96	115	3671
Bacillus	Pre_21	Prot_7172	0.524987	1.64299e-259	4.39698e-257	57	137	117	96	116	3671
Bacillus	Pre_21	Prot_8196	0.813879	0	0	96	137	143	96	143	3671
Bacillus	Pre_21	Prot_9161	0.506308	1.38557e-238	3.6011e-236	56	137	120	96	120	3671
Bacillus	Pre_21	Prot_9365	0.511247	5.43948e-244	1.42479e-241	46	137	81	96	80	3671
Bacillus	Pre_21	Prot_9494	0.562488	1.04842e-305	2.92961e-303	60	137	113	96	113	3671
Bacillus	Pre_21	Prot_10149	0.594117	0	0	60	137	102	96	102	3671
Bacillus	Pre_22	Prot_8196	0.629303	0	0	58	128	143	58	143	3671
Bacillus	Pre_26	Prot_4437	0.518802	1.95038e-252	5.17626e-250	108	109	402	109	359	3671
Bacillus	Pre_27	Prot_7194	0.545265	9.23741e-284	2.52697e-281	22	104	35	46	35	3671
Bacillus	Pre_30	Prot_5590	0.503754	8.00809e-236	2.07287e-233	76	79	271	79	271	3671
Bacillus	Pre_30	Prot_5687	0.510958	1.13099e-243	2.95915e-241	76	79	264	79	264	3671
Bacillus	Pre_30	Prot_5751	0.507884	2.66792e-240	6.94937e-238	75	79	260	79	260	3671
Bacillus	Pre_31	Prot_175	0.653009	0	0	84	84	192	84	191	3671
Bacillus	Pre_31	Prot_1294	0.673405	0	0	83	84	176	84	176	3671
Bacillus	Pre_31	Prot_1570	0.51177	1.436e-244	3.76559e-242	83	84	295	84	294	3671
Bacillus	Pre_31	Prot_2036	0.666255	0	0	72	84	139	84	135	3671
Bacillus	Pre_31	Prot_4170	0.764717	0	0	83	84	138	84	138	3671
Bacillus	Pre_31	Prot_4237	0.534985	2.92273e-271	7.91831e-269	82	84	268	84	264	3671
Bacillus	Pre_31	Prot_4446	0.741415	0	0	84	84	150	84	150	3671
Bacillus	Pre_31	Prot_5073	0.510802	1.68245e-243	4.39709e-241	84	84	305	84	302	3671
Bacillus	Pre_31	Prot_5331	0.513834	7.36348e-247	1.93597e-244	83	84	292	84	292	3671
Bacillus	Pre_31	Prot_5344	0.51576	5.20745e-249	1.37271e-246	83	84	290	84	290	3671
Bacillus	Pre_31	Prot_5777	0.694206	0	0	83	84	167	84	166	3671
Bacillus	Pre_31	Prot_6469	0.673927	0	0	84	84	180	84	180	3671
Bacillus	Pre_31	Prot_6676	0.683775	0	0	84	84	176	84	175	3671
Bacillus	Pre_31	Prot_6761	0.777225	0	0	84	84	137	84	137	3671
Bacillus	Pre_31	Prot_7543	0.674592	0	0	72	84	142	84	132	3671
Bacillus	Pre_31	Prot_8445	0.780188	0	0	84	84	136	84	136	3671
Bacillus	Pre_31	Prot_8460	0.780188	0	0	84	84	136	84	136	3671
Bacillus	Pre_31	Prot_8537	0.779523	0	0	83	84	133	84	133	3671
Bacillus	Pre_31	Prot_8538	0.760025	0	0	81	84	133	84	133	3671
Bacillus	Pre_31	Prot_8626	0.801696	0	0	83	84	126	84	126	3671
Bacillus	Pre_31	Prot_9128	0.818683	0	0	83	84	121	84	121	3671
Bacillus	Pre_31	Prot_9181	0.836059	0	0	84	84	119	84	119	3671
Bacillus	Pre_31	Prot_9268	0.763616	0	0	74	84	113	84	110	3671
Bacillus	Pre_31	Prot_9279	0.7397	0	0	74	84	117	84	117	3671
Bacillus	Pre_32	Prot_175	0.648822	0	0	84	85	192	85	191	3671
Bacillus	Pre_32	Prot_1294	0.677597	0	0	84	85	176	85	176	3671
Bacillus	Pre_32	Prot_1570	0.508287	9.67725e-241	2.52352e-238	83	85	295	85	294	3671
Bacillus	Pre_32	Prot_2036	0.662063	0	0	72	85	139	85	135	3671
Bacillus	Pre_32	Prot_4170	0.759953	0	0	83	85	138	85	138	3671
Bacillus	Pre_32	Prot_4237	0.538402	2.28495e-275	6.21678e-273	83	85	268	85	264	3671
Bacillus	Pre_32	Prot_4446	0.73677	0	0	84	85	150	85	150	3671
Bacillus	Pre_32	Prot_5073	0.507317	1.10837e-239	2.88491e-237	84	85	305	85	302	3671
Bacillus	Pre_32	Prot_5331	0.510341	5.40818e-243	1.4129e-240	83	85	292	85	292	3671
Bacillus	Pre_32	Prot_5344	0.512258	4.14578e-245	1.08754e-242	83	85	290	85	290	3671
Bacillus	Pre_32	Prot_5777	0.689812	0	0	83	85	167	85	166	3671
Bacillus	Pre_32	Prot_6469	0.669633	0	0	84	85	180	85	180	3671
Bacillus	Pre_32	Prot_6676	0.679431	0	0	84	85	176	85	175	3671
Bacillus	Pre_32	Prot_6761	0.772391	0	0	84	85	137	85	137	3671
Bacillus	Pre_32	Prot_7543	0.670356	0	0	72	85	142	85	132	3671
Bacillus	Pre_32	Prot_8445	0.775338	0	0	84	85	136	85	136	3671
Bacillus	Pre_32	Prot_8460	0.775338	0	0	84	85	136	85	136	3671
Bacillus	Pre_32	Prot_8537	0.774681	0	0	83	85	133	85	133	3671
Bacillus	Pre_32	Prot_8538	0.755295	0	0	81	85	133	85	133	3671
Bacillus	Pre_32	Prot_8626	0.796736	0	0	83	85	126	85	126	3671
Bacillus	Pre_32	Prot_9128	0.813632	0	0	83	85	121	85	121	3671
Bacillus	Pre_32	Prot_9181	0.830911	0	0	84	85	119	85	119	3671
Bacillus	Pre_32	Prot_9268	0.758898	0	0	74	85	113	85	110	3671
Bacillus	Pre_32	Prot_9279	0.73511	0	0	74	85	117	85	117	3671
Bacillus	Pre_60	Prot_4170	0.531067	1.31223e-266	3.53331e-264	40	40	138	40	138	3671
Bacillus	Pre_60	Prot_4446	0.508516	5.44791e-241	1.42117e-238	40	40	150	40	150	3671
Bacillus	Pre_60	Prot_6761	0.533077	5.48511e-269	1.4809e-266	40	40	137	40	137	3671
Bacillus	Pre_60	Prot_8445	0.535109	2.08027e-271	5.64025e-269	40	40	136	40	136	3671
Bacillus	Pre_60	Prot_8460	0.535109	2.08027e-271	5.64025e-269	40	40	136	40	136	3671
Bacillus	Pre_60	Prot_8537	0.527298	3.43234e-262	9.2137e-260	39	40	133	40	133	3671
Bacillus	Pre_60	Prot_8538	0.527298	3.43234e-262	9.2137e-260	39	40	133	40	133	3671
Bacillus	Pre_60	Prot_8626	0.542311	4.00086e-280	1.09234e-277	39	40	126	40	126	3671
Bacillus	Pre_60	Prot_9128	0.56851	1.09251121821386e-313	3.06991284020531e-311	40	40	121	40	121	3671
Bacillus	Pre_60	Prot_9181	0.573429	2.48119767341474e-320	7.01131522407188e-318	40	40	119	40	119	3671
Bacillus	Pre_60	Prot_9268	0.566239	1.17212080272972e-310	3.28967e-308	38	40	113	40	110	3671
Bacillus	Pre_60	Prot_9279	0.563535	4.42283e-307	1.23686e-304	39	40	117	40	117	3671
Bacillus	Pre_95	Prot_2076	0.61151	0	0	20	31	53	20	53	3671
Bacillus	Pre_124	Prot_7194	0.537232	5.90164e-274	1.60383e-271	16	25	35	25	35	3671
Bacillus	Pre_127	Prot_2076	0.595947	0	0	19	19	53	19	53	3671
Priestia	Pre_16	Prot_328	0.527581	2.43758e-11	1.07395e-09	24	36	55	25	54	135
Priestia	Pre_16	Prot_3077	0.530141	1.88971e-11	8.36346e-10	25	36	60	25	59	135
Carnobacterium	Pre_73	Prot_7	0.679869	1.62304e-13	7.82481e-12	13	13	24	13	24	88
Carnobacterium	Pre_73	Prot_12	0.51822	1.16204e-07	4.10192e-06	13	13	276	13	88	88
Carnobacterium	Pre_73	Prot_77	0.578888	1.73265e-09	6.88913e-08	13	13	118	13	88	88
Carnobacterium	Pre_73	Prot_82	0.578888	1.73265e-09	6.88913e-08	13	13	30	13	30	88
Carnobacterium	Pre_73	Prot_131	0.74365	5.24429e-17	2.84115e-15	13	13	21	13	21	88
Carnobacterium	Pre_73	Prot_132	0.784107	8.28642e-20	4.84198e-18	13	13	98	13	87	88
Carnobacterium	Pre_73	Prot_240	0.909744	6.91738e-35	5.52864e-33	12	13	13	13	13	88
Carnobacterium	Pre_73	Prot_328	0.625783	3.53668e-11	1.54831e-09	13	13	27	13	27	88
Carnobacterium	Pre_73	Prot_435	0.741625	7.01614e-17	3.78821e-15	12	13	18	13	18	88
Carnobacterium	Pre_73	Prot_525	0.699896	1.63376e-14	8.19998e-13	13	13	23	13	23	88
Carnobacterium	Pre_73	Prot_634	0.578888	1.73265e-09	6.88913e-08	13	13	30	13	30	88
Carnobacterium	Pre_73	Prot_741	0.592588	5.92714e-10	2.42274e-08	13	13	100	13	53	88
Carnobacterium	Pre_73	Prot_1070	0.524685	7.71435e-08	2.75563e-06	13	13	34	13	34	88
Carnobacterium	Pre_73	Prot_1184	0.883176	2.56534e-30	1.88051e-28	13	13	16	13	16	88
Carnobacterium	Pre_73	Prot_1210	0.593838	5.36114e-10	2.19829e-08	13	13	29	13	29	88
Carnobacterium	Pre_73	Prot_1243	0.593838	5.36114e-10	2.19829e-08	13	13	29	13	29	88
Carnobacterium	Pre_73	Prot_1252	0.593838	5.36114e-10	2.19829e-08	13	13	29	13	29	88
Carnobacterium	Pre_73	Prot_1586	0.534507	4.07193e-08	1.48379e-06	13	13	104	13	75	88
Carnobacterium	Pre_73	Prot_2030	0.504638	2.67453e-07	9.17631e-06	13	13	95	13	69	88
Carnobacterium	Pre_73	Prot_2382	0.624448	3.9872e-11	1.7387e-09	13	13	90	13	70	88
Carnobacterium	Pre_73	Prot_3836	0.76768	1.33012e-18	7.54696e-17	13	13	20	13	20	88
Carnobacterium	Pre_73	Prot_4703	0.729231	3.93311e-16	2.07794e-14	10	13	13	13	13	88
Carnobacterium	Pre_73	Prot_4938	0.593838	5.36114e-10	2.19829e-08	13	13	29	13	29	88
Carnobacterium	Pre_73	Prot_4939	0.593838	5.36114e-10	2.19829e-08	13	13	29	13	29	88
Carnobacterium	Pre_73	Prot_5926	0.593838	5.36114e-10	2.19829e-08	13	13	29	13	29	88
Carnobacterium	Pre_170	Prot_7	0.679869	1.62304e-13	7.82481e-12	13	13	24	13	24	88
Carnobacterium	Pre_170	Prot_12	0.51822	1.16204e-07	4.10192e-06	13	13	276	13	88	88
Carnobacterium	Pre_170	Prot_77	0.578888	1.73265e-09	6.88913e-08	13	13	118	13	88	88
Carnobacterium	Pre_170	Prot_82	0.578888	1.73265e-09	6.88913e-08	13	13	30	13	30	88
Carnobacterium	Pre_170	Prot_131	0.74365	5.24429e-17	2.84115e-15	13	13	21	13	21	88
Carnobacterium	Pre_170	Prot_132	0.784107	8.28642e-20	4.84198e-18	13	13	98	13	87	88
Carnobacterium	Pre_170	Prot_240	0.909744	6.91738e-35	5.52864e-33	12	13	13	13	13	88
Carnobacterium	Pre_170	Prot_328	0.625783	3.53668e-11	1.54831e-09	13	13	27	13	27	88
Carnobacterium	Pre_170	Prot_435	0.741625	7.01614e-17	3.78821e-15	12	13	18	13	18	88
Carnobacterium	Pre_170	Prot_525	0.699896	1.63376e-14	8.19998e-13	13	13	23	13	23	88
Carnobacterium	Pre_170	Prot_634	0.578888	1.73265e-09	6.88913e-08	13	13	30	13	30	88
Carnobacterium	Pre_170	Prot_741	0.592588	5.92714e-10	2.42274e-08	13	13	100	13	53	88
Carnobacterium	Pre_170	Prot_1070	0.524685	7.71435e-08	2.75563e-06	13	13	34	13	34	88
Carnobacterium	Pre_170	Prot_1184	0.883176	2.56534e-30	1.88051e-28	13	13	16	13	16	88
Carnobacterium	Pre_170	Prot_1210	0.593838	5.36114e-10	2.19829e-08	13	13	29	13	29	88
Carnobacterium	Pre_170	Prot_1243	0.593838	5.36114e-10	2.19829e-08	13	13	29	13	29	88
Carnobacterium	Pre_170	Prot_1252	0.593838	5.36114e-10	2.19829e-08	13	13	29	13	29	88
Carnobacterium	Pre_170	Prot_1586	0.534507	4.07193e-08	1.48379e-06	13	13	104	13	75	88
Carnobacterium	Pre_170	Prot_2030	0.504638	2.67453e-07	9.17631e-06	13	13	95	13	69	88
Carnobacterium	Pre_170	Prot_2382	0.624448	3.9872e-11	1.7387e-09	13	13	90	13	70	88
Carnobacterium	Pre_170	Prot_3836	0.76768	1.33012e-18	7.54696e-17	13	13	20	13	20	88
Carnobacterium	Pre_170	Prot_4703	0.729231	3.93311e-16	2.07794e-14	10	13	13	13	13	88
Carnobacterium	Pre_170	Prot_4938	0.593838	5.36114e-10	2.19829e-08	13	13	29	13	29	88
Carnobacterium	Pre_170	Prot_4939	0.593838	5.36114e-10	2.19829e-08	13	13	29	13	29	88
Carnobacterium	Pre_170	Prot_5926	0.593838	5.36114e-10	2.19829e-08	13	13	29	13	29	88
Carnobacterium	Pre_252	Prot_7	0.584705	1.10543e-09	4.44989e-08	10	10	24	10	24	88
Carnobacterium	Pre_252	Prot_131	0.639559	9.92649e-12	4.451e-10	10	10	21	10	21	88
Carnobacterium	Pre_252	Prot_132	0.602998	2.53522e-10	1.05964e-08	10	10	98	10	87	88
Carnobacterium	Pre_252	Prot_328	0.53819	3.18741e-08	1.16972e-06	10	10	27	10	27	88
Carnobacterium	Pre_252	Prot_525	0.601929	2.77019e-10	1.15448e-08	10	10	23	10	23	88
Carnobacterium	Pre_252	Prot_741	0.525225	7.45184e-08	2.66538e-06	10	10	100	10	53	88
Carnobacterium	Pre_252	Prot_1184	0.759555	4.83418e-18	2.70207e-16	10	10	16	10	16	88
Carnobacterium	Pre_252	Prot_1210	0.510716	1.84999e-07	6.42351e-06	10	10	29	10	29	88
Carnobacterium	Pre_252	Prot_1243	0.510716	1.84999e-07	6.42351e-06	10	10	29	10	29	88
Carnobacterium	Pre_252	Prot_1252	0.510716	1.84999e-07	6.42351e-06	10	10	29	10	29	88
Carnobacterium	Pre_252	Prot_2382	0.537041	3.4415e-08	1.25988e-06	10	10	90	10	70	88
Carnobacterium	Pre_252	Prot_3836	0.660225	1.30296e-12	6.0505e-11	10	10	20	10	20	88
Carnobacterium	Pre_252	Prot_4938	0.510716	1.84999e-07	6.42351e-06	10	10	29	10	29	88
Carnobacterium	Pre_252	Prot_4939	0.510716	1.84999e-07	6.42351e-06	10	10	29	10	29	88
Carnobacterium	Pre_252	Prot_5926	0.510716	1.84999e-07	6.42351e-06	10	10	29	10	29	88
Enterococcus	Pre_10	Prot_3304	0.514013	6.57775e-198	1.46844e-195	224	268	595	261	589	2934
Enterococcus	Pre_10	Prot_5225	0.916601	0	0	250	268	282	261	280	2934
Enterococcus	Pre_10	Prot_5642	0.898865	0	0	239	268	267	261	265	2934
Enterococcus	Pre_10	Prot_6251	0.830745	0	0	202	268	223	261	219	2934
Enterococcus	Pre_10	Prot_6677	0.522145	3.0063e-205	6.80212e-203	127	268	201	261	198	2934
Enterococcus	Pre_13	Prot_3304	0.51748	5.16071e-201	1.15614e-198	224	262	595	259	589	2934
Enterococcus	Pre_13	Prot_5225	0.921297	0	0	250	262	282	259	280	2934
Enterococcus	Pre_13	Prot_5642	0.90346	0	0	239	262	267	259	265	2934
Enterococcus	Pre_13	Prot_6251	0.834974	0	0	202	262	223	259	219	2934
Enterococcus	Pre_13	Prot_6677	0.525039	6.56189e-208	1.48854e-205	127	262	201	259	198	2934
Enterococcus	Pre_25	Prot_5225	0.55948	1.20643e-241	3.14834e-239	101	109	282	108	280	2934
Enterococcus	Pre_25	Prot_5642	0.545128	4.14959e-227	9.83214e-225	96	109	267	108	265	2934
Enterococcus	Pre_25	Prot_6251	0.516155	8.00901e-200	1.78967e-197	83	109	223	108	219	2934
Enterococcus	Pre_25	Prot_6296	0.507984	1.35451e-192	2.99814e-190	82	109	220	108	220	2934
Enterococcus	Pre_25	Prot_6677	0.604347	5.20761e-292	1.43407e-289	91	109	201	108	198	2934
Enterococcus	Pre_25	Prot_6959	0.566086	1.4043e-248	3.69904e-246	80	109	187	108	171	2934
Enterococcus	Pre_25	Prot_6999	0.554242	2.94071e-236	7.62036e-234	81	109	184	108	184	2934
Enterococcus	Pre_25	Prot_7626	0.604723	1.82068e-292	5.01576e-290	82	109	161	108	161	2934
Enterococcus	Pre_25	Prot_9057	0.602195	2.07105e-289	5.69657e-287	70	109	121	108	119	2934
Enterococcus	Pre_25	Prot_10162	0.671338	0	0	71	109	100	108	100	2934
Enterococcus	Pre_28	Prot_5225	0.556494	1.46151e-238	3.79706e-236	98	103	282	103	280	2934
Enterococcus	Pre_28	Prot_5642	0.541474	1.61219e-223	3.78425e-221	93	103	267	103	265	2934
Enterococcus	Pre_28	Prot_6251	0.509791	3.55234e-194	7.89027e-192	80	103	223	103	219	2934
Enterococcus	Pre_28	Prot_6677	0.583875	4.71061e-268	1.27033e-265	86	103	201	103	198	2934
Enterococcus	Pre_28	Prot_6959	0.542081	4.11115e-224	9.66609e-222	75	103	187	103	171	2934
Enterococcus	Pre_28	Prot_6999	0.531171	1.24018e-213	2.87454e-211	76	103	184	103	184	2934
Enterococcus	Pre_28	Prot_7626	0.580184	6.51352e-264	1.75048e-261	77	103	161	103	161	2934
Enterococcus	Pre_28	Prot_9057	0.590082	3.89794e-275	1.06012e-272	67	103	121	103	119	2934
Enterococcus	Pre_28	Prot_10162	0.66841	0	0	69	103	100	103	100	2934
Enterococcus	Pre_63	Prot_452	0.60718	1.82822e-295	5.05237e-293	37	37	2971	37	2924	2934
Enterococcus	Pre_67	Prot_452	0.615732	4.17674e-306	1.16758e-303	36	36	2971	36	2924	2934
Enterococcus	Pre_106	Prot_452	0.573214	3.0751e-256	8.17976e-254	28	28	2971	28	2924	2934
Enterococcus	Pre_111	Prot_3	0.548829	8.65375e-231	2.06366e-228	27	27	3014	27	2930	2934
Enterococcus	Pre_111	Prot_120	0.699826	0	0	20	27	30	27	30	2934
Enterococcus	Pre_111	Prot_501	0.852772	0	0	27	27	37	27	37	2934
Enterococcus	Pre_111	Prot_741	0.511811	5.90618e-196	1.31643e-193	27	27	114	27	101	2934
Enterococcus	Pre_111	Prot_996	0.643725	0	0	13	27	15	27	15	2934
Enterococcus	Pre_111	Prot_1204	0.57762	4.54926e-261	1.22026e-258	27	27	2994	27	2924	2934
Enterococcus	Pre_111	Prot_1210	0.723813	0	0	16	27	18	27	18	2934
Enterococcus	Pre_111	Prot_1219	0.609026	9.83583e-298	2.72891e-295	11	27	12	27	12	2934
Enterococcus	Pre_111	Prot_1275	0.597923	2.63319e-284	7.20612e-282	21	27	45	27	45	2934
Enterococcus	Pre_111	Prot_2030	0.772348	0	0	18	27	24	27	20	2934
Enterococcus	Pre_111	Prot_2119	0.625667	6.91652378926078e-319	1.94975225597326e-316	27	27	68	27	68	2934
Enterococcus	Pre_111	Prot_3325	0.553098	4.29031e-235	1.11013e-232	10	27	12	27	12	2934
Enterococcus	Pre_111	Prot_3836	0.593676	2.62291e-279	7.15848e-277	12	27	15	27	15	2934
Enterococcus	Pre_111	Prot_4939	0.828792	0	0	22	27	26	27	26	2934
Enterococcus	Pre_111	Prot_5169	0.65364	0	0	16	27	22	27	22	2934
Enterococcus	Pre_111	Prot_6375	0.918453	0	0	27	27	217	27	32	2934
Enterococcus	Pre_111	Prot_6517	0.809546	0	0	27	27	41	27	41	2934
Enterococcus	Pre_111	Prot_7565	0.638481	0	0	12	27	13	27	13	2934
Enterococcus	Pre_111	Prot_9793	0.947901	0	0	27	27	108	27	30	2934
Enterococcus	Pre_111	Prot_9840	0.551307	2.79365e-233	7.21535e-231	27	27	87	27	87	2934
Enterococcus	Pre_162	Prot_120	0.599449	4.04321e-286	1.10691e-283	14	18	30	18	30	2934
Enterococcus	Pre_162	Prot_501	0.69521	0	0	18	18	37	18	37	2934
Enterococcus	Pre_162	Prot_1210	0.552812	8.37777e-235	2.16697e-232	10	18	18	18	18	2934
Enterococcus	Pre_162	Prot_4939	0.551462	1.94631e-233	5.02872e-231	12	18	26	18	26	2934
Enterococcus	Pre_162	Prot_6375	0.748369	0	0	18	18	217	18	32	2934
Enterococcus	Pre_162	Prot_6517	0.622786	3.91876085389091e-315	1.10247857648203e-312	17	18	41	18	41	2934
Enterococcus	Pre_162	Prot_9793	0.77151	0	0	18	18	108	18	30	2934
Paenibacillus	Pre_24	Prot_176	0.686821	3.55155e-66	4.06172e-64	12	33	463	12	452	463
Paenibacillus	Pre_24	Prot_819	0.686821	3.55155e-66	4.06172e-64	12	33	463	12	452	463
Paenibacillus	Pre_49	Prot_1021	0.634854	6.60881e-54	6.6933e-52	36	47	68	42	68	463
Paenibacillus	Pre_49	Prot_3208	0.505762	9.71284e-32	7.31451e-30	35	47	92	42	91	463
Paenibacillus	Pre_49	Prot_5658	0.519048	1.34218e-33	1.04887e-31	35	47	88	42	88	463
Paenibacillus	Pre_49	Prot_6351	0.667945	1.97107e-61	2.1116e-59	37	47	66	42	66	463
Paenibacillus	Pre_49	Prot_8704	0.575064	2.05619e-42	1.81583e-40	40	47	125	42	99	463
Paenibacillus	Pre_49	Prot_8931	0.595755	4.04961e-46	3.75405e-44	31	47	81	42	57	463
Paenibacillus	Pre_49	Prot_9335	0.586884	1.69346e-44	1.5418e-42	35	47	73	42	73	463
Paenibacillus	Pre_49	Prot_10047	0.525666	1.48099e-34	1.1767e-32	38	47	101	42	101	463
Paenibacillus	Pre_152	Prot_458	0.681566	8.07921e-65	8.93584e-63	10	19	463	10	452	463
Paenibacillus	Pre_152	Prot_1152	0.511671	1.48012e-32	1.1315e-30	10	19	36	10	36	463
Paenibacillus	Pre_152	Prot_1429	0.999949	0	0	10	19	10	10	10	463
Paenibacillus	Pre_152	Prot_3943	0.952361	3.42988e-240	8.93078e-238	10	19	11	10	11	463
Paenibacillus	Pre_152	Prot_4871	0.950231	6.38234e-236	1.65266e-233	10	19	12	10	11	463
Paenibacillus	Pre_152	Prot_6485	0.910807	1.51816e-179	3.13708e-177	10	19	12	10	12	463
Paenibacillus	Pre_152	Prot_9411	0.574744	2.33509e-42	2.06082e-40	10	19	29	10	29	463
Paenibacillus	Pre_152	Prot_9467	0.609092	1.1823e-48	1.13323e-46	10	19	26	10	26	463
Paenibacillus	Pre_249	Prot_5982	0.761016	5.61249e-89	7.6514e-87	10	10	17	10	17	463
Ruminococcus	Pre_129	Prot_9474	0.73829	4.76962e-32	3.61046e-30	12	12	22	12	21	177
Staphylococcus	Pre_1	Prot_183	0.553324	0	0	2818	5728	23169	2992	7602	12573
Staphylococcus	Pre_1	Prot_1040	0.645072	0	0	2508	5728	3922	2992	3920	12573
Staphylococcus	Pre_1	Prot_1068	0.56471	0	0	2238	5728	3709	2992	3709	12573
Staphylococcus	Pre_1	Prot_1117	0.767625	0	0	2629	5728	3406	2992	3403	12573
Staphylococcus	Pre_1	Prot_1211	0.974012	0	0	2955	5728	3025	2992	3025	12573
Staphylococcus	Pre_1	Prot_1623	0.766881	0	0	2004	5728	2084	2992	2084	12573
Staphylococcus	Pre_1	Prot_1939	0.682516	0	0	1608	5728	1649	2992	1649	12573
Staphylococcus	Pre_74	Prot_4808	0.556964	0	0	35	36	109	36	109	12573
Staphylococcus	Pre_75	Prot_4808	0.556964	0	0	35	36	109	36	109	12573
Staphylococcus	Pre_96	Prot_4808	0.514335	0	0	30	31	109	31	109	12573
Streptococcus	Pre_2	Prot_4209	0.866583	0	0	425	2151	436	546	436	14135
Streptococcus	Pre_3	Prot_2282	0.926905	0	0	1096	1107	1247	1107	1247	14135
Streptococcus	Pre_3	Prot_2287	0.917066	0	0	1074	1107	1221	1107	1221	14135
Streptococcus	Pre_3	Prot_2377	0.889313	0	0	1020	1107	1165	1107	1165	14135
Streptococcus	Pre_4	Prot_2282	0.926442	0	0	1095	1106	1247	1106	1247	14135
Streptococcus	Pre_4	Prot_2287	0.916589	0	0	1073	1106	1221	1106	1221	14135
Streptococcus	Pre_4	Prot_2377	0.889759	0	0	1020	1106	1165	1106	1165	14135
Streptococcus	Pre_6	Prot_4310	0.870279	0	0	332	557	421	344	420	14135
Streptococcus	Pre_7	Prot_3241	0.562574	0	0	235	257	677	249	675	14135
Streptococcus	Pre_8	Prot_6842	0.67188	0	0	162	295	194	295	194	14135
Streptococcus	Pre_9	Prot_4310	0.838689	0	0	305	312	421	312	420	14135
Streptococcus	Pre_73	Prot_5225	0.935348	0	0	14	14	16	14	16	14135
Streptococcus	Pre_119	Prot_5887	0.506798	0	0	22	25	75	25	75	14135
Streptococcus	Pre_119	Prot_6283	0.506376	0	0	25	25	97	25	97	14135
Streptococcus	Pre_119	Prot_9334	0.58717	0	0	21	25	51	25	51	14135
Streptococcus	Pre_120	Prot_5887	0.506798	0	0	22	25	75	25	75	14135
Streptococcus	Pre_120	Prot_6283	0.506376	0	0	25	25	97	25	97	14135
Streptococcus	Pre_120	Prot_9334	0.58717	0	0	21	25	51	25	51	14135
Streptococcus	Pre_189	Prot_5225	0.935348	0	0	14	14	16	14	16	14135
Streptococcus	Pre_201	Prot_5225	0.901292	0	0	13	13	16	13	16	14135
Pseudomonas	Pre_79	Prot_9559	0.510047	0	0	32	35	111	35	111	7473
Pseudomonas	Pre_79	Prot_9560	0.510047	0	0	32	35	111	35	111	7473
Pseudomonas	Pre_79	Prot_9577	0.510047	0	0	32	35	111	35	111	7473
Pseudomonas	Pre_79	Prot_9630	0.512401	0	0	32	35	110	35	110	7473
Pseudomonas	Pre_79	Prot_9632	0.514956	0	0	32	35	110	35	109	7473
Lysobacter	Pre_17	Prot_2	0.699406	4.00976e-09	1.55765e-07	13	14	73	13	52	52
Lysobacter	Pre_17	Prot_38	0.721016	8.2796e-10	3.35718e-08	13	14	22	13	19	52
Lysobacter	Pre_17	Prot_170	0.798874	6.36653e-13	2.99579e-11	13	14	18	13	17	52
Lysobacter	Pre_17	Prot_186	0.669073	2.94573e-08	1.08477e-06	13	14	208	13	48	52
Lysobacter	Pre_17	Prot_296	0.758645	3.62348e-11	1.58471e-09	13	14	19	13	19	52
Lysobacter	Pre_17	Prot_456	0.728146	4.76246e-10	1.95955e-08	13	14	20	13	20	52
Lysobacter	Pre_17	Prot_465	0.769378	1.33526e-11	5.9474e-10	12	14	16	13	16	52
Lysobacter	Pre_17	Prot_603	0.684306	1.11473e-08	4.22385e-07	13	14	85	13	31	52
Lysobacter	Pre_17	Prot_1099	0.769378	1.33526e-11	5.9474e-10	12	14	16	13	16	52
Lysobacter	Pre_17	Prot_1549	0.668456	3.06033e-08	1.12514e-06	12	14	19	13	19	52
Lysobacter	Pre_17	Prot_2102	0.669927	2.79376e-08	1.0308e-06	13	14	42	13	26	52
Lysobacter	Pre_17	Prot_2120	0.646388	1.1331e-07	4.00296e-06	13	14	23	13	23	52
Lysobacter	Pre_17	Prot_2212	0.791155	1.47935e-12	6.85601e-11	13	14	18	13	18	52
Lysobacter	Pre_17	Prot_3182	0.728146	4.76246e-10	1.95955e-08	13	14	20	13	20	52
Lysobacter	Pre_17	Prot_3438	0.791155	1.47935e-12	6.85601e-11	13	14	18	13	18	52
Lysobacter	Pre_17	Prot_3982	0.699868	3.88255e-09	1.51091e-07	12	14	18	13	18	52
Lysobacter	Pre_17	Prot_5202	0.769696	1.29532e-11	5.77132e-10	11	14	19	13	14	52
Lysobacter	Pre_17	Prot_6675	0.726834	5.27937e-10	2.16691e-08	13	14	37	13	19	52
Myxococcus	Pre_243	Prot_2763	0.921132	3.33577e-11	1.46253e-09	10	10	11	10	11	25
Pseudoalteromonas	Pre_100	Prot_23	0.905196	2.2204e-103	3.21408e-101	27	30	29	30	29	274
Pseudoalteromonas	Pre_100	Prot_49	0.612489	6.60226e-30	4.79822e-28	28	30	59	30	59	274
Pseudoalteromonas	Pre_100	Prot_182	0.518436	1.4968e-20	8.86786e-19	30	30	86	30	86	274
Pseudoalteromonas	Pre_100	Prot_205	0.531456	1.12218e-21	6.82922e-20	24	30	54	30	54	274
Pseudoalteromonas	Pre_100	Prot_296	0.504033	2.31624e-19	1.3404e-17	28	30	78	30	78	274
Pseudoalteromonas	Pre_100	Prot_1140	0.619603	9.55805e-31	7.0447e-29	27	30	54	30	54	274
Pseudoalteromonas	Pre_100	Prot_1154	0.730102	3.46201e-47	3.2414e-45	29	30	48	30	48	274
Pseudoalteromonas	Pre_100	Prot_1316	0.527355	2.5688e-21	1.54893e-19	30	30	84	30	84	274
Pseudoalteromonas	Pre_100	Prot_2368	0.759453	5.20055e-53	5.19811e-51	29	30	45	30	45	274
Pseudoalteromonas	Pre_100	Prot_2391	0.821644	1.16402e-68	1.35571e-66	21	30	21	30	21	274
Pseudoalteromonas	Pre_100	Prot_2668	0.55505	7.63722e-24	4.91009e-22	10	30	10	30	10	274
Pseudoalteromonas	Pre_100	Prot_5397	0.694701	4.16041e-41	3.62037e-39	19	30	23	30	23	274
Pseudoalteromonas	Pre_100	Prot_6247	0.518436	1.4968e-20	8.86786e-19	30	30	86	30	86	274
Pseudoalteromonas	Pre_100	Prot_8032	0.624289	2.60481e-31	1.94577e-29	25	30	46	30	46	274
Pseudoalteromonas	Pre_100	Prot_8505	0.660361	5.3381e-36	4.34147e-34	15	30	16	30	16	274
Pseudoalteromonas	Pre_100	Prot_8517	0.726592	1.5297e-46	1.42444e-44	30	30	53	30	52	274
Pseudoalteromonas	Pre_100	Prot_9795	0.557116	4.84056e-24	3.12264e-22	27	30	71	30	64	274
Pseudoalteromonas	Pre_100	Prot_10119	0.504033	2.31624e-19	1.3404e-17	28	30	78	30	78	274
Pseudoalteromonas	Pre_263	Prot_23	0.565695	7.04115e-25	4.65548e-23	10	10	29	10	29	274
Sinorhizobium	Pre_125	Prot_177	0.603835	1.28923e-28	9.13158e-27	22	24	48	24	48	271
Sinorhizobium	Pre_125	Prot_253	0.533345	1.2682e-21	7.71051e-20	24	24	69	24	69	271
Sinorhizobium	Pre_125	Prot_456	0.717778	1.72039e-44	1.56611e-42	24	24	43	24	43	271
Sinorhizobium	Pre_125	Prot_518	0.648371	5.17574e-34	4.06682e-32	18	24	29	24	29	271
Sinorhizobium	Pre_125	Prot_845	0.636507	1.73037e-32	1.32022e-30	24	24	53	24	52	271
Sinorhizobium	Pre_125	Prot_1281	0.620194	1.69194e-30	1.2439e-28	21	24	42	24	42	271
Sinorhizobium	Pre_125	Prot_1758	0.513367	6.33739e-20	3.71299e-18	24	24	73	24	73	271
Sinorhizobium	Pre_125	Prot_2141	0.551007	3.19623e-23	2.02929e-21	20	24	46	24	46	271
Sinorhizobium	Pre_125	Prot_2510	0.614592	7.67687e-30	5.57228e-28	24	24	56	24	55	271
Sinorhizobium	Pre_125	Prot_2794	0.738294	3.22593e-48	3.07986e-46	24	24	41	24	41	271
Sinorhizobium	Pre_125	Prot_4725	0.513372	6.33131e-20	3.70974e-18	22	24	62	24	61	271
Sinorhizobium	Pre_125	Prot_5039	0.738294	3.22593e-48	3.07986e-46	24	24	41	24	41	271
Sinorhizobium	Pre_125	Prot_5043	0.738294	3.22593e-48	3.07986e-46	24	24	41	24	41	271
Sinorhizobium	Pre_125	Prot_6059	0.578365	6.81075e-26	4.60186e-24	24	24	61	24	61	271
Sinorhizobium	Pre_125	Prot_6155	0.515864	3.94161e-20	2.31939e-18	14	24	26	24	26	271
Sinorhizobium	Pre_125	Prot_6278	0.546782	7.8646e-23	4.95031e-21	15	24	27	24	27	271
Sinorhizobium	Pre_174	Prot_456	0.576797	9.84202e-26	6.63153e-24	16	16	43	16	43	271
Sinorhizobium	Pre_174	Prot_845	0.511489	9.03583e-20	5.27594e-18	16	16	53	16	52	271
Sinorhizobium	Pre_174	Prot_1281	0.541641	2.31248e-22	1.43336e-20	15	16	42	16	42	271
Sinorhizobium	Pre_174	Prot_2794	0.593283	1.85218e-27	1.28724e-25	16	16	41	16	41	271
Sinorhizobium	Pre_174	Prot_5039	0.593283	1.85218e-27	1.28724e-25	16	16	41	16	41	271
Sinorhizobium	Pre_174	Prot_5043	0.593283	1.85218e-27	1.28724e-25	16	16	41	16	41	271
Stenotrophomonas	Pre_142	Prot_10062	0.508698	1.85925e-29	1.34192e-27	13	17	36	17	35	422
Stenotrophomonas	Pre_155	Prot_10062	0.527439	6.80511e-32	5.13964e-30	13	16	36	16	35	422
Stenotrophomonas	Pre_172	Prot_10062	0.592256	1.3145e-41	1.15014e-39	15	17	36	17	35	422
Stenotrophomonas	Pre_190	Prot_1582	0.543105	4.7446e-34	3.72847e-32	12	13	35	13	35	422

## Sheet: Sheet4
taxonomy	precursor	protease	spearman (ρ)	spearmanP	spearmanPAdjusted (pAdj)	intersectionContainingGenomes (I)	precursorCount	peptidaseCount	precursorContainingGenomes	peptidaseContainingGenomes	genomeInTaxonmy	classIII precursor?
Amycolatopsis	Pre_5	Prot_3264	0.765207	4.83468e-18	2.70214e-16	3	3	5	3	5	86	TRUE
Jiangella	Pre_5	Prot_3264	1	6.64158e-80	8.43272e-78	3	3	15	3	12	12	TRUE

## Sheet: Sheet5
	Streptomyces_albidoflavus_GCF_000359525.1			Streptomyces_coelicolor_A3_2__GCF_000203835.1			Streptomyces_davaonensis_JCM_4913_GCF_000349325.1
protease	spearman (ρ)	p	pAdj	spearman (ρ)	p	pAdj	spearman (ρ)	p	pAdj
Prot_241	0.459113	0.0061177	0.0061177	0.52282	0.00127414	0.00127414	0.76871	3.74793e-05	3.74793e-05
Prot_1365	NA	NA	NA	NA	NA	NA	NA	NA	NA

## Sheet: Sheet6
	Paenibacillus_polymyxa_ATCC_842_GCF_000217775.1
protease	spearman (ρ)	p	pAdj
Prot_10047	-0.403509	0.951595	0.988071
Prot_1021	-0.325077	0.905958	0.988071
Prot_1129	0.488132	0.0199298	0.0847015
Prot_131	-0.459236	0.972392	0.988071
Prot_140	-0.484004	0.979087	0.988071
Prot_1427	-0.382869	0.941584	0.988071
Prot_1547	-0.0773994	0.619916	0.988071
Prot_1570	0.733746	0.000264196	0.00449134
Prot_2190	-0.397317	0.948732	0.988071
Prot_247	0.382869	0.0584162	0.220683
Prot_248	-0.432405	0.963446	0.988071
Prot_2676	0.128999	0.304975	0.864095
Prot_2941	0.605779	0.0038553	0.0327701
Prot_3208	-0.172343	0.752962	0.988071
Prot_3613	0.106515	0.337001	0.868578
Prot_4925	0.53354	0.011294	0.0548566
Prot_501	-0.0897833	0.638439	0.988071
Prot_5356	-0.521156	0.986717	0.988071
Prot_5658	0.0835913	0.370789	0.868578
Prot_5890	-0.219814	0.809602	0.988071
Prot_596	-0.192982	0.778528	0.988071
Prot_6271	-0.529412	0.988071	0.988071
Prot_6351	0.0546956	0.414667	0.881168
Prot_642	-0.174407	0.755581	0.988071
Prot_686	0.622291	0.00290928	0.0327701
Prot_735	-0.508772	0.984466	0.988071
Prot_7605	0.545924	0.00954636	0.0540961
Prot_7820	-0.128999	0.695025	0.988071
Prot_7981	0.205366	0.206818	0.639255
Prot_8704	0.576883	0.00609772	0.0414645
Prot_8753	-0.267286	0.858196	0.988071
Prot_8931	0.236326	0.172551	0.586672
Prot_9335	0.0753354	0.383196	0.868578

## Sheet: Sheet7
protease group	No. all nodes in cluster	genome	proteinID	name	pfam (score)
Prot_1	214870	Escherichia_coli_H736_GCF_000176535.2	WP_001311161.1	serine endoprotease DegQ	PF13365(103.2) PF13180(62.3) PF00595(45.4)
Prot_2	202147	Bacillus_alveayuensis_GCF_000948175.1	WP_044747041.1	type I methionyl aminopeptidase	PF00557(199.8)
Prot_3	200123	Streptomyces_sp._E2N166_GCF_003671715.1	WP_121750651.1	ATP-dependent Clp protease proteolytic subunit	PF00574(234.1)
Prot_4	173458	Parageobacillus_toebii_GCF_001587455.1	WP_062677115.1	amidohydrolase	PF01546(123.4)
Prot_5	165916	Streptomyces_regalis_GCF_001509475.1	WP_062700661.1	ATP-dependent zinc metalloprotease FtsH	PF01434(239.1) PF00004(151.9) PF17862(45.6) PF06480(16.1) PF14030(8.3)
Prot_6	127640	Achromobacter_sp._ATCC35328_GCF_001299315.1	WP_000195961.1	serine-type D-Ala-D-Ala carboxypeptidase	PF00768(340.8) PF07943(84.3)
Prot_7	125985	Achromobacter_sp._ATCC35328_GCF_001299315.1	WP_000415429.1	ribosylpyrimidine nucleosidase	PF01156(281.9)
Prot_8	121378	Escherichia_coli_GCF_900536945.1	WP_122633889.1	murein hydrolase activator NlpD	PF01551(108.5) PF01476(44.1) PF01551(0.7)
Prot_9	120610	Streptomyces_bicolor_GCF_000725465.1	WP_031479556.1	endopeptidase La	PF05362(252.6) PF00004(73.6) PF02190(60.2)
Prot_10	115500	Helicobacter_pylori_GCF_000802505.1	WP_039091979.1	leucyl aminopeptidase	PF00883(366.8) PF02789(22.8)
Prot_11	112783	Marinobacter_pelagius_GCF_900114925.1	WP_092004177.1	MBL fold metallo-hydrolase	PF00753(115.1)
Prot_12	105570	Clostridium_colicanis_DSM_13634_GCF_001593985.1	WP_061858165.1	signal peptidase I	PF10502(141.9)
Prot_13	100737	Fictibacillus_gelatini_DSM_15865_GCF_000430745.1	WP_026679012.1	peptidase T	PF07687(53.5) PF05343(15.7) PF05343(7.9)
Prot_14	98179	Streptomyces_sp._BK308_GCF_004346005.1	WP_132856086.1	ribonuclease J	PF17770(69.9) PF00753(47.5) PF07521(40.6) PF08340(11.3) PF17770(1.5)
Prot_15	96292	Paraglaciecola_chathamensis_S18K6_GCF_000314955.1	WP_007990623.1	S-formylglutathione hydrolase	PF00756(224.4)
Prot_16	85763	Sphingomonas_sp._Leaf343_GCF_001423765.1	WP_055847058.1	ATP-dependent Clp protease adapter ClpS	PF02617(114.7)
Prot_17	84696	Enterobacter_cloacae_GCF_001052595.1	WP_002905759.1	penicillin-binding protein 2	PF00905(265.2) PF03717(152.4)
Prot_18	84155	Jhaorihella_thermophila_GCF_900108275.1	WP_104007701.1	succinyl-diaminopimelate desuccinylase	PF01546(135.5)
Prot_19	83923	Escherichia_coli_GCF_005402045.1	WP_137591235.1	signal peptidase II	PF01252(132.4)
Prot_20	82730	Escherichia_coli_GCF_002226065.1	WP_122985277.1	L,D-transpeptidase	PF17969(86.4) PF03734(72.9)
Prot_21	82671	Achromobacter_sp._ATCC35328_GCF_001299315.1	WP_001052715.1	hydroxyacylglutathione hydrolase	PF00753(82.7) PF16123(78.6)
Prot_22	82263	Achromobacter_sp._ATCC35328_GCF_001299315.1	WP_001295345.1	metallopeptidase YcaL	PF01435(90.3) PF05630(11.5)
Prot_23	81505	Streptomyces_sp._Ru72_GCF_002920635.1	WP_103843470.1	alpha/beta hydrolase	PF07859(180.4) PF05058(5.2)
Prot_24	80581	Escherichia_coli_2-011-08_S1_C1_GCF_000687125.1	WP_032303918.1	peptidoglycan glycosyltransferase/peptidoglycan DD-transpeptidase MrcA	PF00912(216.7) PF17092(108.3) PF00905(85.8) PF00905(2.5)
Prot_25	80192	Escherichia_coli_GCF_001616905.1	WP_063078655.1	oligopeptidase A	PF01432(589.6)
Prot_26	79819	Escherichia_coli_GCF_003290515.1	WP_112877408.1	oligopeptidase B	PF02897(396.1) PF00326(229.3)
Prot_27	77445	Bacillus_dakarensis_GCF_900156875.1	WP_077211460.1	dihydroorotase	PF01979(196.6)
Prot_28	76352	Escherichia_coli_GCF_001892835.1	WP_072660856.1	aminopeptidase N	PF17432(390) PF01433(188.3) PF11940(111.4) PF17900(63.5)
Prot_29	75440	Escherichia_coli_MS_115-1_GCF_000164235.1	WP_000642223.1	peptidoglycan glycosyltransferase FtsI	PF00905(282.2) PF03717(76.6)
Prot_30	75073	Thauera_phenolivorans_GCF_001696715.1	WP_068808174.1	A24 family peptidase	PF06750(121) PF01478(95.2)
Prot_31	74670	Enterobacter_ludwigii_GCF_900068855.1	WP_061718720.1	protease HtpX	PF01435(146.1) PF14184(7.8)
Prot_32	73667	Escherichia_coli_O79_H7_str._06-3501_GCF_000617365.2	WP_032326702.1	gamma-glutamyltransferase	PF01019(627.9)
Prot_33	72822	Escherichia_coli_GCF_004380155.1	WP_134236504.1	sigma E protease regulator RseP	PF02163(299)
Prot_34	71950	Ruegeria_profundi_GCF_001507545.1	WP_068339402.1	urease subunit alpha	PF01979(255.9) PF00449(187.3)
Prot_35	70876	Achromobacter_sp._ATCC35328_GCF_001299315.1	WP_001300687.1	ribonuclease BN	PF12706(35.4) PF12706(29.2)
Prot_36	68821	Escherichia_coli_GCF_000797575.1	WP_040079415.1	protease SohB	PF08496(201.2) PF01343(172.4)
Prot_37	68510	Xanthomonas_alfalfae_GCF_001855615.1	WP_008575816.1	aminopeptidase P N-terminal domain-containing protein	PF00557(208.6) PF05195(133.9)
Prot_38	68294	Escherichia_coli_GCF_002464125.1	WP_096952999.1	TEM family class A beta-lactamase	PF13354(135.7)
Prot_39	66929	Shigella_flexneri_SFJ17B_GCF_000217895.1	WP_000918202.1	bifunctional glycosyl transferase/transpeptidase	PF00912(182.9) PF14814(93.4) PF14812(87.4) PF00905(85.7) PF11983(17.8)
Prot_40	66876	Vibrio_parahaemolyticus_970107_GCF_000510605.2	WP_025508740.1	aminoacyl-histidine dipeptidase	PF01546(76.1)
Prot_41	66178	Escherichia_coli_GCF_003362175.1	WP_115448397.1	tRNA 5-hydroxyuridine modification protein YegQ	PF01136(324.5) PF16325(73)
Prot_42	65689	Pseudomonas_nitroreducens_GCF_005796065.1	WP_138212518.1	dihydroorotase	PF01979(54.9)
Prot_43	65634	Parabacteroides_goldsteinii_CL02T12C30_GCF_000307395.1	WP_007659377.1	alpha/beta hydrolase	PF00561(38.9) PF05448(0)
Prot_44	61888	Escherichia_coli_1-182-04_S4_C1_GCF_000627175.1	WP_001055776.1	carboxy terminal-processing peptidase	PF17804(206.7) PF03572(180.3) PF11818(137.1) PF00595(55.2)
Prot_45	60430	Escherichia_coli_GCF_900195805.1	WP_096249634.1	D-glycero-beta-D-manno-heptose 1,7-bisphosphate 7-phosphatase	PF13242(47.8) PF13344(21.3)
Prot_46	59835	Escherichia_coli_E704_GCF_002109965.1	WP_033548533.1	peptidyl-dipeptidase Dcp	PF01432(492.4)
Prot_47	59447	Pseudomonas_extremaustralis_14-3_substr._14-3b_GCF_000242115.1	WP_010563691.1	MBL fold metallo-hydrolase	PF12706(68.1)
Prot_48	59148	Escherichia_coli_1-176-05_S3_C1_GCF_000601135.1	WP_023281501.1	U32 family peptidase	PF01136(41.1)
Prot_49	58188	Bacillus_sp._X1_2014__GCF_000747345.1	WP_038540073.1	N-acetylglucosamine-6-phosphate deacetylase	PF01979(123.4) PF07198(13.4)
Prot_50	58108	Achromobacter_sp._ATCC35328_GCF_001299315.1	WP_001298964.1	acetylornithine deacetylase	PF01546(115.7)
Prot_51	57933	Escherichia_coli_GCF_900195735.1	WP_096267626.1	cytosine/isoguanine deaminase	PF07969(194.3)
Prot_52	57535	Achromobacter_sp._ATCC35328_GCF_001299315.1	WP_001118036.1	2-oxoglutaramate amidase	PF00795(109.7)
Prot_53	57399	Escherichia_coli_GCF_006234615.1	WP_139504269.1	U32 family peptidase	PF01136(221.4)
Prot_54	56530	Escherichia_albertii_GCF_001514845.1	WP_000057389.1	hydrolase	PF00561(105)
Prot_55	55543	Rhizobiales_bacterium_GCF_900467885.1	WP_112345494.1	alpha/beta hydrolase	PF00561(85.6) PF10518(14.1)
Prot_56	54597	Shigella_dysenteriae_Sd197_GCF_000012005.1	YP_403733.1	D-alanyl-D-alanine endopeptidase	PF00768(298.5)
Prot_57	54272	Escherichia_coli_GCF_002226935.1	WP_089537679.1	AsmA family protein	PF05170(623.5)
Prot_58	54126	Enterobacter_sp._EC-NT1_GCF_003382475.1	WP_000773272.1	esterase	PF12697(66.1)
Prot_59	52125	Escherichia_coli_GCF_002166195.1	WP_087604843.1	alkyl sulfatase YjcS	PF14863(190) PF00753(171.3) PF14864(112.5)
Prot_60	51715	Salmonella_enterica_GCF_001742445.1	WP_001014760.1	peptidoglycan glycosyltransferase PbpC	PF00912(173.3) PF06832(51.6) PF00905(40.3)
Prot_61	51130	Achromobacter_sp._ATCC35328_GCF_001299315.1	WP_001060070.1	pimeloyl-ACP methyl ester esterase BioH	PF00561(111.8)
Prot_62	51126	Escherichia_coli_3-020-07_S4_C2_GCF_000704805.1	WP_032264419.1	signal peptide peptidase SppA	PF01343(183.4) PF01343(158.4)
Prot_63	50936	Escherichia_coli_GCF_002541285.1	WP_072794371.1	aminopeptidase PepB	PF00883(345.7) PF12404(115.4)
Prot_64	50580	Marivita_sp._LZ-15-2_GCF_005871125.1	WP_085632010.1	gamma-glutamyl-gamma-aminobutyrate hydrolase family protein	PF07722(197.6)
Prot_65	50229	Escherichia_coli_1-392-07_S3_C1_GCF_000703545.1	WP_000853024.1	apolipoprotein N-acyltransferase	PF00795(134.8) PF04133(13.3)
Prot_66	48732	Achromobacter_sp._ATCC35328_GCF_001299315.1	WP_000271153.1	N-acetylglucosamine-6-phosphate deacetylase	PF01979(166.3)
Prot_67	48722	Enterobacter_cloacae_GCF_900075145.1	WP_014168757.1	murein L,D-transpeptidase	PF03734(26)
Prot_68	48416	Escherichia_coli_1827-70_GCF_000165655.1	WP_001299798.1	guanine deaminase	PF01979(282.5)
Prot_69	48137	Escherichia_coli_GCF_002466445.1	WP_096198291.1	beta-barrel assembly-enhancing protease	PF01435(82.6) PF14559(42.8) PF14559(13.5) PF10970(12.5) PF07721(8.2)
Prot_70	47580	Escherichia_coli_GCF_003291905.1	WP_112912344.1	muramoyltetrapeptide carboxypeptidase	PF17676(106.3) PF02016(73.7)
Prot_71	47138	Nostoc_sp._PCC_7524_GCF_000316645.1	WP_015139174.1	signal peptidase II	PF01252(133.6)
Prot_72	47105	Escherichia_coli_GCF_000801185.2	WP_021293044.1	23S rRNA 5-hydroxycytidine C2501 synthase	PF01136(241.1) PF12392(64.4) PF01136(5.2)
Prot_73	47071	Escherichia_coli_53638_GCF_000167915.2	WP_000444566.1	Xaa-Pro dipeptidase	PF00557(145.3)
Prot_74	46790	Effusibacillus_pohliae_DSM_22757_GCF_000376225.1	WP_018130879.1	gamma-glutamyltransferase family protein	PF01019(548.5)
Prot_75	46407	Streptomyces_glaucescens_GCF_000761215.1	WP_043498977.1	aminopeptidase P family protein	PF00557(144.2) PF01321(48.2)
Prot_76	46319	Achromobacter_sp._ATCC35328_GCF_001299315.1	WP_001301370.1	L-ascorbate 6-phosphate lactonase	PF13483(54.5)
Prot_77	46126	Streptococcus_mitis_GCF_003943965.1	WP_125411018.1	dipeptidase PepV	PF01546(110.5)
Prot_78	46037	Streptococcus_pneumoniae_GCF_001299695.1	WP_054384167.1	oligoendopeptidase F	PF01432(274.9) PF08439(74.5)
Prot_79	46001	Streptomyces_sp._Root264_GCF_001428885.1	WP_057584710.1	zinc metalloprotease HtpX	PF01435(126.7) PF13194(2.5)
Prot_80	45889	Burkholderia_sp._JKS000303_GCF_002563755.1	WP_098555415.1	imidazolonepropionase	PF01979(62.4)
Prot_81	45539	Escherichia_coli_1-392-07_S3_C1_GCF_000703545.1	WP_000586287.1	alpha-D-ribose 1-methylphosphonate 5-triphosphate diphosphatase	PF07969(47.4) PF07969(8)
Prot_82	44798	Bacillus_toyonensis_GCF_003610835.1	WP_120340891.1	MBL fold metallo-hydrolase	PF12706(142.5)
Prot_83	44692	Escherichia_coli_1-110-08_S4_C1_GCF_000601355.1	WP_001551029.1	murein tripeptide amidase MpaA	PF00246(48.7) PF11895(11.5)
Prot_84	44306	Mesorhizobium_sanjuanii_GCF_002529485.1	WP_097573624.1	homoserine O-acetyltransferase	PF00561(97.8)
Prot_85	44021	Escherichia_coli_GCF_002512295.1	WP_097433004.1	metal-dependent hydrolase	PF04307(117.5)
Prot_86	43987	Escherichia_coli_O28ac_NM_str._02-3404_GCF_000617165.2	WP_032359967.1	signal peptidase I	PF10502(192)
Prot_87	43732	Achromobacter_sp._ATCC35328_GCF_001299315.1	WP_001163141.1	insulinase family protein	PF05193(67.1) PF00675(25.5)
Prot_88	43730	Escherichia_coli_GCF_001519835.1	WP_059333132.1	murein DD-endopeptidase MepM	PF01551(113) PF08525(33.8) PF01476(33.1) PF04225(7.3)
Prot_89	43712	Escherichia_coli_GCF_002230215.1	WP_089640668.1	Lon protease family protein	PF13654(69.6) PF05362(38.9)
Prot_90	43522	Achromobacter_sp._ATCC35328_GCF_001299315.1	WP_001212619.1	serine-type D-Ala-D-Ala carboxypeptidase	PF02113(593.4)
Prot_91	43477	Escherichia_coli_C900_01_GCF_000447085.2	WP_024246899.1	2-succinyl-6-hydroxy-2,4-cyclohexadiene-1-carboxylate synthase	PF12697(67.3)
Prot_92	43408	Salmonella_enterica_subsp._enterica_serovar_Corvallis_GCF_002045955.1	WP_079971751.1	murein hydrolase activator EnvC	PF01551(90) PF10473(13.4) PF08317(13.1)
Prot_93	43325	Escherichia_coli_GCF_001284545.1	WP_053884132.1	anaerobic nitric oxide reductase flavorubredoxin	PF00301(73.8) PF00258(47.9) PF00753(42.4)
Prot_94	43301	Streptococcus_pneumoniae_R6_GCF_000007045.1	NP_358877.1	protease	PF01136(284.4) PF16325(79)
Prot_95	43294	Achromobacter_sp._ATCC35328_GCF_001299315.1	WP_000153129.1	ribonucleotide monophosphatase NagD	PF13344(78.5) PF13242(70)
Prot_96	43293	Enterobacter_sp._EC-NT1_GCF_003382475.1	WP_088539554.1	D-alanyl-D-alanine-carboxypeptidase/endopeptidase AmpH	PF00144(217.9)
Prot_97	43151	Escherichia_coli_GCF_002461885.1	WP_096856560.1	esterase	PF00326(41.7) PF03403(17.6)
Prot_98	43100	Escherichia_coli_GCF_001285285.1	WP_053892052.1	outer membrane assembly protein AsmA	PF05170(81.7) PF05170(67.4) PF05359(0.6)
Prot_99	43059	Achromobacter_sp._ATCC35328_GCF_001299315.1	WP_001260865.1	serine protease	PF00089(42.6)
Prot_100	42928	Escherichia_coli_5-366-08_S4_C1_GCF_000713855.1	WP_032343053.1	pitrilysin	PF16187(184.4) PF00675(132) PF05193(74.4) PF05193(51)
Prot_101	42842	Bacillus_cereus_GCF_002552195.1	WP_097864137.1	pyroglutamyl-peptidase I	PF01470(282.9)
Prot_102	42531	Escherichia_coli_GCF_001615295.1	WP_063079300.1	L,D-transpeptidase	PF03734(107.5) PF01471(30.2) PF14333(11.3) PF01471(4.3)
Prot_103	42434	Escherichia_coli_GCF_005389705.1	WP_137513605.1	AsmA family protein	PF05170(93.8)
Prot_104	42171	Escherichia_coli_GCF_000798355.1	WP_052319578.1	hydrogenase maturation peptidase HycI	PF01750(105.8)
Prot_105	41793	Escherichia_coli_1-392-07_S3_C1_GCF_000703545.1	WP_032237183.1	alkaline phosphatase isozyme conversion aminopeptidase	PF04389(121.2)
Prot_106	41417	Bacillus_aryabhattai_GCF_000785045.1	WP_033579912.1	Xaa-Pro peptidase family protein	PF00557(210) PF01321(90.2)
Prot_107	41383	Enterobacter_sp._EC-NT1_GCF_003382475.1	WP_000959109.1	deaminated glutathione amidase	PF00795(129.4)
Prot_108	41333	Achromobacter_sp._ATCC35328_GCF_001299315.1	WP_000003671.1	hydrogenase 1 maturation protease	PF01750(136.9)
Prot_109	41280	Bacillus_sp._V5-8f_GCF_002863565.1	WP_101633538.1	TIGR01457 family HAD-type hydrolase	PF13344(92.4) PF13242(80.2)
Prot_110	40586	Klebsiella_pneumoniae_GCF_900502845.1	WP_117059683.1	ComEC family protein	PF03772(176.1) PF00753(65.5) PF13567(21.2)
Prot_111	39701	Achromobacter_sp._ATCC35328_GCF_001299315.1	WP_001300895.1	L,D-transpeptidase LdtC	PF17969(85.3) PF03734(70.3) PF01476(31.5)
Prot_112	38649	Bacillus_akibai_JCM_9157_GCF_001315085.1	WP_035666949.1	ribosomal-processing cysteine protease Prp	PF04327(86.1)
Prot_113	38503	Streptomyces_sp._59_GCF_002846295.1	WP_097259143.1	dihydropyrimidinase	PF01979(88.7) PF00449(12.8)
Prot_114	38267	Escherichia_coli_103385_GCF_001265235.1	WP_001350883.1	alpha/beta hydrolase	PF12146(47.9) PF12146(20.7)
Prot_115	38145	Achromobacter_sp._ATCC35328_GCF_001299315.1	WP_000817105.1	L,D-transpeptidase LdtE	PF17969(87.7) PF03734(75.8) PF01476(39.5)
Prot_116	37941	Pseudomonas_fluorescens_GCF_003612935.1	WP_120449043.1	Zn-dependent hydrolase	PF01546(131.7)
Prot_117	37875	Escherichia_sp._E10V10_GCF_004211985.1	WP_130258572.1	metal-dependent hydrolase	PF04307(118.4)
Prot_118	35724	Pseudomonas_aeruginosa_GCF_000789815.1	WP_043089457.1	carbon-nitrogen hydrolase family protein	PF00795(172)
Prot_119	35624	Pseudomonas_fluorescens_GCF_002407625.1	WP_096797444.1	alpha/beta hydrolase	PF06821(225.9)
Prot_120	34851	Bacillus_simplex_GCF_900156045.1	WP_076371820.1	amidohydrolase	PF01546(28.1)
Prot_121	34620	Escherichia_coli_GCF_900607445.1	WP_124056393.1	dipeptidase PepE	PF03575(214.4)
Prot_122	34477	Scytonema_sp._HK-05_GCF_002368235.1	WP_073633874.1	prolyl aminopeptidase	PF00561(113.3)
Prot_123	34405	Enterobacter_asburiae_GCF_002333885.1	WP_096150731.1	ACT family cephalosporin-hydrolyzing class C beta-lactamase	PF00144(295.6)
Prot_124	34235	Marvinbryantia_formatexigens_GCF_900102475.1	WP_074679888.1	gamma-glutamyl-gamma-aminobutyrate hydrolase family protein	PF07722(218.7)
Prot_125	34206	Rhizobium_leguminosarum_bv._trifolii_SRDI565_GCF_000371905.1	WP_017964780.1	trypsin-like peptidase domain-containing protein	PF13365(104.3) PF17820(48.9)
Prot_126	34205	Sinorhizobium_meliloti_GCF_002807095.1	WP_100674805.1	amidohydrolase	PF07969(396.8)
Prot_127	34040	Escherichia_coli_O104_H4_str._2011C-3493_GCF_000299455.1	YP_006780615.1	2-hydroxy-6-ketonona-2,4-dienedioic acid hydrolase	PF12697(81.3)
Prot_128	33995	Escherichia_coli_2845650_GCF_000355435.2	WP_001719303.1	phosphonate metabolism protein PhnP	PF12706(51.2)
Prot_129	33654	Escherichia_coli_GCF_002485555.1	WP_097295903.1	beta-aspartyl-peptidase	PF07969(24.8) PF01979(24.1)
Prot_130	33630	Caldisalinibacter_kiritimatiensis_GCF_000387765.1	WP_006309236.1	aminopeptidase	PF02073(607.8)
Prot_131	33345	Bacillus_firmus_DS1_GCF_000565285.1	WP_035329253.1	M20 family metallopeptidase	PF07687(36.5)
Prot_132	33311	Bacillus_sp._H1m_GCF_000633295.1	WP_025118372.1	penicillin-binding protein 2	PF00905(226) PF03717(134.7)
Prot_133	33181	Escherichia_coli_GCF_001285245.1	WP_053890178.1	lysophospholipase L2	PF12146(196.7)
Prot_134	32691	Escherichia_coli_GCF_002538435.1	WP_088375867.1	allantoinase AllB	PF01979(78.7) PF00449(12.6)
Prot_135	32489	Rhizobium_sp._BK376_GCF_004341625.1	WP_132523546.1	alpha/beta hydrolase	PF00561(68) PF10399(10.8)
Prot_136	32232	Escherichia_coli_2-177-06_S3_C1_GCF_000703645.1	WP_000154405.1	iron uptake system protein EfeO	PF09375(156.4) PF13473(85.8)
Prot_137	32224	Streptococcus_mitis_GCF_003942965.1	WP_125456521.1	M42 family metallopeptidase	PF05343(291.4)
Prot_138	32183	Mycobacterium_tuberculosis_43-16836_GCF_000465305.1	WP_003902887.1	zinc metalloprotease Zmp1	PF05649(333.7) PF01431(269.8)
Prot_139	31951	Micromonosporaceae_bacterium_KJ-029_GCF_005402585.1	WP_137776745.1	alpha/beta hydrolase	PF12697(74.7)
Prot_140	31899	Pseudomonas_fluorescens_GCF_001625455.1	WP_008068730.1	N-carbamoylputrescine amidase	PF00795(174.9)
Prot_141	31752	Helicobacter_pylori_GCF_003635975.1	WP_120928594.1	S41 family peptidase	PF03572(178.2) PF17820(45.9) PF00694(3.2) PF00694(1.5)
Prot_142	31414	Bacillus_cereus_GCF_002567475.1	WP_098601426.1	amidohydrolase/deacetylase family metallohydrolase	PF01979(16) PF01026(14.3)
Prot_143	30927	Salmonella_enterica_GCF_000783815.2	WP_000495848.1	A24 family peptidase	PF01478(79.3)
Prot_144	30888	Rhodococcus_imtechensis_RKJ300_JCM_13270_GCF_000260815.1	WP_039951731.1	esterase family protein	PF00756(148.3)
Prot_145	30855	Enterobacter_sp._EC-NT1_GCF_003382475.1	WP_001162704.1	alpha/beta hydrolase	PF07859(219.5)
Prot_146	30642	Ruegeria_marisrubri_GCF_001507595.1	WP_068347874.1	helix-turn-helix transcriptional regulator	PF09856(230.9) PF06114(57.3) PF01381(45.5) PF08535(10)
Prot_147	30333	Bacillus_sp._FJAT-14578_GCF_000504165.1	WP_028395131.1	M42 family metallopeptidase	PF05343(396.5)
Prot_148	30242	Bacillus_ligniniphilus_GCF_000334155.1	WP_017726588.1	metal-dependent hydrolase	PF13483(95.1)
Prot_149	30220	Ruegeria_sp._CAU_1488_GCF_005938215.1	WP_138841390.1	3-oxoadipate enol-lactonase	PF12697(65.8)
Prot_150	30187	Achromobacter_sp._ATCC35328_GCF_001299315.1	WP_001221939.1	HyaD/HybD family hydrogenase maturation endopeptidase	PF01750(127.7)
Prot_151	30024	Vibrio_parahaemolyticus_970107_GCF_000510605.2	WP_020904451.1	gamma-glutamyltransferase	PF01019(549.4)
Prot_152	29932	Escherichia_coli_4-203-08_S3_C1_GCF_000714025.1	WP_032299568.1	allantoate deiminase	PF01546(111.3)
Prot_153	29586	Escherichia_coli_GCF_002521375.1	WP_097499773.1	acetyl esterase	PF07859(180.5)
Prot_154	29398	Pseudomonas_aeruginosa_GCF_003974715.1	WP_126866253.1	peptidase domain-containing ABC transporter	PF00664(132.8) PF03412(126.8) PF00005(100.4)
Prot_155	29262	Escherichia_coli_1.2264_GCF_000194415.1	WP_001367478.1	pyrimidine utilization protein D	PF00561(61.4) PF00561(12.6)
Prot_156	29040	Escherichia_coli_GCF_001286465.1	WP_053894970.1	S49 family peptidase	PF01343(147.7) PF04684(8.5)
Prot_157	28442	Enterobacter_cloacae_GCF_001052595.1	WP_009760675.1	M20 family metallo-hydrolase	PF01546(106.9)
[truncated: 10,106 more rows]

## Sheet: Sheet8
locus name	precursor group	No. all sequence in group	genome	genus	sequence	classIII precursor?
[truncated: 29,489 more rows]

## Sheet: Sheet9
Run	ReleaseDate	LoadDate	spots	bases	spots_with_mates	avgLength	size_MB	AssemblyName	download_path	Experiment	LibraryName	LibraryStrategy	LibrarySelection	LibrarySource	LibraryLayout	InsertSize	InsertDev	Platform	Model	SRAStudy	BioProject	Study_Pubmed_id	ProjectID	Sample	BioSample	SampleType	TaxID	ScientificName	SampleName	g1k_pop_code	source	g1k_analysis_group	Subject_ID	Sex	Disease	Tumor	Affection_Status	Analyte_Type	Histological_Type	Body_Site	CenterName	Submission	dbgap_study_accession	Consent	RunHash	ReadHash
[truncated: 80 more rows]

[truncated: 1 more sheets: Sheet10]
